# Supplementary material for: Transcriptomic Analysis of Respiratory Tissue and Cell Line Models to Examine Glycosylation Machinery during SARS-CoV-2 Infection
Source: Viruses. 2021 Jan 8;13(1):82. doi: 10.3390/v13010082 (PMC7827443; doi:10.3390/v13010082)
Supplement: Supplementary file 1 [file viruses-13-00082-s001.zip]

Archive with 10 entries (9 files):
- Supplementary Tables_Figures/
- Supplementary Tables_Figures/Figure legends for Supplementary Figures.docx
- Supplementary Tables_Figures/S1_Transcriptomics Datasets.xlsx
- Supplementary Tables_Figures/S2_List of DEGs from 6 datapoints including glycogenes.xlsx
- Supplementary Tables_Figures/S3_List of differentialy expressed glycogenes and gene family association.xlsx
- Supplementary Tables_Figures/S4_Gene Enrichment Analysis Results.xlsx
- Supplementary Tables_Figures/S5_Selected List of DE Glycogenes and its physiological correlation with immune system and pathogenic virus.xlsx
- Supplementary Tables_Figures/S6_Glycomachinery Genepool.xlsx
- Supplementary Tables_Figures/Supplementary Figure 1.jpg
- Supplementary Tables_Figures/Supplementary Figure 2.jpeg
