# Supplementary material for: Transcriptomic Analysis of Respiratory Tissue and Cell Line Models to Examine Glycosylation Machinery during SARS-CoV-2 Infection
Source: Viruses. 2021 Jan 8;13(1):82. doi: 10.3390/v13010082 (PMC7827443; doi:10.3390/v13010082)
Supplement: Supplementary file 1 [file viruses-13-00082-s001.zip › Supplementary Tables_Figures/S1_Transcriptomics Datasets.xlsx]

## Sheet: Suppl. Table 1
S1: Transcriptomics Datasets - List of gene expression studies manually selected from GEO for transcriptommics analysis. Only relevant gene expression datasets with signficant sample size and used in the current study is listed in this table.
Database	GEO
Keyword Used	(covid-19 OR SARS-COV-2) AND gse[entry type] (13/07/2020)
Filter criteria	Expression profiling by HTS; Homo sapiens
GEO Series	Title	Organism	Sample size
GSE150392 ID: 200150392	RNA-Seq of Human iPSC-cardiomyocytes infected with SARS-CoV-2	iPSC-cardiomyocytes	6 samples (Control = 3; SARS-CoV2 infected =3)
GSE151803 ID: 200151803	Identification of Lead Drug Candidates for COVID-19 based on Drug Screening Using Human Pluripotent Stem Cell-Derived Cells /Organoids	Stem cell derived liver and pancreas organoids	21 samples (Liver organoid - Control = 6, SARS-CoV2 infected =6; Pancreas - Control = 3, SARS-CoV2 infected = 3; Lung- SARS-CoV2 infected = 3)
GSE150819 ID: 200150819	Generation of human bronchial organoids for SARS-CoV-2 research	Human bronchial organoids, primary human bronchial epithelial cells and A549 cell	18 samples (Control - Organoid, Primary cells, Cell lines = 12; SARS-CoV2 = 3; SARS-CoV2+Camostat =3)
GSE150316 ID: 200150316	Spectrum of Viral Load and Host Response Seen in Autopsies of SARS-CoV-2 Infected Lungs	Autopsy samples	37 samples (Conrol lung samples = 5, Infected Lung samples = 16); Other organs without control = 16)
GSE149312 ID: 200149312	Bulk RNA sequencing of SARS-CoV and SARS-CoV-2 infected human intestinal organoids	Intestinal organoids	22 samples
GSE147507 ID: 200147507	Transcriptional response to SARS-CoV-2 infection	Primary human lung epithelium, transformed lung alveolar (A549) cells	110 samples
GSE152075 ID: 200152075	In vivo antiviral host response to SARS-CoV-2 by viral load, sex, and age [dataset I]	Nasopharyngeal swabs	484 samples (SARS-CoV-2 patients = 430 and Negative controls = 54)
Final selected datapoints for detailed DESeq2 analysis. Filter criteria - 3 minimum samples for both control and SARS-CoV-2 treated/infected conditions
GSE150819 ID: 200150819	Generation of human bronchial organoids for SARS-CoV-2 research	Human bronchial organoids, primary human bronchial epithelial cells and A549 cell	18 samples (Control - Organoid, Primary cells, Cell lines = 12; SARS-CoV2 = 3
GSE150316 ID: 200150316	Spectrum of Viral Load and Host Response Seen in Autopsies of SARS-CoV-2 Infected Lungs	Autopsy samples	21 samples (Conrol lung samples = 5, Infected Lung samples = 16)
GSE147507 ID: 200147507	Transcriptional response to SARS-CoV-2 infection	Primary human lung epithelium, transformed lung alveolar (A549) cells	NHBE, A549, Calu cell lines (18 samples) including both control and SARS-CoV-2 infected samples
GSE152075 ID: 200152075	In vivo antiviral host response to SARS-CoV-2 by viral load, sex, and age [dataset I]	Nasopharyngeal swabs	484 samples (SARS-CoV-2 patients = 430 and Negative controls = 54)
