# Supplementary material for: Transcriptomic Analysis of Respiratory Tissue and Cell Line Models to Examine Glycosylation Machinery during SARS-CoV-2 Infection
Source: Viruses. 2021 Jan 8;13(1):82. doi: 10.3390/v13010082 (PMC7827443; doi:10.3390/v13010082)
Supplement: Supplementary file 1 [file viruses-13-00082-s001.zip › Supplementary Tables_Figures/S2_List of DEGs from 6 datapoints including glycogenes.xlsx]

## Sheet: Array_DataSet_Result_Compil (2
Summary of DE genes between CoV2 samples compared to Healthy or untreated controls.								Summary of DE genes between CoV2 samples compared to Healthy or untreated controls.																									Summary of DE Glycogenes between CoV2 samples compared to Healthy or untreated controls.
Reported are the genes with p.adj values ≤ 0.1								Reported are the average log(fold change) of expression of each DE gene.																									Adjusted p-value of <0.1 (Benjamini-Hochberg - Gene pattern Tool)
		DEGs	Glycogenes					Adjusted p-value of <0.1 (Benjamini-Hochberg - Gene pattern Tool)																										GSE150819			GSE147507			GSE147507			GSE147507			GSE150316			GSE152075
		p.adj values ≤ 0.1		% representation of glycogenes out of DEGs	% glycogenes out of 608 glycogenes			GSE150819				GSE147507				GSE147507				GSE147507				GSE150316				GSE152075						BronchialOrganoids			NHBE			Calu cell line			A549			LungSample			Nasopharyngeal Swabs
GSE147507	Calu cell line	8009	228	2.8468	37.5			BronchialOrganoids				NHBE				Calu cell line				A549				LungSample				Nasopharyngeal Swabs					GenePool	log2FC	pvalue	padj	log2FC	pvalue	padj	log2FC	pvalue	padj	log2FC	pvalue	padj	log2FC	pvalue	padj	log2FC
GSE152075	Nasopharyngeal Swabs	8561	228	2.66324	37.5			GeneName	log2FC	pvalue	padj	GeneName	log2FC	pvalue	padj	GeneNameMapping	log2FC	pvalue	padj	GeneName	log2FC	pvalue	padj	GeneName	log2FC	pvalue	padj	GeneName	log2FC	pvalue	padj		LMAN2	0.253374	0.0199807	0.0780803				-0.773271	1.26362e-09	1.19132e-08	-0.29983	0.00695884	0.0450104	-0.797681	0.000229136	0.037484	-1.992
GSE150819	BronchialOrganoids	5000	150	3	24.6711			SLC26A4	3.25105	3.69406e-67	9.52267e-64	CCL20	2.45107	2.33536e-85	2.74779e-81	IFNB1	8.85489	4.76207e-179	2.39187e-176	DDX60	1.72948	5.75832e-26	3.73571e-22	CCL20	2.50582	0.000147864	0.0316743	AL022578.1	7.30972	1.92888e-30	6.81628e-28		CHST9	-0.715326	1.56886e-09	5.06589e-08				-0.620767	0.000226752	0.000846189							-1.00043
GSE147507	A549	4954	132	2.66451	21.7105			IL1B	3.17626	3.63116e-98	5.61631e-94	SPRR2D	2.1184	1.76512e-53	4.15368e-50	IFNL2	8.12872	4.02218e-96	6.65763e-94	SAMD9L	1.52049	2.9851e-20	9.68292e-17	RP11-417F21.1	2.42665	8.83953e-06	0.00614569	CASP17P	6.50612	1.02524e-33	5.48938e-31		THBD	-0.649183	2.16088e-06	3.67279e-05	-0.792152	8.07442e-11	1.35719e-08	1.52742	0.0035512	0.00989039	0.282843	0.0184715	0.0762301				1.04575
GSE147507	NHBE	780	26	3.33333	4.27632			CSF3	3.16837	2.12949e-33	7.65974e-31	SAA2	2.06594	2.41991e-81	1.42363e-77	IFNL3	7.68442	7.67475e-93	1.22847e-90	IL1A	1.45591	2.14263e-08	7.51367e-06	RSPO4	2.3744	5.72595e-05	0.0199048	CXCL11	6.47441	8.81462e-45	1.73051e-41		LGALS1	0.760735	4.4686e-14	2.84427e-12				-0.625453	1.20248e-05	5.86189e-05							-0.938767
GSE150316	LungSample	230	3	1.30435	0.493421			PRSS1	2.92029	3.6202e-24	6.29141e-22	IL36G	2.06497	8.87119e-57	2.60946e-53	IFNL1	7.38146	2.74248e-133	8.15244e-131	SERPINB7	1.44765	8.2702e-09	3.15606e-06	RP11-925D8.6	2.31927	0.000652169	0.0731323	CXCL10	6.06898	6.76943e-61	1.19609e-56		PAPSS2	0.898833	2.99542e-12	1.47548e-10				-0.606375	6.1494e-05	0.000261983							-0.804981
								CXCL5	2.82096	6.48586e-67	1.4331e-63	IFI27	1.90519	1.32459e-39	1.03901e-36	TNF	7.0843	7.77127e-141	2.63247e-138	IFI44	1.43057	3.9961e-08	1.36446e-05	CTB-131B5.2	2.31072	0.000189172	0.0369943	CCN5	5.95036	6.84707e-36	5.04087e-33		FBXO2	0.648693	1.4123e-09	4.60844e-08				-0.868639	6.93872e-05	0.000291771							-2.05741
Description Statistics								SPRR2F	2.81567	2.2041e-64	3.78787e-61	CXCL5	1.87299	5.47458e-35	3.39021e-32	CH25H	6.68908	9.42588e-84	1.30759e-81	HSD11B1	1.41423	1.24295e-08	4.47978e-06	RP11-212E4.1	2.25253	0.000200135	0.0369943	SYNPO2L	5.70449	8.19324e-35	5.36172e-32		MGAT5B							-0.857911	0.0521322	0.102284	-0.69044	0.000551854	0.011914				2.1632
Bronchial Organoids								CXCL10	2.71647	1.55592e-51	1.85118e-48	SAA1	1.84379	1.62013e-57	6.35414e-54	CSF2	6.54422	2.16909e-130	6.19509e-128	IFIH1	1.37673	1.70036e-17	3.15174e-14	PRG4	2.19914	4.51529e-05	0.0166269	PCSK1N	5.65833	3.23134e-21	3.9649e-19		GMPPA	0.281949	0.00971461	0.0457261				-0.641781	1.11751e-05	5.49733e-05	-0.278442	0.027368	0.0947942				-1.49198
Mean	0.0613106							FDCSP	2.66108	1.80991e-20	2.25757e-18	MX1	1.77095	3.56041e-37	2.46423e-34	IL6	5.94072	0	0	IL6	1.37083	1.43298e-07	3.64566e-05	AC007278.2	2.19622	0.000917179	0.0889686	PLA2G7	5.34797	3.57893e-43	5.26968e-40		MPDU1	0.309126	0.0143388	0.0609616				-0.775116	8.37221e-07	4.98568e-06	-0.344608	0.0389861	0.116742				-1.10951
Standard Error	0.00905021							CXCL11	2.61724	1.11239e-23	1.83035e-21	CSF3	1.67811	7.03581e-28	2.8546e-25	CYP1A1	5.90072	6.78857e-218	4.94411e-215	CFB	1.34372	1.65622e-09	9.99321e-07	RP1-309I22.2	2.18126	2.14697e-08	7.46339e-05	WNT7A	5.26156	1.3323e-18	1.13722e-16		TSTA3							-1.08758	2.87228e-14	4.55251e-13	-0.462213	0.000178417	0.00646638				-1.86799
Median	0.231809							C1QTNF1	2.50087	3.89079e-53	5.0149e-50	IL6	1.66342	2.55001e-28	1.11124e-25	CXCL10	5.89215	6.45839e-215	4.47966e-212	CCL5	1.305	3.67046e-07	8.50433e-05	ESM1	2.16927	0.000292294	0.0414729	CXCR2P1	5.08556	1.11632e-24	2.19158e-22		DCXR							-1.12413	7.12066e-12	8.8272e-11	-0.372821	0.0297836	0.0994485				-1.66733
Mode	#N/A							SERPINE1	2.43376	3.12967e-63	4.84066e-60	S100A8	1.61574	2.9061e-53	5.69887e-50	CXCL11	5.86629	2.34616e-193	1.26571e-190	IRF7	1.28427	7.00329e-07	0.000148688	PTGS2	2.16729	7.00439e-05	0.0206935	OSR1	5.02186	2.38736e-21	2.99164e-19		PIGQ							-0.95229	1.12475e-08	9.1068e-08	-0.57108	0.00370738	0.0326567				-1.39129
Standard Deviation	0.639946							INHBA	2.4035	1.36026e-48	1.4026e-45	INHBA	1.5759	2.89288e-51	4.25471e-48	ZBP1	5.86424	1.61342e-118	3.67203e-116	EREG	1.27204	2.959e-07	6.98055e-05	SERPINE1	2.14374	1.4918e-06	0.00172862	CCL8	4.83223	7.39397e-13	3.35846e-11		CALR	0.317827	0.000337786	0.00306604				-0.744762	7.75021e-12	9.56691e-11	-0.367362	0.0508649	0.136895				-1.07938
Sample Variance	0.409531							CXCL3	2.3916	6.40236e-48	5.82501e-45	ICAM1	1.57268	2.05645e-45	2.19966e-42	TRIM22	5.51	5.20308e-229	4.45812e-226	PTX3	1.26455	1.17785e-06	0.000218322	EGLN3	2.12926	6.81473e-05	0.0205998	TMCO5B	4.8034	4.92647e-14	2.62978e-12		CHID1	0.302965	0.0149364	0.0627435				-0.691932	1.5295e-06	8.74704e-06							-1.49906
Kurtosis	1.08628							DUOXA2	2.36955	6.5552e-51	7.24209e-48	CFB	1.56444	8.0546e-45	7.29003e-42	MX2	5.28225	2.24984e-296	4.09639e-293	IRF9	1.26095	2.244e-10	1.94106e-07	C5orf58	2.11963	0.00150571	0.115532	FLT1	4.75552	6.66235e-31	2.61594e-28		PGM1	0.535465	3.86557e-07	7.68493e-06				-0.634604	4.13327e-07	2.60178e-06							-0.704284
Skewness	0.375745							CCL5	2.33886	7.09253e-19	7.56553e-17	MMP9	1.51749	7.32956e-26	2.69499e-23	TNFAIP3	5.24224	1.01744e-292	1.64667e-289	BCL2A1	1.23097	1.07947e-07	2.94601e-05	SLC19A2	2.11491	0.000259895	0.0406049	GRIA4	4.61905	1.53564e-19	1.51736e-17		POMT2							-1.00317	8.21343e-09	6.78598e-08	-0.213278	0.00381106	0.0332315				-1.00396
Range	6.68103							DEFB4A	2.33531	1.14306e-16	9.7141e-15	PDZK1IP1	1.5078	1.88437e-24	6.52103e-22	IFIT2	5.21703	0	0	OASL	1.2239	6.92136e-07	0.000148688	CYR61	2.11105	6.11336e-08	0.000170013	SEMA6D	4.55285	1.03155e-22	1.53164e-20		GPC1	-0.302766	0.011249	0.0510039				-0.641524	6.34771e-07	3.87839e-06							-0.84855
Minimum	-3.42998							IL23A	2.26094	5.80565e-16	4.60493e-14	TNFAIP3	1.44019	3.5874e-52	6.02992e-49	IL1A	5.15767	0	0	OLR1	1.21308	1.7522e-07	4.28959e-05	EDN1	2.10224	0.000462928	0.0585183	SEPTIN4	4.45255	4.93451e-21	5.87747e-19		GPC4	0.568686	1.69234e-07	3.69426e-06				-0.679139	2.0879e-07	1.38553e-06							-1.35495
Maximum	3.25105							CCL20	2.25587	9.37219e-75	2.89919e-71	ZC3H12A	1.39962	7.04901e-35	4.14693e-32	RSAD2	5.04804	0	0	GBP1	1.21098	3.05368e-12	3.60196e-09	SLCO4A1-AS1	2.08878	0.002224	0.140499	OPRM1	4.40759	4.82954e-31	1.98449e-28		SLC35A2							-0.591062	2.94147e-05	0.000133143	-0.260151	0.0297514	0.0994395				-1.32656
Sum	306.553							IL1A	2.24496	9.87853e-80	7.63956e-76	KRT6B	1.37477	1.55302e-45	1.82728e-42	CD274	4.97151	1.6545e-109	3.17098e-107	GREM1	1.19709	1.13813e-06	0.000217166	NAV2-AS5	2.07763	0.000152237	0.0316743	APOA2	4.30635	4.75029e-17	3.57161e-15		ALG5							-0.583862	1.36188e-05	6.54907e-05							-1.51773
Count	5000							SPRR2A	2.23997	4.35828e-44	2.69638e-41	C3	1.34779	1.02373e-45	1.33835e-42	CCL5	4.90606	1.54677e-175	7.51007e-173	IL1B	1.19703	2.44864e-06	0.000397139	IL6	2.0739	0.000214858	0.037007	SIM1	4.28807	3.29439e-14	1.81902e-12		DOLK							-0.766565	1.56411e-05	7.44295e-05	-0.433231	0.0116085	0.0599484				-0.834117
	FoldChange	Log2FC Bins	TotalGene-Frequency	DEGs-Frequency	No: of genes	No: of glycogenes		CEACAM7	2.23905	6.51101e-75	2.51765e-71	SPRR2A	1.34441	1.3231e-27	5.18919e-25	ATF3	4.89378	3.0713e-278	4.47366e-275	MMP10	1.19171	3.27681e-06	0.000467216	IGFN1	2.07191	0.00117626	0.0998776	MS4A2	4.27301	1.58233e-16	1.14583e-14		DPM3							-1.02393	7.98526e-08	5.66277e-07							-3.67756
	11.3137	-3.5	0	0	130	2		CYP27A1	2.23228	1.41563e-29	3.64926e-27	SOD2	1.32531	3.7531e-38	2.75994e-35	IFIT3	4.8402	0	0	MX1	1.17604	2.74522e-06	0.000423386	CTD-2026K11.6	2.05748	0.000291358	0.0414729	SYT2	4.26333	1.93631e-19	1.86955e-17		GMDS							-0.737994	1.50589e-07	1.02547e-06							-0.753337
	8	-3	1	0				KISS1	2.22974	1.4805e-23	2.3853e-21	SPRR2E	1.32522	3.97017e-18	1.0155e-15	CSF3	4.83922	3.52482e-32	1.70573e-30	PCDH1	1.16999	5.76095e-06	0.000667396	LIF	2.04061	5.87633e-05	0.0199294	SIGLEC1	4.22456	7.48606e-28	2.06674e-25		GMPPB	0.219424	0.0441726	0.140235				-1.1216	4.82253e-11	5.42432e-10	-0.479799	0.0411005	0.120679				-1.5151
	5.65685	-2.5	0	0				ALPL	2.20735	3.71084e-43	2.20752e-40	PGLYRP4	1.30098	7.33927e-19	1.96259e-16	OAS2	4.80187	0	0	CDCP1	1.16813	7.10495e-07	0.000148688	ATF3	1.95877	0.000131677	0.0295318	TAC4	4.20169	8.2879e-20	8.41603e-18		UGT2A1	-0.764105	0.00783406	0.0387493													-1.26495
	4	-2	5	0				SERPINA3	2.20065	3.29021e-47	2.82721e-44	CXCL3	1.28863	1.56085e-17	3.82603e-15	GBP5	4.76379	7.34971e-30	3.15799e-28	C15orf48	1.15583	2.14137e-06	0.000356209	RP11-707P17.2	1.95507	0.00222473	0.140499	ALOX15P1	4.11586	1.80919e-21	2.33333e-19		ST6GALNAC4							-0.808849	7.2164e-06	3.66123e-05							-1.00384
	2.82843	-1.5	18	0				SLCO4A1	2.17199	8.5616e-21	1.11279e-18	BIRC3	1.2788	3.83791e-23	1.22046e-20	MIR155HG	4.69037	1.77516e-43	1.17e-41	BMPER	1.13945	9.45692e-07	0.000187772	CD300E	1.93239	2.2048e-05	0.0113547	MS4A4A	4.08113	1.60299e-15	1.0608e-13		PIGZ	-0.324639	0.0302543	0.107081				-1.0578	5.66744e-06	2.92841e-05							-1.45441
	2	-1	106	2				C4orf26	2.17075	2.14888e-22	3.2585e-20	CXCL1	1.27165	3.16993e-42	2.6641e-39	SERPINE1	4.62627	2.06651e-110	4.06768e-108	DDX58	1.13599	1.9805e-09	1.07071e-06	TAS2R4	1.92451	0.00151483	0.115532	FAM180B	4.07664	5.94304e-20	6.25045e-18		PIGU							-0.596302	2.47467e-06	1.36486e-05							-0.884359
	1.41421	-0.5	851	19	3822	105		GCGR	2.17067	2.8315e-15	2.01819e-13	TNFAIP2	1.26674	1.1697e-26	4.43958e-24	SCN3A	4.59385	2.22351e-20	5.83561e-19	CLEC4E	1.13283	1.31765e-06	0.000240796	MARK2P8	1.92061	0.00209302	0.13728	PRLR	3.94996	6.1235e-11	2.00735e-09		HS3ST6	-1.03839	4.07962e-06	6.49172e-05													-1.91605
	1	0	1289	21				C8orf4	2.1632	1.01465e-57	1.42669e-54	OAS1	1.24025	5.98017e-20	1.71616e-17	CMPK2	4.56626	2.55866e-165	1.00728e-162	MAP2	1.12971	6.334e-06	0.000702424	SLC7A11	1.90314	0.00225324	0.140499	IFIT2	3.92288	7.4592e-44	1.19815e-40		B3GALT6							-0.711624	8.85437e-05	0.000363201							-2.01484
	1.41421	0.5	1682	65				BEAN1	2.13685	7.15918e-29	1.78599e-26	XAF1	1.23456	1.04056e-15	2.26726e-13	TRAF1	4.52197	8.06709e-91	1.2635e-88	AOX1	1.12692	1.65147e-10	1.53056e-07	HILPDA	1.89199	0.000462789	0.0585183	ROCK1P1	3.9032	1.12714e-23	1.91495e-21		HS6ST1	-0.236277	0.0285964	0.102813				-1.0214	1.82273e-14	2.93693e-13							-1.57045
	2	1	745	35	1048	43		CMPK2	2.1024	2.20058e-13	1.2332e-11	SERPINA3	1.19629	1.1876e-23	3.99237e-21	ETV7	4.48637	7.86176e-90	1.20541e-87	INHBE	1.11702	1.24426e-05	0.00107629	EGR1	1.87735	1.84699e-10	2.56825e-06	CD300E	3.90197	2.50358e-28	7.4976e-26		CLEC11A							-1.4517	8.17792e-06	4.10899e-05	-0.59202	0.00734401	0.046279
	2.82843	1.5	195	7				CXCL8	2.09511	1.45585e-75	7.50588e-72	IRAK2	1.1921	4.03165e-19	1.10317e-16	IFIT1	4.47966	0	0	IFI16	1.111	1.11588e-09	8.51679e-07	USP53	1.84024	0.000223559	0.037007	FPR3	3.88706	1.62126e-30	5.96792e-28		ANXA4							-0.611025	9.32364e-11	1.00301e-09							-0.648115
	4	2	71	1				CXCL2	2.07166	5.0317e-48	4.86408e-45	RHCG	1.17882	6.81572e-31	3.48669e-28	XAF1	4.43612	2.48996e-117	5.49526e-115	IGFBP1	1.10752	1.49008e-05	0.00123145	NAMPTP1	1.83613	0.00200678	0.136509	CXCL9	3.88677	8.23288e-30	2.69383e-27		LGALS3	0.202426	0.0453952	0.142854				-0.673419	7.0309e-10	6.87329e-09							-2.33843
	5.65685	2.5	27	0				SLC7A2	2.04043	1.05323e-26	2.17205e-24	TNIP1	1.16504	4.44287e-45	4.35623e-42	GBP4	4.34335	4.34497e-194	2.43419e-191	IFIT3	1.10485	2.8901e-06	0.000431024	ALS2CR12	1.83609	0.00104242	0.0953344	DGKA	3.87155	2.16427e-27	5.5421e-25		GALNT18							-0.676566	1.49267e-05	7.13329e-05							-1.81077
	8	3	7	0				MSC	2.033	3.54143e-16	2.85288e-14	C1QTNF1	1.16299	4.68704e-15	9.84781e-13	NUAK2	4.2289	2.30414e-112	4.72706e-110	SAT1	1.09837	2.63525e-06	0.000412249	IGSF10	1.83575	0.00113215	0.098635	IFIT1	3.85823	1.50816e-49	6.66192e-46		XXYLT1							-0.806877	5.31854e-08	3.8871e-07							-1.25476
	11.3137	3.5	3	0				EBI3	2.03199	5.96951e-18	5.91861e-16	LIF	1.1529	3.19734e-31	1.70999e-28	VCAM1	4.15571	3.93726e-32	1.89274e-30	C1R	1.09435	1.86228e-09	1.05057e-06	RP3-425C14.4	1.82408	0.00178968	0.128989	SLC30A3	3.7522	1.24693e-11	4.6481e-10		GPC3	-1.41905	3.43642e-16	2.79742e-14				-0.758282	0.024598	0.0536289
								GDF15	2.01825	5.2981e-40	2.82572e-37	PLAT	1.15176	4.9198e-23	1.52333e-20	IL1B	4.14347	1.80102e-224	1.45742e-221	DTX3L	1.09047	6.38928e-23	2.76337e-19	FLJ42393	1.79508	0.000820328	0.0820807	OASL	3.69668	4.44788e-30	1.51134e-27		SDC1							-0.98602	1.60387e-17	3.45082e-16							-1.93216
NHBE cell line								COL22A1	1.98669	1.34862e-36	6.13501e-34	HBEGF	1.14039	9.85093e-31	4.82942e-28	EPSTI1	4.13268	1.74838e-136	5.4185e-134	TIPARP	1.08869	9.97658e-06	0.000938015	AC007278.3	1.79478	0.00230505	0.142452	AC009299.1	3.67617	1.12388e-12	4.93978e-11		AMDHD2							-1.2165	1.12346e-11	1.3569e-10	-0.748646	1.4493e-06	0.000257598
Mean	0.179748							CHAC1	1.97931	5.38664e-25	9.80178e-23	CSF2	1.12417	1.54819e-13	3.14069e-11	BATF2	4.11729	6.03932e-139	1.99929e-136	CXCL2	1.08736	5.05419e-09	2.18594e-06	VGLL3	1.78317	8.11987e-05	0.0220876	CLEC5A	3.65249	2.87976e-09	6.55701e-08		ST6GALNAC1							-0.591709	1.05978e-06	6.19702e-06							-1.44559
Standard Error	0.018531							L1CAM	1.96612	1.38856e-30	3.83515e-28	OAS3	1.11176	2.39291e-23	7.82083e-21	SLC15A3	4.0798	2.86959e-82	3.83472e-80	CCL20	1.06921	5.67802e-11	5.6671e-08	AC005550.3	1.77515	0.00179964	0.128989	ONECUT1	3.64881	2.54491e-10	7.29966e-09		PAPSS1							-0.668764	1.46085e-08	1.1596e-07							-0.736693
Median	0.290067							C15orf48	1.95332	1.00085e-45	7.45324e-43	BCL2A1	1.10773	6.25892e-13	1.22737e-10	IDO1	4.05728	4.93131e-117	1.07208e-114	TMEM156	1.06775	3.61126e-06	0.000493222	NR4A1	1.77236	0.0017689	0.128989	SUCNR1	3.61031	2.05749e-12	8.67631e-11		SDC4	0.522294	6.60875e-10	2.29702e-08	0.323729	0.000328684	0.0133816	1.30866	6.78628e-44	4.53436e-42	0.640941	0.000265019	0.00785074				-1.45834
Mode	#N/A							IFIT3	1.95156	7.02363e-26	1.32481e-23	CXCL2	1.10699	3.81573e-19	1.06895e-16	INHBE	4.04175	9.00141e-22	2.5912e-20	SCG5	1.04965	4.40725e-05	0.00256431	SOD2	1.76652	1.00324e-05	0.00664288	PCSK5	3.60234	1.57473e-37	1.3912e-34		UGCG							1.68622	1.51266e-25	5.48096e-24	0.814159	0.000159399	0.00599633				-0.872652
Standard Deviation	0.517543							MX1	1.94564	1.8626e-14	1.22071e-12	C15orf48	1.10505	1.6702e-31	9.35792e-29	GBP1	4.03631	4.58722e-223	3.51671e-220	PARP9	1.04667	1.09561e-06	0.000212172	SPDYA	1.74317	0.000731062	0.0770107	IFI44L	3.57412	3.40656e-48	1.00317e-44		B3GNT7	0.913297	1.05056e-12	5.47104e-11				1.73922	5.45947e-33	2.7612e-31							-1.37836
Sample Variance	0.26785							SLC26A4-AS1	1.94371	1.14675e-14	7.61236e-13	IRF9	1.10427	5.10397e-29	2.30974e-26	NFKBIA	4.03208	1.54522e-253	1.6077e-250	DDX60L	1.04298	4.47369e-19	1.16092e-15	FAM110C	1.72517	0.00112923	0.098635	TIAM2	3.57105	2.23869e-22	3.18995e-20		SELL	1.32858	4.16775e-08	1.02484e-06				-0.674756	0.000139731	0.000545663							1.71764
Kurtosis	0.900407							IFITM1	1.93048	2.71173e-31	7.91365e-29	SLC6A14	1.08352	3.02403e-29	1.42323e-26	IFI44L	4.0245	3.58899e-189	1.86704e-186	RASGRP2	1.04197	5.36939e-05	0.00301592	SCML1	1.72076	0.000636566	0.0719631	DDX10P1	3.52564	4.60835e-06	4.6796e-05		ZG16B	1.3394	1.36562e-21	1.93781e-19				0.738319	0.00812252	0.0203393							-1.14656
Skewness	0.587876							SAA1	1.92678	1.65816e-32	5.45677e-30	OAS2	1.07459	1.77127e-22	5.34378e-20	IFIH1	3.98778	4.25093e-246	4.12794e-243	C1S	1.04056	4.74744e-08	1.50239e-05	GLDN	1.71155	0.00079967	0.0811636	GPR84	3.52324	2.29557e-09	5.31591e-08		COL9A2	0.802742	1.28764e-12	6.5947e-11				1.20549	5.6956e-09	4.81498e-08							-1.16957
Range	3.48633							SMOC1	1.91216	7.55955e-17	6.75859e-15	IL32	1.0612	1.26064e-24	4.49475e-22	DUOX2	3.91755	1.92692e-34	1.006e-32	CSF3	1.03392	3.18274e-05	0.00220835	ATP13A3	1.71103	6.3629e-07	0.00085486	RSAD2	3.49224	3.33949e-34	1.96685e-31		HS3ST1	0.466356	5.81304e-05	0.000675509				0.585503	1.48337e-06	8.49654e-06							-0.941439
Minimum	-1.03527							MYH16	1.90557	6.31298e-18	6.21929e-16	HEPHL1	1.02354	5.95061e-16	1.34644e-13	CCL20	3.91753	3.09694e-264	3.75917e-261	SERPINB3	1.02921	6.3431e-05	0.00337302	SLC2A3	1.70967	0.000101792	0.0239902	AC024405.2	3.40966	1.03462e-05	9.48166e-05		CLGN							0.506773	0.0136364	0.0321457	0.809632	1.93979e-05	0.00150711				-1.90292
Maximum	2.45107							MX2	1.89472	8.7841e-11	3.56598e-09	IFITM1	1.02221	4.63161e-12	8.51492e-10	PPP1R15A	3.83884	9.11366e-257	1.02115e-253	ITGA2	1.02303	4.10968e-05	0.00249069	INSIG1	1.70399	0.00152049	0.115532	GREB1	3.4002	6.31578e-14	3.29184e-12		ANXA6	1.36118	1.06321e-14	7.11887e-13	0.301033	0.00250189	0.0631701	-0.660367	4.68709e-06	2.46559e-05
Sum	140.203							GBP5	1.89374	2.22223e-18	2.29141e-16	S100A9	1.02199	1.53823e-35	1.00549e-32	USP18	3.83035	2.55624e-150	9.08149e-148	LAMP3	1.0138	8.21873e-05	0.00400206	ZNF638-IT1	1.68381	0.00205895	0.136808	IFIT3	3.37524	4.51479e-40	5.31812e-37		GALNT14	0.862185	6.95082e-11	2.87455e-09				-0.624846	3.68859e-07	2.34416e-06	-0.317026	0.00736229	0.04628
Count	780							MT2A	1.89165	1.47432e-65	2.85041e-62	IL1B	0.966447	6.7545e-28	2.83834e-25	NLRP1	3.82925	8.12234e-16	1.50713e-14	LAMC2	1.01205	9.74158e-05	0.0044296	AKAP12	1.6827	6.35769e-06	0.00520022	ACOD1	3.35631	3.98571e-07	5.54516e-06		GALNT16							-0.997598	2.44912e-06	1.3518e-05	-0.410989	0.00988903	0.0550289				1.43031
								IDO1	1.89103	4.11555e-37	1.92895e-34	MAFF	0.951563	3.43835e-17	8.25624e-15	NLRC5	3.82902	1.525e-90	2.36311e-88	TRIM36	1.00856	3.583e-05	0.00234795	MAFF	1.67191	2.5422e-05	0.0121894	SIGLEC12	3.3472	8.38837e-06	7.9132e-05		ST3GAL4	0.800372	1.78433e-10	6.98688e-09				0.561722	2.11849e-05	9.82425e-05							-0.921315
	Fold Change	Log2FC Bins	TotalGene-Frequency	DEGs-Frequency	No: of genes	No: of glycogenes		DSCAM	1.88602	1.07106e-12	5.55908e-11	PI3	0.940002	9.22228e-10	1.37354e-07	MX1	3.82081	4.48579e-265	5.94e-262	PTPRE	1.00582	4.1022e-05	0.00249069	TRPC4	1.66166	0.0024349	0.147206	SPATA2P1	3.32327	3.62916e-07	5.11353e-06		SRD5A3	0.736451	3.39662e-07	6.87637e-06				0.25315	0.0509667	0.100335							-1.32434
	2.82843	-1.5	0	0	1	0		EPS8L3	1.87342	9.54687e-15	6.4481e-13	MX2	0.908106	2.68286e-09	3.67052e-07	ARRDC3	3.81996	5.24046e-175	2.46234e-172	SAA1	1.00228	1.67222e-05	0.00133933	G0S2	1.65276	6.22811e-06	0.00520022	INHBA	3.30474	2.27766e-10	6.5651e-09		CHST6							0.742724	0.00238755	0.00696097							-0.596112
	2	-1	1	0				ISG15	1.86921	1.31464e-12	6.71076e-11	IL1A	0.903147	8.13437e-16	1.80583e-13	DUOXA2	3.79469	7.35138e-21	1.99404e-19	ICAM1	1.0021	0.000120013	0.00500699	ZFP92	1.63795	0.00179426	0.128989	ADRB3	3.30104	6.65138e-08	1.11608e-06		CD72													-1.88388	0.000174569	0.0350245	1.16581
	1.41421	-0.5	43	1	629	26		PDGFB	1.867	1.61547e-13	9.42886e-12	IVL	0.874309	6.54682e-15	1.3514e-12	G0S2	3.71097	4.88745e-152	1.8254e-149	CCBE1	1.00172	7.10333e-05	0.00364291	GADD45A	1.60754	0.00192918	0.134736	ZIC3	3.29706	5.69475e-08	9.67505e-07		MFNG							0.599883	0.00220159	0.00648239	-0.622197	0.000114002	0.00486529
	1	0	237	10				OASL	1.8628	3.5338e-14	2.26794e-12	VNN1	0.861412	2.14378e-08	2.52237e-06	DDX60L	3.70264	1.69799e-151	6.18323e-149	PHF11	0.995819	4.24895e-12	4.59417e-09	NAMPT	1.54417	0.000107835	0.0249908	SMTNL1	3.28939	9.49206e-08	1.53445e-06		GCNT1	-0.705244	8.10877e-08	1.87471e-06				0.724235	9.1879e-05	0.000375613
	1.41421	0.5	349	15				ZNF385C	1.85325	8.12717e-16	6.28515e-14	NFKB2	0.860364	7.87419e-19	2.05884e-16	NR4A3	3.69534	1.69144e-14	2.73446e-13	GBP3	0.995362	3.84182e-09	1.81871e-06	PPP1R15A	1.54171	6.57642e-07	0.00085486	BEGAIN	3.27319	2.74331e-08	5.04387e-07		B3GNT2							0.65016	1.88632e-05	8.83856e-05	0.123369	0.0323465	0.104014				-0.885873
	2	1	100	0	150	0		KLK5	1.83715	1.95671e-23	3.12004e-21	IER3	0.855783	3.01766e-20	8.87643e-18	BCL2A1	3.68487	2.65265e-25	9.42402e-24	CXCL3	0.991423	9.30179e-09	3.44831e-06	KITLG	1.51909	0.00139308	0.11197	CHRDL1	3.25025	3.50122e-09	7.82087e-08		HSPG2	0.593709	0.0001213	0.00126425													-1.11706
	2.82843	1.5	34	0				CDH5	1.83458	3.84003e-10	1.39095e-08	BPGM	0.826845	4.66982e-15	9.84781e-13	TMEM140	3.66405	3.11277e-112	6.29731e-110	OAS2	0.987804	9.47218e-05	0.00438045	IER3	1.51729	0.00224765	0.140499	CD274	3.24679	1.11044e-21	1.47522e-19		NPL	-0.609187	0.0010195	0.00759202													1.43546
	4	2	12	0				HMGN2P46	1.83084	9.12485e-21	1.17612e-18	EDN1	0.818785	2.20441e-10	3.60237e-08	BST2	3.65842	5.40069e-23	1.67376e-21	ASS1	0.983427	3.00019e-06	0.000442358	UPP1	1.49704	0.0013806	0.111679	DDX60L	3.244	5.53007e-28	1.55096e-25		CHST3							0.863926	6.15269e-12	7.69932e-11							-0.717333
	5.65685	2.5	4	0				WNT7A	1.80824	3.10977e-36	1.37425e-33	NFKBIZ	0.804467	2.49646e-16	5.87466e-14	PDE4B	3.63771	2.7362e-55	2.30378e-53	SLC6A15	0.980753	0.000164661	0.006157	PTP4A1	1.47096	8.62858e-05	0.0222186	IL10	3.21187	1.74901e-05	0.00015075		B4GALNT1							-0.729661	2.15022e-05	9.95872e-05	-0.363824	0.0471908	0.130805				1.6457
								BCL2A1	1.80576	1.227e-29	3.2166e-27	NFKBIA	0.804216	4.45978e-18	1.11646e-15	IFNL4	3.63579	6.08136e-12	7.62316e-11	SLC16A6	0.973903	0.000183991	0.00655515	ADM	1.46424	3.06789e-05	0.013761	ADGRE1	3.20483	2.95755e-11	1.01865e-09		PLOD3	0.689235	6.13693e-08	1.45001e-06													-0.813432
Calu cell line								MMP9	1.79368	2.15194e-13	1.21475e-11	PDGFB	0.783607	1.18173e-09	1.71657e-07	GBP1P1	3.63113	1.83968e-12	2.46067e-11	CDH3	0.973325	0.0001798	0.00647062	PAG1	1.43672	0.00141793	0.112665	CCL2	3.20303	7.44547e-11	2.38755e-09		LGALS9C							1.39428	0.00237456	0.00693003							-0.7358
Mean	0.154382							HERC5	1.7852	2.0553e-11	9.03107e-10	SOCS3	0.764068	1.61328e-08	1.93692e-06	ICAM1	3.61199	4.6656e-214	3.08905e-211	TNFRSF9	0.96915	6.59991e-05	0.00345104	C11orf96	1.42474	0.00205968	0.136808	PDCD1LG2	3.18466	3.31292e-12	1.34257e-10		ST3GAL6	0.618936	0.00202203	0.0132296				-0.60622	0.0751727	0.138656
Standard Error	0.0114704							XDH	1.77074	3.67341e-38	1.89389e-35	TYMP	0.75282	4.29229e-08	4.67621e-06	LAMP3	3.60191	5.34881e-205	3.11643e-202	ZFAS1	0.963758	0.000143076	0.00564257	ADAMTS1	1.42181	0.000457566	0.0585183	OAS3	3.17635	2.31497e-38	2.2724e-35		MOGS	0.247786	0.0128089	0.0561246	0.285793	0.00255799	0.0641733	-0.632293	1.86757e-05	8.7667e-05	-0.247431	0.00474928	0.0373466
Median	0.25522							IFI44L	1.75427	8.57043e-10	2.92624e-08	KRT4	0.747529	3.35711e-08	3.83493e-06	KMO	3.58935	4.10314e-14	6.44033e-13	FAM129A	0.962469	0.000145494	0.0056499	ENPP4	1.41628	0.00182046	0.129813	DUX4L26	3.15234	3.10774e-05	0.000246679		B4GALT2	0.39907	0.000511432	0.00432171	0.334907	0.000894905	0.0294119	-0.544654	0.000805103	0.00263028	-0.330161	0.0500981	0.13545				-0.909399
Mode	1.42226							IL19	1.75255	4.66454e-14	2.95682e-12	RND1	0.743806	1.36011e-06	0.000111909	IFITM1	3.57067	1.66972e-137	5.28719e-135	APOL1	0.958915	4.62145e-09	2.0677e-06	RP11-437B10.1	1.40597	7.69285e-05	0.0218304	SIGLEC5	3.14609	4.00266e-05	0.000304972		PIGT	0.330886	0.00355221	0.020725				-0.471822	6.73025e-05	0.000284071	-0.222748	0.00276311	0.028142				-1.76235
Standard Deviation	1.02652							MMP7	1.75037	2.24485e-33	7.89116e-31	ITGB3	0.742389	6.36076e-07	5.6043e-05	PCK1	3.53703	1.53242e-16	3.02047e-15	N4BP3	0.956231	0.000130907	0.00527489	KLF9	1.36504	0.00101718	0.0942928	MTND5P28	3.14239	5.8204e-06	5.75493e-05		DPM2	0.293626	0.0158739	0.0657439				-0.64889	0.000153273	0.000592729	-0.391846	0.000438698	0.0103904
Sample Variance	1.05374							KCNK3	1.74917	1.35759e-09	4.45271e-08	G0S2	0.737339	1.76278e-13	3.51541e-11	IL12A	3.53044	2.1269e-31	9.92963e-30	STC2	0.956195	0.000189515	0.00662792	ZFP36	1.33473	0.000277251	0.0414534	SDS	3.13208	2.04995e-15	1.33164e-13		ENGASE							-0.499815	0.00144922	0.00447231	-0.375002	0.00333376	0.0308232				-1.61585
Kurtosis	4.1492							UBD	1.7406	9.08596e-25	1.61532e-22	CYP27B1	0.736111	8.95997e-07	7.69511e-05	NLRP3	3.50952	3.44226e-17	7.19368e-16	MTHFD2	0.955929	0.000112752	0.00485029	TEAD1	1.33313	2.66699e-07	0.000618075	FAM110D	3.13138	8.37796e-06	7.9076e-05		CMAS	0.253171	0.00776543	0.0384838				-0.389524	0.00256857	0.00742633							-0.821136
Skewness	1.19595							LIF	1.73953	1.54583e-44	1.03953e-41	TNFSF14	0.731924	1.11854e-06	9.46816e-05	PTX3	3.49864	6.98981e-73	7.71315e-71	CPAMD8	0.952033	0.000257965	0.00774791	ID4	1.31713	0.00179121	0.128989	MYO7B	3.11039	1.99967e-05	0.000168248		CRYL1	0.36404	0.00116964	0.00850532				-0.402354	0.010459	0.0254164							-2.59339
Range	12.3535							HEPHL1	1.73178	7.5026e-15	5.13464e-13	IRF7	0.728719	2.15861e-06	0.000166002	FGF19	3.4816	2.07933e-24	7.04361e-23	BIRC3	0.949566	2.77363e-06	0.000423386	ERAP2	1.27315	0.000439263	0.0570837	LIPN	3.10721	1.93898e-05	0.000164316		SLC35B2	0.297106	0.00145658	0.0101619				-0.360609	0.00102642	0.00328662	-0.352335	0.0520021	0.138919				-0.861071
Minimum	-3.49859							RNASE7	1.73073	1.20191e-15	9.06824e-14	ADAM8	0.727592	1.45118e-07	1.45937e-05	DUSP1	3.47631	2.5177e-171	1.1113e-168	SERPINB4	0.945496	0.000168027	0.00621126	TXNRD1	1.27146	0.000218425	0.037007	GABRE	3.08436	1.12018e-14	6.59749e-13		UST	-0.419682	0.000779622	0.00607477	-0.35342	0.00524304	0.10113				0.439882	0.00239531	0.0266546				-0.655977
Maximum	8.85489							RSAD2	1.71158	5.01543e-09	1.48041e-07	IFI44	0.716753	2.52657e-09	3.49736e-07	IRF1	3.47547	8.47292e-210	5.14235e-207	IFITM1	0.942455	0.000285005	0.00813898	IL6ST	1.26999	3.63786e-05	0.0153286	MMP13	3.0723	5.73148e-10	1.52975e-08		GALNT12	-0.358492	0.00290398	0.0176695				-0.236061	0.0551536	0.107187	0.541102	0.0015737	0.0209638				-1.08587
Sum	1236.44							SPRR2D	1.70619	1.06014e-45	7.45324e-43	TNF	0.712318	2.58754e-06	0.000197387	INHBA	3.46233	8.5093e-150	2.95111e-147	BEST1	0.940467	0.000226613	0.00713667	SPRY4	1.26281	2.10269e-06	0.00224907	CCR1	3.04217	5.20532e-19	4.74087e-17		TPST1	0.469456	2.3219e-06	3.91634e-05							0.378475	0.0139945	0.0667569				-1.0516
Count	8009							TNIP3	1.70425	1.18393e-20	1.51337e-18	MYEOV	0.709721	3.42746e-06	0.000252047	SAMD9L	3.4288	1.16569e-129	3.20366e-127	USP53	0.931682	3.1903e-06	0.000460304	AOC3	1.25775	4.54384e-05	0.0166269	CASP5	3.03567	3.99988e-08	7.04891e-07		NANS	0.346447	0.00298929	0.0180255				-0.556521	0.000294876	0.00107272							-1.15392
								B4GALNT2	1.70012	5.23122e-13	2.81921e-11	PLSCR1	0.703136	1.12062e-09	1.64815e-07	RTP4	3.39512	2.62768e-116	5.54707e-114	RAB39B	0.931514	0.000312732	0.00854252	CXCL2	1.25207	0.00153812	0.116237	HERC5	3.01946	3.62123e-22	5.07806e-20		CANX							-0.526459	1.14396e-05	5.61799e-05	0.190964	0.0124122	0.0622288				-0.853237
	Fold Change	Log2FC Bins	TotalGene-Frequency	DEGs-Frequency	No: of genes	No: of glycogenes		IFI6	1.69661	2.84163e-09	8.7903e-08	KYNU	0.701785	8.38132e-10	1.26429e-07	OASL	3.39233	1.45706e-170	6.06386e-168	TNFAIP3	0.923384	8.4507e-06	0.000856623	LRRTM2	1.25089	0.00196528	0.135323	IL2RA	3.00718	5.24916e-07	6.99981e-06		GLT8D1							-0.526143	0.00125345	0.00392977	0.189733	0.0241165	0.0882934				-1.2695
	11.3137	-3.5	0	0	644	18		IL17C	1.69	8.39499e-11	3.426e-09	TGM1	0.691865	1.87134e-11	3.2863e-09	ANKRD1	3.39155	3.78651e-73	4.24264e-71	CLDN1	0.921704	9.50611e-06	0.000920787	ALPK3	1.24655	0.00118517	0.0998776	ADORA3	2.98721	1.47907e-07	2.29511e-06		NAGLU	0.436702	0.000164065	0.00164033				-0.495259	0.000177474	0.000679393	-0.333143	0.0545073	0.143164				-2.11921
	8	-3	2	0				PLAU	1.66434	7.17216e-42	3.96185e-39	KRT24	0.679105	6.42028e-06	0.00044176	PDZD2	3.3865	7.92975e-16	1.47516e-14	ASNS	0.918186	0.000372489	0.00953263	NUDT16	1.24581	0.00061893	0.0711644	DDX58	2.98532	4.69746e-30	1.56603e-27		B3GAT3	0.361094	0.00208906	0.0135591				-0.494453	0.000968684	0.00311958							-1.09471
	5.65685	-2.5	3	0				IL36G	1.65148	1.64377e-32	5.45677e-30	IFITM3	0.661102	1.653e-09	2.34328e-07	RASGRP3	3.38389	1.00736e-87	1.48215e-85	BATF2	0.917392	2.56712e-06	0.000411214	PPP1R3B	1.2113	9.77094e-05	0.0238359	ANO5	2.9827	4.23042e-05	0.000318725		CHPF	0.522527	2.14168e-05	0.000283365				-0.472885	0.00117885	0.00371991							-1.29885
	4	-2	17	0				SYNGR3	1.64708	1.7664e-13	1.02325e-11	SERPINB1	0.655048	2.78696e-12	5.28894e-10	TXNIP	3.37262	8.59118e-241	7.8212e-238	FAM131B	0.915912	0.000152307	0.00582947	TSPAN3	1.19152	0.000372449	0.0505756	CMKLR1	2.98047	3.00019e-13	1.42119e-11		LFNG							-0.421926	0.00465805	0.0125183	-0.286603	0.00536142	0.0398194				-1.78079
	2.82843	-1.5	108	1				SAA2	1.63863	4.43771e-32	1.40078e-29	PARP12	0.650793	1.35165e-08	1.63954e-06	LTB	3.36842	2.95331e-43	1.91191e-41	APOL6	0.912088	1.26323e-09	9.10575e-07	ZFAND5	1.19075	8.29475e-05	0.0220876	HLX	2.97816	2.28e-08	4.23164e-07		B4GALT7	0.231688	0.0311879	0.109238				-0.410072	0.00763554	0.0192621	-0.323627	0.0145883	0.0680846				-1.22754
	2	-1	514	17				SLC5A8	1.62788	5.72311e-11	2.40542e-09	EFNA1	0.650602	5.66539e-12	1.02552e-09	LST1	3.36571	3.01589e-10	3.05278e-09	ITGB3	0.909641	0.000474134	0.010927	SLC2A1	1.17629	0.00147747	0.115149	MTND6P4	2.97795	5.34082e-09	1.13558e-07		GALNT11	0.219133	0.0239345	0.0894405				-0.34621	0.010253	0.0249824	-0.14761	0.00861201	0.0506991				-0.620106
	1.41421	-0.5	1849	77	4435	148		NOX1	1.62264	1.31996e-14	8.72472e-13	MMP1	0.645338	9.94309e-09	1.24458e-06	HERC5	3.33265	1.31335e-128	3.41611e-126	GAS5	0.90786	0.000481083	0.0109757	NEBL	1.172	0.00049129	0.0603386	AC005515.1	2.97604	1.76268e-08	3.36337e-07		SMC3				-0.285396	0.00412899	0.0867531				0.2406	0.0199045	0.0791967				-0.658951
	1	0	1423	54				LAMP3	1.62257	2.00368e-15	1.44817e-13	STC1	0.637172	2.04647e-09	2.86652e-07	CXCL2	3.32928	1.9913e-163	7.63298e-161	CSF2	0.905553	0.000509599	0.0113738	PHLDA1	1.15722	0.00073786	0.0771421	PBX1	2.96659	3.64003e-19	3.40294e-17		ALG13							0.311685	0.0452646	0.0905914	0.315729	0.0083337	0.049692				-0.839663
	1.41421	0.5	1163	17				MCHR1	1.61778	1.43845e-09	4.68388e-08	XDH	0.635696	7.51709e-10	1.16376e-07	APOL4	3.32429	3.82384e-46	2.75733e-44	SERPINE1	0.902516	0.000527868	0.011589	CRIM1	1.10894	0.00025271	0.0399311	FAM78B	2.95651	2.97184e-06	3.14007e-05		MGAT4B	0.335914	0.000137958	0.00141593				-0.249383	0.0487037	0.0965457							-1.0488
	2	1	1608	31	2930	62		NES	1.61361	1.78179e-17	1.68042e-15	DTX2	0.634484	2.51579e-07	2.3551e-05	CCL22	3.31745	7.36193e-54	6.09283e-52	GADD45A	0.902198	8.39944e-05	0.00406652	BCL2L2	1.09854	0.000272755	0.0414534	CU234142.1	2.95508	8.48556e-06	7.98356e-05		ERLEC1	0.263231	0.00636161	0.032897				0.30689	0.036646	0.0756607	0.23383	0.0475553	0.13137				-0.710387
	2.82843	1.5	731	14				SLC5A1	1.60693	2.14334e-35	8.95973e-33	TRIML2	0.634034	3.64169e-05	0.00206	PRDM1	3.28908	1.68646e-33	8.68023e-32	CPM	0.900281	0.000140162	0.00554452	HK2	1.09437	0.001026	0.0944803	CU467612.1	2.95508	8.48556e-06	7.98356e-05		GUSB	0.32519	0.00847914	0.0411893				-0.296162	0.0329711	0.0690619	-0.169727	0.0349828	0.109293				-0.918821
	4	2	259	10				STC2	1.60003	1.84789e-26	3.76071e-24	HELZ2	0.633519	2.04343e-05	0.00123297	EGOT	3.28191	1.15466e-53	9.44879e-52	AMPD3	0.900144	0.000217618	0.0069891	GLO1	1.09348	0.00234512	0.143651	TNFSF13B	2.95445	4.68033e-23	7.31829e-21		CHST14							-0.805349	0.000199048	0.00075327	-0.253337	0.00307368	0.0297144
	5.65685	2.5	139	3				EPSTI1	1.59981	1.11041e-16	9.48876e-15	BST2	0.63275	3.96525e-05	0.00220071	EDN2	3.27695	3.01427e-34	1.56249e-32	PXDN	0.89984	9.12004e-05	0.00425656	NDRG1	1.08904	6.76265e-07	0.00085486	CYP2C9	2.94393	4.71646e-07	6.39073e-06		DSEL	-0.517769	0.0011955	0.00864867				-1.86065	6.53047e-32	3.11878e-30
	8	3	76	3				CSF2	1.59375	3.52483e-08	8.85043e-07	RHOF	0.628763	2.31039e-07	2.23199e-05	WFDC5	3.27345	9.7586e-11	1.04749e-09	NT5E	0.899219	2.55928e-05	0.00185512	RHOB	1.06138	0.000934064	0.0889686	SLC12A1	2.93535	4.18239e-05	0.000315941		ALG1							-1.10236	1.24172e-14	2.03451e-13	-0.49273	6.77912e-06	0.000734907
	11.3137	3.5	46	1				C10orf10	1.5837	6.4273e-29	1.62969e-26	TGM2	0.625377	1.46748e-09	2.10565e-07	CXCL9	3.26477	5.79017e-13	8.13304e-12	GBP2	0.898434	3.32142e-05	0.00225656	GPR126	1.05698	6.42215e-05	0.0202738	LHFPL6	2.92013	6.15963e-08	1.04014e-06		ALG3	0.23912	0.038589	0.127588				-0.795146	6.89779e-11	7.55438e-10	-0.471184	0.00321843	0.0302808
	16	4	26	0				KLK6	1.57714	1.51835e-34	5.8711e-32	TLR2	0.621878	3.90116e-05	0.00218273	TRANK1	3.25793	1.12838e-108	2.13455e-106	RASGRF2	0.895541	0.000469958	0.0108693	SLC39A14	1.05549	0.00110351	0.098361	TNFAIP6	2.91946	4.67575e-08	8.10755e-07		FUCA2	0.44815	1.53695e-05	0.000213202				-0.614502	3.26687e-06	1.76176e-05
	22.6274	4.5	15	0				NT5E	1.57184	4.88289e-28	1.1619e-25	MAP3K8	0.619438	4.36351e-05	0.0023769	PGLYRP2	3.2396	5.68624e-11	6.30333e-10	SLFN5	0.89364	0.000597942	0.0123572	LPP	1.0534	3.77869e-06	0.00375305	SYT6	2.91409	3.01605e-05	0.000240481		GALM							-1.11221	6.61932e-12	8.24077e-11	-0.481154	0.00413393	0.0346945
	32	5	12	0				POU2F2	1.57018	2.16164e-27	4.84553e-25	EPSTI1	0.61381	4.98242e-05	0.00263907	TNFAIP2	3.17844	8.99875e-167	3.641e-164	MYZAP	0.892825	0.000253409	0.00764648	C1orf132	1.05203	0.00223567	0.140499	SPTA1	2.91389	0.000290271	0.00167444		GBA	0.355214	0.000658412	0.00531506				-0.933572	9.03801e-13	1.24784e-11	-0.360342	0.0300832	0.100136
	45.2548	5.5	5	0				SPRR2E	1.54785	5.21207e-08	1.25373e-06	S100P	0.612918	3.45529e-10	5.56918e-08	PTGS2	3.17576	4.326e-79	5.52741e-77	RBMS3	0.891508	0.000621198	0.0126531	FADS1	1.0518	0.000851113	0.0845337	CXCL13	2.90854	1.72216e-07	2.62771e-06		PIGS							-0.745981	2.37208e-09	2.14741e-08	-0.239245	0.000302202	0.00839631
	64	6	6	0				ICAM1	1.53303	3.20215e-27	6.97573e-25	BMP2	0.608879	2.05098e-06	0.000158762	LRRN3	3.16087	4.9608e-09	4.2232e-08	ALDH1L2	0.887495	0.000507783	0.0113738	SLC25A37	1.04577	0.00200482	0.136509	NUP210L	2.90728	1.26513e-06	1.50225e-05		DGCR2							-0.484928	0.000215344	0.000810726	-0.339645	0.0444849	0.126355				-1.23353
	90.5097	6.5	0	0				G0S2	1.52881	2.21039e-08	5.73683e-07	MRGPRX3	0.606913	2.9079e-05	0.00171072	APOL6	3.15007	5.00214e-125	1.21435e-122	TGFA	0.886685	3.65388e-05	0.00238237	XPOT	1.04188	0.00120566	0.100992	AL136981.1	2.88941	0.000399378	0.00218133		ANXA5	0.256589	0.00379175	0.0219488				-0.777081	1.41955e-14	2.31288e-13
	128	7	2	0				PLAUR	1.52874	4.31686e-34	1.62851e-31	ADRB2	0.60688	6.63414e-09	8.62806e-07	IRF7	3.13594	1.89109e-78	2.35433e-76	ARRDC4	0.886525	0.00065005	0.0128966	PTEN	1.03233	0.000241793	0.0386452	DLGAP2	2.87247	0.000353328	0.0019704		MAN2B1	0.423985	0.000300454	0.00277771													-1.27501
	181.019	7.5	2	0				ANKRD1	1.52854	3.10931e-11	1.3396e-09	SERPINB2	0.603095	2.52824e-08	2.94527e-06	HELZ2	3.12936	9.55239e-110	1.8552e-107	SOD2	0.886415	9.23026e-06	0.000912591	FNIP1	1.02988	0.000965123	0.0912928	PMP22	2.85613	4.13135e-06	4.22435e-05		NAGPA							-0.913772	3.69698e-06	1.97688e-05	-0.44834	0.00734395	0.046279
	256	8	1	0				IL17REL	1.52362	1.65588e-07	3.62256e-06	CRCT1	0.601789	5.88892e-05	0.00307951	BAHCC1	3.12599	9.31922e-11	1.00301e-09	HMGA2	0.884148	0.000269562	0.00792219	SLIT3	1.02948	0.00115884	0.0994669	CD80	2.841	7.4154e-09	1.52352e-07		B3GNTL1							-0.864358	0.00200101	0.00595927	-0.290793	0.0283176	0.0965627
	362.039	8.5	1	0				IFI27	1.50941	8.45991e-08	1.94139e-06	DRAM1	0.601635	2.06583e-08	2.45521e-06	IKZF3	3.11971	1.30923e-128	3.41611e-126	COL12A1	0.88266	9.94225e-05	0.00448996	PLAC4	1.02906	0.000608831	0.0711411	GRIN2D	2.82762	0.000302264	0.0017295		ST8SIA4	-0.710451	0.00323309	0.0191889							-0.551802	0.00386979	0.0335062
	512	9	1	0				CXCL1	1.5055	3.18606e-42	1.82514e-39	TUBA1C	0.599591	5.31089e-11	9.05622e-09	IFI16	3.10408	4.01146e-118	8.98936e-116	ADPRM	0.881954	0.0003527	0.00924503	NEAT1	1.02465	0.000820512	0.0820807	FIGN	2.82072	7.84336e-08	1.29276e-06		SLC35B1	0.368069	0.00215524	0.0139128				-0.673158	5.27601e-08	3.85795e-07
								SSC4D	1.50509	1.27181e-15	9.52576e-14	LCN2	0.598476	1.69489e-07	1.69e-05	MMP13	3.09486	3.58477e-09	3.13044e-08	C3	0.881511	1.1354e-05	0.00100903	PDZD8	1.02193	0.00056269	0.0668735	CLEC1B	2.81975	0.000294848	0.0016953		FBXO17	-0.447655	0.00318965	0.0189748				-0.585605	2.16101e-05	0.000100055
A549 Cell line								NOXO1	1.5046	2.73894e-16	2.26541e-14	CDC42EP2	0.593493	9.73661e-07	8.30152e-05	CX3CL1	3.07263	7.74698e-130	2.17005e-127	ZC3H6	0.879158	0.000215186	0.0069627	JUN	0.996929	0.00129981	0.106946	CD163	2.81868	1.82205e-25	3.83259e-23		A4GALT							0.545984	0.00119604	0.00377009							-0.97641
Mean	0.0822479							CDA	1.50214	4.09099e-22	6.14323e-20	SAMHD1	0.590051	1.23948e-05	0.000786166	TIPARP	3.06275	7.24048e-171	3.10191e-168	ANKRD31	0.878649	0.000745717	0.013972	FAM126A	0.978184	2.33835e-05	0.0116124	OR52K3P	2.8179	8.57526e-05	0.00058659		GLCE										0.25136	0.0277322	0.0954949				-0.592727
Standard Error	0.00634727							SLC7A7	1.49372	8.75529e-17	7.69421e-15	S100A12	0.58892	0.000130154	0.00627618	FOSB	3.0505	3.98496e-59	3.67373e-57	IL32	0.875209	3.19286e-06	0.000460304	ETS2	0.969249	0.000284311	0.0414729	COMP	2.80598	9.67975e-06	8.94984e-05		GALNT2							-0.461952	1.42913e-05	6.84986e-05							-1.47141
Median	0.232338							BPGM	1.49121	1.71561e-32	5.52821e-30	PARP9	0.586777	3.80418e-09	5.14483e-07	PLEKHG7	3.0466	1.10681e-14	1.82786e-13	SDR16C5	0.87261	0.000810982	0.0144461	SNX13	0.951219	0.00151042	0.115532	FAM163A	2.79371	1.69569e-06	1.93672e-05		CHPF2							-0.398917	0.00495362	0.0132079							-1.54593
Mode	#N/A							VNN1	1.49027	7.20088e-18	7.04912e-16	COL8A1	0.583322	4.75527e-09	6.30815e-07	ACTN2	3.04602	1.73347e-11	2.04616e-10	TAF1D	0.868965	0.000159218	0.00599633	RGCC	0.947191	0.00218073	0.140499	KCNS1	2.78644	1.72002e-06	1.96325e-05		ST6GALNAC6							-0.383381	0.024812	0.0540468							-2.28021
Standard Deviation	0.446751							CFB	1.48843	4.6666e-22	6.87412e-20	STAT5A	0.581857	0.000154047	0.00713591	KLHDC7B	3.04563	7.73909e-14	1.17916e-12	CD55	0.867756	2.22259e-06	0.00036504	RLF	0.937425	0.00129397	0.106946	LCT	2.77934	0.000226191	0.00134883		SLC35C1	0.277242	0.00862268	0.0416696							-0.258327	0.0323249	0.103996				-1.1643
Sample Variance	0.199586							ADAM19	1.48622	1.02019e-45	7.45324e-43	RHOV	0.580953	2.99855e-08	3.45892e-06	CXCL3	3.02879	2.18502e-211	1.38378e-208	MXI1	0.867272	0.000316364	0.00856957	FOXO3	0.931106	3.977e-05	0.0159901	SIGLEC14	2.77896	2.84047e-08	5.19546e-07		EXT2	0.578583	4.68146e-10	1.67224e-08				0.193404	0.054599	0.10635							-0.741437
Kurtosis	-1.05645							ADAMTS6	1.48605	1.13822e-09	3.77786e-08	PLAUR	0.580239	1.18517e-07	1.21259e-05	UBASH3A	3.02631	1.22075e-08	9.81855e-08	VLDLR	0.865235	0.000167358	0.00620621	PURB	0.927236	0.00192749	0.134736	IFI44	2.7716	3.78845e-27	9.56258e-25		LMAN1										0.540138	0.00304032	0.029595				-0.861237
Skewness	0.0275835							IL12RB1	1.46964	1.69343e-07	3.69426e-06	BCL3	0.574746	4.33922e-06	0.000311313	CD69	3.02326	7.7885e-61	7.41485e-59	HK2	0.862789	0.00048217	0.0109757	FAM168B	0.926279	8.39611e-06	0.00614463	AC139495.2	2.76524	4.87344e-10	1.32475e-08		TKT										-0.38022	0.000167412	0.00620621				-1.70424
Range	2.79581							PLA2G4C	1.46749	7.7492e-08	1.79966e-06	IKBKE	0.573949	1.68799e-06	0.000135108	ZBTB20	3.01587	2.07375e-17	4.40324e-16	IFIT2	0.859079	1.09265e-07	2.94601e-05	TGFBR1	0.923126	0.00222689	0.140499	TLR2	2.76279	4.45172e-10	1.22139e-08		XYLT2										-0.210601	0.00188916	0.0232782				-1.37159
Minimum	-1.06633							IL32	1.46677	5.5902e-09	1.63757e-07	CXCL6	0.569061	9.92327e-05	0.00492646	ULBP1	3.00235	1.67941e-40	1.02353e-38	FSTL1	0.858431	1.3218e-05	0.00113579	DDX3X	0.920084	0.00148233	0.115149	GBP1	2.75635	2.85859e-29	8.86112e-27		HK1							-0.476014	7.97282e-06	4.01702e-05							-0.825891
Maximum	1.72948							PARVB	1.46577	1.86673e-10	7.29111e-09	CSTB	0.569055	3.50319e-08	3.96331e-06	LOC100126784	2.99708	6.62978e-12	8.24674e-11	ULBP1	0.858339	0.00073794	0.0139168	GPATCH2L	0.914443	0.000625697	0.071314	ST18	2.74509	4.68645e-07	6.36471e-06		PIGF							-0.575807	0.00397161	0.0108782							-0.955309
Sum	407.456							SPRR2C	1.45857	4.3842e-08	1.07126e-06	TUBB3	0.568413	9.16074e-08	9.62368e-06	NCOA7	2.99557	3.1706e-134	9.62145e-132	CCNB1IP1	0.857995	0.000130829	0.00527489	YBX3	0.910523	0.000219294	0.037007	MTATP6P26	2.74131	0.000256288	0.00150244		GNPTG							-0.547566	0.000423166	0.00147814							-1.14664
Count	4954							HERC6	1.45518	4.5685e-22	6.79433e-20	IL7R	0.567436	0.000117004	0.00566528	IFI44	2.99178	5.86857e-112	1.17098e-109	LOC374443	0.856917	0.000117981	0.00495406	ADAMTSL4	0.906221	0.000468227	0.0586549	CLEC12A	2.73927	4.60117e-08	8.00966e-07		FUCA1							-0.529011	4.57168e-05	0.000200214							-0.958437
								ADRA1B	1.45139	1.23636e-09	4.07735e-08	NEDD9	0.567233	4.77159e-09	6.30815e-07	TNFRSF9	2.99027	7.57946e-09	6.29073e-08	EBI3	0.853807	3.48688e-09	1.74009e-06	DUSP3	0.902369	2.69351e-05	0.0124844	SBK1	2.72577	1.72735e-25	3.67717e-23		OS9	0.213742	0.0406753	0.132447				-0.525754	1.83831e-06	1.03905e-05							-0.875945
	Fold change Range	Log2FC Bins	TotalGene-Frequency	DEGs-Frequency	No: of genes	No: of glycogenes		PRSS22	1.4423	1.67029e-27	3.85588e-25	DUSP4	0.566797	1.17603e-08	1.45654e-06	OAS1	2.98296	9.9207e-172	4.51578e-169	STAT1	0.853797	1.11256e-07	2.94601e-05	KDSR	0.887539	0.000202198	0.0369943	AL353625.1	2.72512	7.70769e-07	9.79764e-06		PIGH							-0.5202	0.0016613	0.0050667							-0.781787
	2	-1	2	0	2	0		MPZ	1.43964	1.34889e-08	3.69506e-07	RELB	0.564044	0.000134371	0.00640083	SP8	2.98268	4.37519e-08	3.25646e-07	ZFAND1	0.852339	0.000194819	0.00669838	ZFP91	0.876583	0.000892344	0.0880003	RPL23AP35	2.72362	2.3191e-05	0.000190942		NAGA							-0.428994	0.000576901	0.00194247	-0.231011	0.0445116	0.126393				-0.999514
	1.41421	-0.5	365	8	4079	105		MUC13	1.43419	1.60434e-09	5.15891e-08	PRDM1	0.562065	6.3902e-06	0.00044176	TNFSF10	2.97265	8.11009e-117	1.73723e-114	PCK2	0.847175	0.000281966	0.00813898	ABL2	0.87447	0.00196586	0.135323	MTCO3P43	2.70676	0.000334283	0.00188223		GANAB							-0.338581	0.000602946	0.00201897							-1.34201
	1	0	1812	54				DUOX2	1.4252	1.90673e-27	4.33698e-25	MMP13	0.560562	0.000268836	0.0115064	LOC286059	2.96956	1.294e-08	1.03906e-07	PI3	0.845466	0.000209912	0.00686049	DENND5A	0.866686	0.000709225	0.0768739	FAM155A	2.68827	2.37381e-05	0.00019463		MGAT2							-0.333095	0.00520158	0.0137832							-1.26027
	1.41421	0.5	1902	43				LAMC2	1.42288	1.76125e-21	2.47648e-19	SPRR1A	0.558503	2.5621e-05	0.00152251	ISG20	2.96777	4.71142e-80	6.18257e-78	ANK2	0.843242	0.000989419	0.0160071	SORT1	0.862177	0.00140669	0.112414	IGLON5	2.68766	4.90885e-06	4.95626e-05		PRKCSH							-0.323052	0.0100078	0.0244423							-1.31611
	2	1	817	25	873	27		IFIT1	1.42127	6.15179e-07	1.16462e-05	LTB	0.55406	0.000170433	0.00777255	NAPSB	2.96097	2.58421e-09	2.31926e-08	HERC6	0.8414	2.83195e-06	0.000427262	YWHAG	0.858444	0.00186836	0.132549	AC233702.6	2.68315	0.000112914	0.000741114		GALNT1	-0.435493	4.90569e-05	0.000584563	-0.25456	0.00887126	0.142794										-0.691197
	2.82843	1.5	54	2				HS3ST2	1.41503	1.164e-06	2.10814e-05	IFIH1	0.553422	2.67817e-06	0.000199439	MB21D2	2.95765	1.89316e-120	4.37712e-118	CLEC2B	0.841162	0.00124016	0.018297	HIPK3	0.808369	0.00138142	0.111679	C3AR1	2.67966	1.9535e-13	9.50864e-12		GALE	0.317806	0.00125954	0.00899828				-0.276907	0.0597866	0.114616							-1.70241
	4	2	2	0				APOBEC3A	1.40734	2.53037e-07	5.29597e-06	EHD1	0.550542	2.35756e-07	2.23702e-05	COL4A1	2.95429	6.37515e-08	4.59705e-07	THEMIS2	0.840868	0.000276095	0.00801417	YAP1	0.777222	0.00193795	0.134736	XAF1	2.67904	7.89688e-32	3.48825e-29		AGL	-0.479256	0.00205395	0.0133874													-0.847924
								NTM	1.40483	7.62266e-21	1.00769e-18	FEZ1	0.548406	1.25651e-07	1.27449e-05	DDX60	2.95344	2.41944e-79	3.11873e-77	PRTN3	0.840745	0.000993975	0.0160209	PPP1CB	0.772766	0.000670407	0.074576	CD300LG	2.67464	6.32811e-05	0.000450126		B3GNT9										-0.25648	0.00269525	0.0280216				-1.97271
Lung Sample								LCN2	1.39364	5.5e-26	1.05023e-23	GBP5	0.547897	0.000137452	0.00651026	ALDH1L2	2.94357	3.98389e-58	3.56008e-56	ABI3BP	0.840699	0.0012186	0.0181948	NAP1L1	0.761907	0.000781594	0.0799122	NRK	2.67373	0.000532779	0.00278264		DPM1										0.242298	0.0026477	0.0277829				-0.9678
Mean	0.0844314							CD177	1.3922	1.92583e-06	3.295e-05	IFIT3	0.542678	5.00181e-05	0.00263907	PTAFR	2.94058	2.58746e-66	2.69207e-64	CTSS	0.84035	3.53213e-06	0.000487547	PEA15	0.75722	0.000237821	0.0384523	COL14A1	2.66737	5.90396e-05	0.000423364		MAN2B2										-0.297594	5.10564e-05	0.00291831				-1.26988
Standard Error	0.114446							GGT1	1.3846	5.18744e-20	6.12475e-18	IFIT1	0.536563	0.000236875	0.0103608	PARP14	2.93932	1.52379e-125	3.82682e-123	IFI6	0.83963	0.000387157	0.00969652	RBMS1	0.730968	0.000290658	0.0414729	NAIPP3	2.66607	1.02976e-05	9.44692e-05		PIGK										0.385994	0.000328188	0.0087601				-1.43548
Median	0.924702							TFPI2	1.3834	1.96476e-20	2.43111e-18	ZBED2	0.535266	1.85006e-07	1.82923e-05	LMO2	2.91928	7.21359e-14	1.10371e-12	MYPN	0.839131	0.000251306	0.0076113	SAR1A	0.688343	0.00147447	0.115149	OLR1	2.66057	1.92858e-11	6.87019e-10		PIGO	0.282147	0.00656027	0.0337102													-0.755432
Mode	#N/A							MAFF	1.38256	3.97294e-28	9.60148e-26	POU2F2	0.530662	9.29978e-05	0.00467612	C1QTNF1	2.91888	9.26988e-56	7.94265e-54	TSC22D3	0.836855	0.000918364	0.015475	PPP1R15B	0.643471	0.00219399	0.140499	DUX4	2.65768	5.38368e-06	5.36819e-05		EDEM2	0.248763	0.0256197	0.0944824													-1.15594
Standard Deviation	1.73566							OAS2	1.37225	2.36777e-19	2.6347e-17	SLC25A37	0.527831	1.84829e-06	0.000145953	ZEB2	2.90664	3.52666e-14	5.56547e-13	SLC4A7	0.836551	0.000191355	0.00664454	ZC3H11A	0.643418	0.00202001	0.136509	OAS2	2.65685	2.8562e-31	1.23088e-28		PKD1	-0.264611	0.0374351	0.124786				0.305111	0.0350987	0.0729313							-1.1235
Sample Variance	3.01253							PTGS2	1.36882	8.35342e-25	1.50235e-22	OTUB2	0.527226	2.61707e-06	0.000197387	ZFP36	2.90249	2.61526e-108	4.88384e-106	SNTB1	0.834162	0.000426768	0.0102733	KLC1	0.617528	0.00171871	0.127121	KCNN1	2.65368	8.44922e-05	0.000579314		CHST13							-1.00245	0.0125544	0.0298217
Kurtosis	-1.48032							HLA-B	1.36762	8.86044e-20	1.01514e-17	FOSL1	0.526418	3.91303e-08	4.34346e-06	DNAH17	2.9004	2.65631e-15	4.68991e-14	VNN1	0.832499	0.000710941	0.0135654	TRIM44	0.53411	0.00163099	0.121278	NME8	2.64588	0.000371448	0.00205354		CHST7							-1.19864	2.00355e-10	2.07713e-09
Skewness	-0.397637							ATRNL1	1.36632	1.52709e-06	2.69015e-05	SMTN	0.525664	5.55019e-06	0.000388712	NDUFA4L2	2.89884	5.66239e-11	6.28168e-10	PARP14	0.831015	2.05745e-35	2.66954e-31	SYNGR2	-0.650065	0.00114205	0.098635	ANXA13	2.64386	3.05844e-06	3.21856e-05		CHST12							-0.69904	7.5739e-05	0.000315565
Range	6.10215							SEMA7A	1.3645	4.56462e-24	7.75835e-22	HCAR3	0.525074	2.6716e-06	0.000199439	OAS3	2.89136	1.65703e-88	2.48827e-86	FYN	0.830875	0.00136618	0.0195195	ATPIF1	-0.788179	0.00202235	0.136509	SSTR3	2.64215	0.000846856	0.00409387		ALG12							-0.862392	7.07568e-10	6.90752e-09
Minimum	-3.59633							NEURL3	1.36405	6.72642e-12	3.13366e-10	SLPI	0.524369	8.91254e-09	1.12758e-06	SELE	2.88662	7.44579e-08	5.30864e-07	SAMD9	0.829815	0.000143602	0.00564328	LMAN2	-0.797681	0.000229136	0.037484	CLEC9A	2.64111	0.000469625	0.00249108		ALG14							-0.791941	0.000431363	0.00150137
Maximum	2.50582							ANXA6	1.36118	1.06321e-14	7.11887e-13	C1S	0.522791	0.000344072	0.0139598	SERPINA10	2.88644	1.33251e-07	9.16401e-07	HORMAD1	0.829771	0.000274123	0.00800959	RFX5	-0.83658	0.000326627	0.0454175	SLAMF7	2.63349	1.61845e-20	1.80989e-18		GALK1							-0.914363	4.9541e-09	4.22231e-08	-0.484574	0.0396085	0.117818
Sum	19.4192							RND1	1.35821	2.65691e-07	5.52344e-06	FAM167A	0.522163	0.000690523	0.0244219	ASNS	2.88289	1.01648e-120	2.38808e-118	ISG15	0.828687	0.000602044	0.01236	TRIM52	-0.957376	0.000913344	0.0889686	LAMC3	2.63114	0.000191854	0.0011732		GLA							-0.643826	1.93016e-07	1.28554e-06
Count	230							PI3	1.3578	4.17818e-21	5.66876e-19	SGPP2	0.519537	0.000432003	0.0166109	ROCK1P1	2.87182	7.98153e-18	1.76954e-16	ZMIZ1-AS1	0.827507	0.0014858	0.0202453	TRANK1	-1.05449	0.000201368	0.0369943	CCR2	2.63102	8.83172e-06	8.26962e-05		UGT1A7	-0.867221	0.00152667	0.0105699
								CXCL6	1.35769	7.97439e-28	1.86879e-25	NRCAM	0.513897	0.000831367	0.0279482	SLFN5	2.86001	4.03514e-77	4.81769e-75	MMP1	0.827316	0.000824598	0.0146163	PCDH17	-1.05929	0.000219955	0.037007	MX2	2.61293	1.53084e-23	2.48151e-21		UGT2B7							-0.917005	1.30548e-06	7.53092e-06
	Fold Change	Log2FC Bins	TotalGene-Frequency	DEGs-Frequency	No: of genes	No: of glycogenes		SERPINB7	1.35607	1.00639e-16	8.74487e-15	KRT23	0.513479	4.97769e-07	4.5052e-05	PPP4R4	2.84072	1.46746e-12	1.98284e-11	RSL24D1	0.823957	0.000245835	0.00755854	FASN	-1.10444	0.000341775	0.0470532	CTSLP3	2.61096	0.000365398	0.00202453		GYG2							-1.07485	1.39548e-07	9.57448e-07
	16	-4	0	0	87	1		GPR176	1.35441	1.02004e-16	8.81397e-15	P2RY6	0.511736	0.000852197	0.0284049	DHX58	2.83728	8.60813e-107	1.56733e-104	TFPI	0.822523	5.14263e-05	0.00292656	FCGRT	-1.1081	0.000754482	0.0777117	PLIN2	2.60391	6.98941e-14	3.61099e-12		GAL3ST1							-0.671555	0.00371686	0.0102771
	11.3137	-3.5	1	0				HBEGF	1.35391	5.02137e-23	7.76655e-21	TUBA1A	0.507752	1.19073e-08	1.45939e-06	CHAC1	2.82321	1.75983e-24	5.97521e-23	PLOD2	0.821823	3.78991e-05	0.00240956	DEF6	-1.1393	0.00020125	0.0369943	SERPING1	2.59862	4.36447e-22	6.02467e-20		PIGX							-0.589523	0.00034395	0.00122553
	8	-3	2	0				IFIT2	1.34221	5.18262e-12	2.45888e-10	PLAU	0.504849	7.07367e-10	1.10972e-07	SAMD9	2.82217	8.23369e-78	1.00783e-75	SOCS3	0.820759	4.37983e-05	0.00255983	HIST1H1E	-1.16662	0.00101609	0.0942928	SCN4A	2.59738	0.0010667	0.00493423		HS6ST2							-0.663291	1.40512e-06	8.07694e-06
	5.65685	-2.5	13	0				ZG16B	1.3394	1.36562e-21	1.93781e-19	WNT4	0.500664	0.00103361	0.0326626	CLEC4E	2.82075	1.34099e-10	1.41235e-09	LOX	0.818575	0.000836903	0.0147739	ATP13A4	-1.17869	0.000176319	0.0350245	CMPK2	2.59491	6.40609e-23	9.75769e-21		HS3ST4	-0.614626	0.0118355	0.053107
	4	-2	31	0				BMP2	1.33448	4.67866e-26	9.04561e-24	IRAK3	0.49996	0.000541712	0.0197331	APOL3	2.81628	2.2665e-43	1.48044e-41	CBS	0.817097	0.00170846	0.0219261	RPS28	-1.19491	0.00210528	0.137437	CLEC4E	2.5908	9.28323e-11	2.9238e-09		CRP							-1.10093	0.0169493	0.0388425
	2.82843	-1.5	21	1				MSC-AS1	1.33172	2.7624e-06	4.56963e-05	ALOX15B	0.499894	1.16566e-07	1.20308e-05	IFIT5	2.81076	2.52204e-82	3.40149e-80	SERPINA3	0.814728	0.000600052	0.0123582	CIITA	-1.19828	7.14337e-05	0.0206935	CDC27P1	2.5845	0.000347541	0.00194449		LGALS9B	-0.686606	0.000800973	0.00621919
	2	-1	19	0				SELL	1.32858	4.16775e-08	1.02484e-06	TNC	0.493309	3.51695e-07	3.23284e-05	RUNX2	2.80711	1.40798e-08	1.12314e-07	UGCG	0.814159	0.000159399	0.00599633	MLPH	-1.27053	0.00113859	0.098635	GFI1B	2.58062	1.08178e-05	9.85764e-05		LMAN2L							-0.875253	8.51732e-12	1.04606e-10
	1.41421	-0.5	5	1	5	1		PTPRH	1.32565	3.88058e-21	5.31159e-19	PSMB9	0.490989	0.00142636	0.041644	OTUD1	2.78051	9.21307e-47	6.6765e-45	GDPD1	0.812805	0.000362436	0.00942909	INCENP	-1.28996	0.000218752	0.037007	MTND4P26	2.57808	2.80771e-06	2.98852e-05		MAN1C1	-0.826343	1.8769e-08	4.9455e-07
	1	0	0	0				MFI2	1.31531	6.86008e-21	9.14697e-19	TRIM47	0.49072	0.000956681	0.0310091	RND1	2.77824	1.23098e-66	1.28997e-64	DMKN	0.810935	0.000706287	0.0135271	SPTBN2	-1.31071	0.00204073	0.136808	C4orf50	2.57287	0.00110753	0.00509076		GALNT10	0.235434	0.0306041	0.10785				-0.796512	1.8698e-14	3.00612e-13
	1.41421	0.5	0	0				RASD1	1.31484	6.98726e-07	1.29894e-05	IFI6	0.489831	0.000161559	0.00742538	EGR2	2.77612	5.51673e-17	1.1382e-15	HLA-B	0.810547	0.000120425	0.00500808	PARVG	-1.36488	0.000141306	0.0311883	RNF175	2.56255	0.000110118	0.000726		VCAN							-1.03965	1.07576e-13	1.62042e-12
	2	1	32	0	138	1		SERPINA5	1.31225	7.38707e-06	0.000109967	C6orf223	0.485266	0.00145443	0.042254	MAP3K8	2.77592	1.72761e-83	2.374e-81	CLMP	0.809658	3.3359e-05	0.00225656	CRIP1	-1.38622	0.00105584	0.0953344	C1QTNF1	2.56099	1.91071e-06	2.15034e-05		BGN	-0.888874	0.00241568	0.0152503
	2.82843	1.5	46	1				KCNN3	1.31015	3.04179e-06	4.97329e-05	C1R	0.483371	0.00143709	0.0418535	BBC3	2.75983	1.18424e-58	1.0648e-56	CLGN	0.809632	1.93979e-05	0.00150711	TMEM19	-1.39534	0.000728437	0.0770107	CD84	2.55139	3.91529e-16	2.72359e-14		NEU4	-0.55073	0.029322	0.104764							-0.633492	0.0100079	0.0554076
	4	2	37	0				IFI44	1.30802	2.90493e-12	1.43548e-10	LGALS9	0.480647	0.00173949	0.0488469	DDX58	2.75868	9.70396e-98	1.62469e-95	IFNGR1	0.80832	6.91955e-06	0.000735912	PSD4	-1.43017	0.00015262	0.0316743	SAMD9L	2.53738	1.30669e-22	1.90809e-20		GAL3ST2	-0.605899	0.00235609	0.014952
	5.65685	2.5	22	0				CST6	1.3075	1.85942e-24	3.26815e-22	PRSS3	0.478685	0.0010488	0.0329073	NOD2	2.74909	7.29414e-21	1.98221e-19	EIF1	0.807371	0.000475673	0.0109294	SNRPD2	-1.43552	4.02484e-05	0.0159901	CLEC4C	2.53377	0.000278319	0.00161339		TGFBR3	-0.955469	0.00013003	0.00134347
	8	3	1	0				RHCG	1.30644	1.20546e-35	5.17911e-33	NCCRP1	0.475787	1.14325e-05	0.000743176	SP110	2.74222	1.4373e-114	2.99081e-112	ATF3	0.80733	0.00170021	0.0218852	CXorf36	-1.44691	6.5611e-05	0.0202738	BEST1	2.53296	2.37398e-12	9.84643e-11		B3GALNT1							0.41526	0.0111258	0.0268531							-0.933212
								SYNDIG1	1.30543	3.864e-06	6.19964e-05	ITGA5	0.474555	6.67307e-09	8.62806e-07	CYP1B1	2.71287	5.13251e-53	4.13039e-51	TYMP	0.807162	1.93155e-15	3.13274e-12	TWF2	-1.45215	0.000494686	0.0603386	OTUD4P1	2.52735	0.000690739	0.0034535		PMM1																-1.73233
Nasopharyngeal Sample								TMEM171	1.30355	2.60125e-12	1.29256e-10	STAT1	0.472595	1.94684e-07	1.90888e-05	STC2	2.70133	6.87137e-129	1.85349e-126	EPB41L4A-AS1	0.806802	0.00103079	0.0163357	TYSND1	-1.54129	0.0021459	0.139433	MS4A7	2.52038	8.34665e-16	5.69409e-14		ST6GALNAC2																-2.27576
Mean	-0.383046							SLC13A5	1.29568	2.2972e-17	2.1276e-15	CSGALNACT1	0.472303	0.0021338	0.0565458	ZNFX1	2.69297	1.33588e-138	4.32409e-136	FRMD6	0.806217	0.000394385	0.00980296	NDUFA3	-1.57151	0.000374634	0.0505756	OTOGL	2.51713	0.00224843	0.00928002		B3GALT4																-1.59356
Standard Error	0.0151595							POPDC3	1.29418	1.56074e-07	3.4241e-06	SPRY4	0.470386	0.000605605	0.0217907	TAP1	2.68044	1.82676e-132	5.32172e-130	IER3	0.805569	3.77123e-06	0.000504451	PLVAP	-1.61737	4.99756e-05	0.0178182	TCHH	2.50587	6.12205e-05	0.000437053		GAA																-1.48924
Median	-0.793292							LEMD1	1.29228	2.92809e-10	1.09658e-08	ANGPTL4	0.469406	1.71126e-06	0.000136045	HLA-J	2.67831	4.22662e-12	5.41945e-11	PARP10	0.804873	0.00153759	0.0207168	CD3E	-1.63726	0.001752	0.128897	AQP9	2.49902	8.0143e-11	2.55144e-09		AGA										0.32642	0.0452036	0.12767				-1.65524
Mode	2.95508							IFI35	1.29095	8.41688e-20	9.78826e-18	SERPINB4	0.466035	0.00199219	0.0535163	KRTAP2-3	2.67548	7.09868e-78	8.76266e-76	TCP11L2	0.80455	0.000518206	0.0114544	ELP5	-1.64312	0.00107747	0.0966592	TREML4	2.49867	9.73765e-05	0.000654449		B4GALNT3																-1.95581
Standard Deviation	1.40264							KLHDC7B	1.28958	4.66176e-20	5.54641e-18	TLCD1	0.465656	0.000715375	0.0250509	38047	2.66903	2.5213e-15	4.46236e-14	LOC100130691	0.804523	0.000645631	0.0128483	RNVU1-7	-1.69702	0.000743404	0.0771421	TGIF2-RAB5IF	2.49726	0.00143325	0.00634529		POMGNT2																-2.14687
Sample Variance	1.96741							AMTN	1.28617	1.43652e-08	3.87761e-07	ZP3	0.464595	0.00236188	0.0613462	SERPINB7	2.6685	2.31541e-31	1.07409e-29	CLEC2D	0.802918	0.000570152	0.0120987	ICAM2	-1.72298	0.000714611	0.0768739	REXO1L6P	2.49267	0.00293622	0.0116219		MGAT5																-0.810417
Kurtosis	0.093393							AWAT2	1.2851	1.69087e-06	2.9385e-05	ASS1	0.462805	3.02285e-07	2.80054e-05	SDS	2.66332	4.22304e-07	2.65256e-06	ZNF426	0.802773	0.000638857	0.0127919	HIST1H2BN	-1.73011	0.00130991	0.107143	MUC19	2.48887	1.18728e-05	0.000107031		POFUT2																-1.35592
Skewness	0.606415							TNFAIP3	1.27555	1.4604e-33	5.37811e-31	OSBP2	0.45961	0.0012011	0.0368025	KLF4	2.66228	8.17208e-85	1.15568e-82	ETS1	0.801878	0.000265981	0.00786128	2001-09-01	-1.75015	0.000101661	0.0239902	DUX4L19	2.48594	0.000938938	0.00444775		LAYN																-0.761538
Range	12.5399							TYMP	1.27522	3.18614e-31	9.12592e-29	KRT75	0.457383	0.0023499	0.0611701	CREB5	2.65816	2.91051e-64	2.94406e-62	LINC00707	0.801804	0.000480444	0.0109757	LIMD2	-1.77286	0.00105121	0.0953344	PTGDR	2.48533	0.00037821	0.00208636		UGT2B15							-0.989617	0.0335395	0.0700913
Minimum	-5.23014							CYB5R2	1.26765	2.26142e-28	5.55197e-26	BID	0.456652	6.85168e-05	0.0035514	DUOX1	2.65492	9.79938e-12	1.19446e-10	SP100	0.800199	1.11965e-18	2.42123e-15	PROM2	-1.77404	0.00206614	0.136808	TG	2.4813	8.97653e-06	8.383e-05		TMTC2																-0.612884
Maximum	7.30972							TRIB3	1.26608	8.52668e-16	6.52882e-14	NFKB1	0.456614	7.00205e-07	6.10268e-05	DDO	2.65292	1.14026e-21	3.24899e-20	CXCL5	0.799367	2.39663e-07	5.75857e-05	HIST1H2AL	-1.86213	0.00112504	0.098635	ZNF285	2.48111	1.86914e-05	0.000159468		KL							-0.915563	0.0466809	0.0930043
Sum	-3279.26							PRRX2	1.26539	2.25598e-17	2.11168e-15	CXCL16	0.455872	3.02189e-06	0.00022362	TNFSF13B	2.64735	2.73899e-13	3.96977e-12	L1CAM	0.799291	0.000773659	0.0141583	ITM2C	-1.86421	0.000408012	0.0535227	CXCR1	2.47195	1.39868e-07	2.1793e-06		RFNG																-1.35026
Count	8561							LOC102723649	1.26116	7.12723e-06	0.000106509	CWH43	0.454161	0.00301937	0.0719147	BCL2L14	2.63801	1.30877e-27	5.04326e-26	CNIH3	0.798495	0.00210166	0.0246068	CD72	-1.88388	0.000174569	0.0350245	PRKXP1	2.46249	1.30935e-05	0.000116549		ATRN																-1.01441
								SLC39A8	1.2563	2.03366e-22	3.11433e-20	CORO1A	0.45414	0.00249249	0.063068	NUPR1	2.63758	4.10042e-08	3.06134e-07	NDUFA4L2	0.797291	0.00218586	0.0253002	ACKR1	-1.90829	0.0019158	0.134736	CCR5	2.46075	1.66454e-14	9.42655e-13		C1GALT1C1																-1.07828
	Fold Change Range	Log2FC Bins	TotalGene-Frequency	DEGs-Frequency	No: of genes	No: of glycogenes		KYNU	1.2488	1.25098e-32	4.29977e-30	N4BP3	0.453542	0.00320118	0.0742901	IRAK2	2.63279	1.94256e-102	3.40907e-100	GFPT2	0.794176	9.48675e-05	0.00438045	TXNDC5	-1.9096	1.29896e-05	0.00821	CDC6	2.45897	5.58765e-05	0.000403302		CD302																-1.29845
	45.2548	-5.5	0	0	3305	81		XAF1	1.24861	2.73306e-19	3.01944e-17	SAMD9L	0.452787	0.000873858	0.0288815	FUT1	2.62844	3.13134e-28	1.25998e-26	SNHG1	0.793616	0.00150958	0.0204242	CCNB1	-1.9288	0.000285393	0.0414729	KCNH5	2.45522	0.00209836	0.00874846		CHAD																-1.34054
	32	-5	1	0				FOLR3	1.24684	1.87155e-05	0.000251935	ZSWIM4	0.451517	9.65272e-05	0.00481245	KLF6	2.62704	4.46934e-125	1.1034e-122	LOC100268168	0.791297	0.00102446	0.0163096	CRACR2B	-1.93081	0.000689101	0.0760472	TCF21	2.43601	1.38265e-07	2.15813e-06		DOLPP1																-1.00449
	22.6274	-4.5	3	0				WFDC5	1.24317	2.84093e-10	1.06853e-08	SLAMF9	0.450272	0.000990194	0.0317456	THBS1	2.61395	1.4836e-79	1.92947e-77	ROS1	0.790504	0.00187298	0.0231447	KRT15	-1.93168	0.000164794	0.033698	AIM2	2.43549	3.21955e-09	7.22824e-08		FAM20B										-0.142012	0.0503615	0.135879				-0.783326
	16	-4	7	0				HSD17B2	1.2425	3.98432e-10	1.43649e-08	WNT7A	0.449115	8.44008e-05	0.00431765	KLF10	2.59083	1.57925e-91	2.50036e-89	RAI14	0.789052	0.000179145	0.00647062	HIST1H2BF	-1.97052	0.00161223	0.120527	PRR26	2.43533	3.51572e-07	4.98149e-06		GALNS																-0.796101
	11.3137	-3.5	26	1				SHISA2	1.24196	2.53002e-08	6.48951e-07	GJB2	0.447923	7.33051e-08	7.84098e-06	HIVEP2	2.57723	8.07948e-61	7.64193e-59	ANGPTL4	0.787382	0.00194955	0.023707	HIST1H2BL	-1.97766	0.00231812	0.142626	RPH3A	2.43114	1.43575e-09	3.48466e-08		KLRB1																-1.477
	8	-3	72	0				OAS3	1.23842	1.00296e-16	8.74487e-15	SBNO2	0.447268	0.000226886	0.00999826	KIF6	2.57463	1.95062e-06	1.09617e-05	CREBRF	0.785768	0.002051	0.0243989	CARD11	-2.00647	0.000214925	0.037007	SAMD9	2.43079	3.2788e-24	6.0347e-22		LGALS7																-2.30165
	5.65685	-2.5	167	1				TNIP1	1.23816	4.07502e-24	7.00315e-22	WWC1	0.446813	2.01602e-06	0.000157089	HSH2D	2.57115	3.18526e-77	3.83443e-75	ADM2	0.784022	0.000740897	0.0139438	IGHV3-15	-2.00706	0.00238793	0.145632	GPR141	2.42763	6.68336e-06	6.48125e-05		SIGLEC15							-1.11357	0.0444772	0.0891994
	4	-2	392	8				ASPHD1	1.23635	7.90893e-07	1.45628e-05	HSD11B1	0.445664	1.99326e-05	0.0012089	PMAIP1	2.5639	1.37966e-82	1.87815e-80	CSGALNACT2	0.783493	0.000429786	0.0102836	IGHV3-53	-2.01257	0.00227403	0.141162	MS4A14	2.42666	6.04544e-06	5.94418e-05		TMTC4																-0.850507
	2.82843	-1.5	871	21				THEMIS2	1.23476	1.18227e-21	1.70899e-19	CHST2	0.444028	0.00391468	0.0844303	LRP2	2.56207	8.49325e-10	8.18747e-09	SAMD4A	0.782991	0.000113267	0.00485029	KIAA0125	-2.01695	0.00146051	0.115149	NOS2P1	2.42534	0.000121245	0.000789342		HK2	0.383174	0.000432494	0.00375808	0.325434	0.000145618	0.00682605	0.78132	2.04923e-11	2.39752e-10	0.862789	0.00048217	0.0109757	1.09437	0.001026	0.0944803	0.786009
	2	-1	1766	50				EDN1	1.23401	7.3819e-18	7.18087e-16	PTGS2	0.443725	0.000165908	0.00759563	BDKRB2	2.55604	1.52913e-16	3.01807e-15	CHAC1	0.781773	0.00244386	0.0269177	DERL3	-2.04558	0.00220547	0.140499	HK3	2.42151	0.00117936	0.00538037		SRGN	0.857994	0.00265876	0.0164427				1.56176	0.00102875	0.00329264	0.632969	4.00087e-06	0.000524356				1.48756
	1.41421	-0.5	2298	56	2576	62		RASD2	1.23182	1.69654e-17	1.60984e-15	CCDC24	0.441753	0.00119847	0.0368025	HBEGF	2.54951	1.2356e-60	1.16115e-58	EFEMP1	0.781012	7.52593e-06	0.000774992	HSH2D	-2.05749	0.000263783	0.0407544	FASLG	2.42123	2.62406e-07	3.84768e-06		B4GALNT2	1.70012	5.23122e-13	2.81921e-11				0.723594	0.0282294	0.0606027	0.771157	0.00106481	0.0166457				0.641275
	1	0	210	5				IER3	1.22443	3.48173e-15	2.45899e-13	FDPS	0.437849	1.51724e-06	0.000123116	C5orf56	2.54185	6.39448e-22	1.85912e-20	NALCN	0.780034	1.57544e-05	0.00126965	IGLV1-51	-2.06864	0.00208322	0.13728	GRM8	2.42116	0.00180426	0.00774075		CSGALNACT1	0.580394	0.0131202	0.0569069	0.472303	0.0021338	0.0565458	1.13767	8.92239e-15	1.4836e-13	0.460947	1.77905e-05	0.00141615				1.37803
	1.41421	0.5	68	1				LAPTM5	1.22195	2.58846e-10	9.8368e-09	KRT17	0.434464	2.31432e-07	2.23199e-05	CCL2	2.5261	2.05446e-81	2.72048e-79	VEGFA	0.779558	0.000910868	0.0154126	CLCA2	-2.07094	0.00240138	0.145813	ADAP2	2.41567	4.07577e-14	2.21584e-12		GFPT2	0.851972	0.00316587	0.018855				1.97969	3.32584e-05	0.000149013	0.794176	9.48675e-05	0.00438045
	2	1	729	21	2680	85		VNN3	1.21624	1.93116e-15	1.41561e-13	SAMD4A	0.433956	1.19785e-05	0.000774391	DTX3L	2.52425	2.75758e-103	4.89841e-101	DAW1	0.778836	0.00202422	0.0243019	RLTPR	-2.10223	0.000481537	0.0597836	CD40LG	2.41236	3.79361e-06	3.91526e-05		CLEC2D							0.670648	0.0133298	0.0314584	0.802918	0.000570152	0.0120987				0.955982
	2.82843	1.5	918	28				KCNG1	1.2155	5.42038e-08	1.29779e-06	TRAF3	0.433883	4.93037e-05	0.00263907	PTGER4	2.5092	4.43401e-77	5.25088e-75	ZFP28	0.777412	3.84857e-06	0.000509543	POU2AF1	-2.12316	0.00053441	0.0646172	PSG6	2.40562	0.0024268	0.00990278		CLEC4E							2.82075	1.34099e-10	1.41235e-09	1.13283	1.31765e-06	0.000240796				2.5908
	4	2	605	18				HLA-F	1.21403	3.1932e-06	5.19341e-05	ETS1	0.432576	3.52343e-05	0.00202228	IL10RA	2.49798	1.18017e-08	9.52373e-08	NR1D2	0.777366	0.00160267	0.0211543	IGLV1-40	-2.13062	0.00118297	0.0998776	SGIP1	2.39943	0.00180452	0.00774075		OLR1							1.42537	0.00902638	0.0222513	1.21308	1.7522e-07	4.28959e-05				2.66057
	5.65685	2.5	263	7				TNFRSF9	1.20966	1.18174e-05	0.00016815	GPR176	0.43188	0.00371148	0.0821178	BEST1	2.49791	3.80547e-07	2.41107e-06	ABCA1	0.776848	0.00182185	0.0226422	RNU1-28P	-2.16274	6.84455e-06	0.00528741	SH2D1A	2.39686	0.000123098	0.00079876		CD69	1.0465	0.000341481	0.00309233				3.02326	7.7885e-61	7.41485e-59							1.26097
	8	3	86	7				TBXAS1	1.20659	1.56519e-06	2.73546e-05	HYI	0.431346	0.000150616	0.00700453	NPR1	2.49371	1.42711e-08	1.13592e-07	ZCCHC7	0.776717	6.22149e-05	0.0033357	S100A2	-2.17356	0.00156336	0.117505	ASPRV1	2.39467	0.000111588	0.000734323		DSE	0.310758	0.00948772	0.0450281				0.616798	2.6914e-06	1.47039e-05	0.379007	0.0126865	0.0630438				0.891558
	11.3137	3.5	33	2				C3	1.20616	1.02325e-26	2.13873e-24	TMEM171	0.43126	0.00403658	0.0855755	THEMIS2	2.49311	1.27503e-52	9.98501e-51	ZNF277	0.77622	0.000379207	0.00962285	IGLV4-69	-2.18155	0.00125131	0.104189	PLCL1	2.3925	2.45118e-07	3.60916e-06		CHST11	0.844902	5.0098e-13	2.70932e-11				0.822078	0.00876846	0.0217546	0.537174	0.00141239	0.0196996
	16	4	19	1				RPSAP52	1.19666	2.17029e-07	4.59834e-06	IFI35	0.43	0.00508059	0.098828	HMGN2P46	2.49213	1.02239e-24	3.52895e-23	LAMA4	0.775711	0.00167919	0.0216791	PSMB10	-2.19112	8.41887e-05	0.0220876	FFAR2	2.39164	1.55638e-08	3.01532e-07		HAS2	0.751732	1.37041e-06	2.44476e-05				1.01026	0.00615529	0.0159733	0.299049	0.0291247	0.0983584
	22.6274	4.5	11	1				TRPV2	1.19637	2.72572e-05	0.000351615	PRELID2	0.428282	0.00309129	0.0727442	UBE2L6	2.49005	1.84349e-101	3.1591e-99	KCNQ3	0.77529	0.00284238	0.0284128	IGHV1-18	-2.19838	0.000934154	0.0889686	WARS1	2.38712	1.50052e-23	2.45488e-21		GFPT1	0.319005	0.00126135	0.00900704				0.726866	3.93419e-09	3.41104e-08	0.621082	0.000539919	0.0117344				-0.362636
	32	5	5	0				CD83	1.19622	3.04749e-11	1.31663e-09	TNFRSF10A	0.42804	3.44066e-05	0.00199423	RNF213	2.48996	1.6916e-75	1.98708e-73	RBP7	0.775284	0.000205444	0.00683606	FOLR2	-2.20158	0.000619266	0.0711644	IL18RAP	2.38353	7.02829e-09	1.4508e-07		LGALS9				0.480647	0.00173949	0.0488469	2.43725	1.7153e-74	1.95196e-72							1.24244
	45.2548	5.5	4	0				OTOP3	1.19604	3.78335e-07	7.54086e-06	NEURL1B	0.42726	1.55663e-05	0.000963966	CSRNP1	2.48977	1.06659e-74	1.2233e-72	MAFF	0.775173	0.00014847	0.00571631	IGLC3	-2.20342	0.000718706	0.0768739	ASZ1	2.38247	0.000224583	0.00134059		GCNT4				-0.427892	0.0051431	0.0996931	1.38334	9.75608e-07	5.73938e-06	0.691351	0.00548883	0.0402681
	64	6	3	0				AANAT	1.19323	2.99642e-06	4.91471e-05	EPHA2	0.426805	3.59053e-05	0.00205078	STAT1	2.47843	6.12535e-70	6.51254e-68	ROCK1P1	0.774373	0.00125269	0.018332	IGHV2-5	-2.22704	0.000929591	0.0889686	HTR4	2.38209	0.00355211	0.0135732		GCNT3	0.563491	9.55043e-06	0.000138311				0.645642	1.30992e-05	6.31587e-05							0.744707
	90.5097	6.5	2	0				TMPRSS2	1.19194	1.28179e-13	7.59595e-12	ZC3H12C	0.426649	0.000866363	0.0287144	CSF1	2.47393	1.71328e-51	1.3204e-49	AKAP12	0.77409	0.000145874	0.0056499	CD3D	-2.23889	0.0010064	0.0942928	MSR1	2.37748	2.65695e-16	1.89297e-14		GAL3ST4	-0.440562	0.0042385	0.0239608				1.79235	0.00014616	0.000567914							1.70508
	128	7	1	0				USP18	1.1881	1.17879e-11	5.33111e-10	SEMA7A	0.423725	0.000142896	0.00672528	ANKRD33B	2.47042	1.05806e-53	8.70721e-52	RUNX2	0.772823	0.00301479	0.0295131	IGHD	-2.26989	0.000383045	0.0512138	CDK15	2.37352	0.000105148	0.000697136		ST3GAL1	0.482541	3.77979e-07	7.54086e-06				1.11557	1.30334e-24	4.46693e-23	0.400561	0.00731283	0.0461834				0.634316
	181.019	7.5	1	0				RNASE1	1.18782	9.95229e-07	1.81953e-05	KCTD11	0.422437	7.64911e-08	8.10806e-06	IFITM2	2.46544	7.73355e-19	1.83763e-17	ZNF558	0.772415	0.000125341	0.00513029	IGHV3-74	-2.2768	0.000709789	0.0768739	GOLGA2P11	2.36722	8.42309e-08	1.37931e-06		FUT1							2.62844	3.13134e-28	1.25998e-26	0.663817	0.00181097	0.0225887
								NFKBIA	1.1861	3.61699e-26	7.1723e-24	DDX58	0.422407	0.000548849	0.0199313	RAET1L	2.4595	7.39689e-17	1.50269e-15	PDE5A	0.771879	0.000922672	0.0154873	IGLV1-47	-2.32551	0.000582601	0.0686531	EPSTI1	2.36549	1.54876e-21	2.01214e-19		B3GNT5							1.78522	1.43493e-24	4.9064e-23	0.638461	0.00264491	0.0277829
								IL7R	1.18588	8.4788e-06	0.000124619	HYAL1	0.422125	0.004936	0.0976733	CTGF	2.45166	8.22969e-127	2.10305e-124	B4GALNT2	0.771157	0.00106481	0.0166457	IGLV3-27	-2.34089	0.0005592	0.0668735	OTOG	2.36463	0.00415634	0.0154726		CLEC2B										0.841162	0.00124016	0.018297				1.59312
								DUSP5	1.18514	9.48991e-20	1.07139e-17	CDA	0.420214	0.000105976	0.00521722	CTH	2.44313	2.4728e-61	2.38535e-59	SYT9	0.768154	0.00264171	0.0277829	IGHV4-59	-2.40092	0.000403344	0.0534142	PTPRVP	2.36389	2.9843e-05	0.000238379		ATRNL1	1.36632	1.52709e-06	2.69015e-05				0.940033	0.000328746	0.00117799
								TSPAN2	1.18007	3.77507e-19	4.14106e-17	MGC12916	0.420162	0.00285371	0.0696612	ADRB2	2.4398	5.6689e-86	8.17557e-84	C6orf48	0.766852	0.00324589	0.0303425	HIST1H3C	-2.42119	4.31535e-05	0.0166269	CARD16	2.36026	7.20905e-11	2.32864e-09		CLEC7A							1.33794	2.74616e-05	0.000124885							1.98059
								C6orf223	1.18006	4.38033e-07	8.55436e-06	MSLN	0.41854	0.00637436	0.115742	PER1	2.43828	4.63652e-45	3.23137e-43	KCTD19	0.766498	0.00106247	0.0166292	IGLV9-49	-2.43202	0.000276115	0.0414534	CHRM2	2.35949	0.00424396	0.0157172		CD22							1.93287	2.60932e-28	1.0587e-26	0.705612	0.00548366	0.0402663
								KMO	1.17971	4.34394e-07	8.50477e-06	NCF2	0.416597	0.000268933	0.0115064	EGR1	2.43783	7.24008e-79	9.09129e-77	GK	0.766304	7.93317e-05	0.00394379	MZB1	-2.44868	0.000151364	0.0316743	CXorf65	2.35929	0.00144116	0.00637713		B3GNT6	0.812554	9.36051e-06	0.000135815													1.69317
								PARM1	1.17964	3.08286e-20	3.75453e-18	SPRR1B	0.416153	0.000693261	0.0244219	LGALS9	2.43725	1.7153e-74	1.95196e-72	FGF2	0.76537	0.00176336	0.0223434	IGLV3-21	-2.45995	0.000222944	0.037007	ACE2	2.35867	3.37838e-10	9.52034e-09		FBXO6	0.754989	3.70733e-07	7.40843e-06				1.8295	3.57173e-20	9.22444e-19
								PDZK1IP1	1.17464	1.0715e-14	7.14346e-13	MMP10	0.414025	0.00165188	0.0467754	NR1D1	2.43685	1.40997e-71	1.53266e-69	RGS17	0.763394	0.000148094	0.00571631	ORF1a	-2.47736	0.000325714	0.0454175	DPP4	2.35689	9.54519e-07	1.18354e-05		HS3ST2	1.41503	1.164e-06	2.10814e-05													0.997092
								PTP4A3	1.16942	4.77671e-09	1.41535e-07	ACTN1	0.413235	6.3698e-05	0.00331624	TAGAP	2.43658	1.28844e-07	8.88186e-07	PHLDB2	0.763325	6.21972e-05	0.0033357	RAMP3	-2.49229	4.59644e-09	3.19567e-05	PCDHGB8P	2.35656	0.000770222	0.00378976		GLT8D2							0.941364	0.0549862	0.106947							1.51223
								FSTL3	1.16767	8.43462e-21	1.10558e-18	VEGFA	0.412237	2.35436e-07	2.23702e-05	ISG15	2.43448	1.2162e-57	1.0802e-55	BEX2	0.762202	0.00322043	0.0302808	IGHG4	-2.51258	3.29784e-05	0.0143302	IFIT5	2.35263	7.29578e-20	7.58289e-18		B4GALT1	0.256461	0.00649921	0.033452	0.321271	4.08363e-05	0.00225333	0.822797	2.94381e-16	5.70206e-15							-0.567476
								IGFN1	1.1674	3.73471e-06	6.0109e-05	ISG15	0.411974	0.00736407	0.126592	PLAT	2.42649	1.31283e-124	3.13486e-122	CEBPG	0.76129	0.00079416	0.0142916	MIR205HG	-2.53449	0.000192333	0.0369943	PSG5	2.34951	0.000770181	0.00378976		COL12A1	-0.402222	0.0120733	0.0538462	0.324783	0.000419388	0.0162856	-0.465127	0.00224661	0.00659893	0.88266	9.94225e-05	0.00448996
								IL4I1	1.1643	4.07344e-05	0.000498448	SLC2A6	0.411692	0.00240323	0.061472	HDX	2.42585	1.32671e-30	5.90974e-29	SLC25A27	0.760976	0.00228868	0.0260457	PF4	-2.54232	0.000115515	0.0263317	TOMM20P2	2.34944	0.00286664	0.0114078		OGT	-0.453203	2.8164e-05	0.000362105				0.712849	1.01327e-08	8.27315e-08	0.574875	0.00823709	0.0494111
								ALDOB	1.16212	2.22702e-05	0.000293401	HSH2D	0.411585	0.00731864	0.126078	NEURL3	2.4236	8.58672e-66	8.87051e-64	NCOA7	0.760939	7.41486e-09	2.91539e-06	IGLL5	-2.54304	8.80164e-05	0.0222522	AL138709.1	2.34933	7.54927e-05	0.00052515		FUOM	1.04021	5.86088e-12	2.74698e-10				-0.433547	0.0445278	0.0892857
								TUBB3	1.15842	5.26443e-20	6.16856e-18	RFTN1	0.410709	0.000150286	0.00700453	DAPP1	2.42178	2.20109e-77	2.67176e-75	PSAT1	0.760262	0.00124827	0.018332	IGLV3-19	-2.56088	6.17577e-05	0.0199707	ZDHHC4P1	2.34363	0.000171729	0.00106555		FUT2	0.505864	0.0002208	0.00210939	0.323741	0.00538592	0.102772	1.1818	1.10378e-12	1.51248e-11
								HDAC9	1.15775	2.22135e-21	3.06764e-19	SLC43A3	0.410579	0.000292819	0.0123932	PARP9	2.41624	5.31513e-79	6.73219e-77	IRAK2	0.758774	0.000387366	0.00969652	IGLV2-23	-2.5715	8.12596e-05	0.0220876	CEACAM4	2.34311	0.00262679	0.0105892		FUT3	0.579657	3.4846e-07	7.02029e-06	0.311284	0.00626194	0.114229	2.09905	1.3098e-44	8.95705e-43
								ADAM8	1.15631	6.14135e-16	4.84634e-14	TUBA1B	0.410231	1.36827e-05	0.000851804	SERPINB9	2.41246	1.90195e-98	3.22138e-96	CD8A	0.757777	0.00278708	0.028142	DSC3	-2.57333	9.39538e-05	0.0233291	APOC4-APOC2	2.3421	0.000837148	0.00405582		EXT1							0.707496	2.5257e-08	1.94755e-07	0.464861	4.34826e-05	0.00255288
								TAGLN3	1.15445	2.46775e-08	6.35088e-07	MFSD2A	0.409825	0.000310946	0.0128371	USP30-AS1	2.40981	9.75475e-07	5.73938e-06	GTPBP10	0.755943	0.000153894	0.00587285	BPIFB1	-2.57753	6.04099e-05	0.0199707	DDIAS	2.33758	3.59743e-06	3.73022e-05		CHST2	0.76331	0.000953531	0.00721528	0.444028	0.00391468	0.0844303
								ITGA5	1.15349	1.56573e-30	4.24862e-28	IL33	0.40508	0.0053893	0.102772	JUN	2.40908	6.29334e-64	6.27868e-62	SPINT1	0.75587	0.003273	0.0305082	LTF	-2.66179	4.37569e-06	0.00405627	TEX45	2.33622	0.0012673	0.00572538		ST3GAL5	0.236907	0.0363498	0.122382	0.343294	0.00969179	0.148096				0.231899	0.0182058	0.0757118				0.893848
								RFTN1	1.1532	9.85322e-27	2.08767e-24	HSD17B2	0.404492	0.00819314	0.136694	SP100	2.40321	1.51929e-101	2.63452e-99	IL20RB	0.755476	0.00372958	0.0327854	IGHM	-2.68061	1.60693e-05	0.00909097	LRRC37A15P	2.33531	0.00125684	0.00568536		PIGN							-0.399457	0.00491504	0.0131224							1.03323
								CXCL9	1.1526	6.55577e-05	0.000746123	RELT	0.404382	0.00784597	0.13188	ZC3HAV1	2.40287	4.81302e-104	8.65511e-102	CYR61	0.753969	0.000267551	0.00788971	IGHGP	-2.72664	1.63448e-05	0.00909097	NKG7	2.33449	3.0799e-05	0.000244895		ALG9										0.283344	0.00517325	0.03902				0.640758
								RAC2	1.14984	3.67694e-30	9.80539e-28	IFI44L	0.402134	0.00101905	0.0324058	NEDD4	2.39101	9.57908e-62	9.36435e-60	JUN	0.753926	0.000572888	0.0121062	IGHV5-51	-2.77738	1.41785e-05	0.00857183	SHANK1	2.3344	1.1505e-06	1.38759e-05		XYLT1	-0.463579	0.0265832	0.0972014													0.99281
								COL13A1	1.1496	8.72687e-05	0.000953823	BIK	0.399225	0.00682365	0.121097	TLR3	2.38827	5.05333e-24	1.66155e-22	ANTXR2	0.753668	0.00304887	0.0296322	APLNR	-2.82114	1.96502e-05	0.0105091	CDH6	2.33195	3.31144e-08	5.97039e-07		FUT8	0.661694	1.84084e-09	5.88271e-08
								HKDC1	1.14857	3.3578e-08	8.47229e-07	ANXA3	0.398824	2.27329e-05	0.00136467	GIMAP2	2.38505	1.53811e-19	3.8429e-18	MIR100HG	0.750992	0.000715149	0.0136057	IGLV3-25	-3.00732	5.11852e-07	0.00085486	AC243967.1	2.3309	0.00292484	0.0115872		FUT6							0.949631	0.0183243	0.041601
								GSTM3	1.14452	6.40636e-14	3.93203e-12	PSMB8	0.397708	0.00178142	0.0495514	FAP	2.38343	8.0211e-07	4.79619e-06	ERRFI1	0.749201	0.000482164	0.0109757	IGHG3	-3.08015	5.36507e-07	0.00085486	RRN3P4	2.32689	0.0033207	0.0128417		ST6GALNAC3							1.00224	0.00325217	0.00917335	0.502768	0.0534611	0.141563
								BVES	1.14356	1.7382e-07	3.78125e-06	CDC25B	0.397602	0.000442276	0.0168955	PNPT1	2.37762	3.55406e-74	4.01306e-72	VSTM1	0.747923	0.00398191	0.0339712	IGHV4-34	-3.59633	1.20216e-08	5.57203e-05	MNDA	2.32594	6.22207e-14	3.26062e-12		B4GALT5							1.42002	4.70322e-41	2.89059e-39
								DYSF	1.14075	2.24952e-08	5.82802e-07	DUOX2	0.396028	0.00371296	0.0821178	CYTH4	2.37593	9.92953e-12	1.2083e-10	IFI27	0.747537	0.00276085	0.028142					GLRA3	2.32541	1.62544e-05	0.000141338		ST6GALNAC5							1.8537	3.33661e-11	3.83591e-10
								CPA6	1.14007	2.07509e-08	5.41238e-07	CD82	0.395171	0.000110799	0.00540938	ZBTB10	2.374	3.29936e-32	1.60195e-30	RPL22L1	0.746691	2.13066e-05	0.00158881					MTCYBP23	2.32346	0.000937115	0.00444507		PIGA							0.669943	0.000121817	0.000482693
								PTAFR	1.13834	1.83026e-21	2.55033e-19	PRELID1	0.394649	0.000134161	0.00640083	MT2A	2.36484	2.67782e-36	1.47747e-34	CX3CL1	0.745916	0.000388041	0.00969652					P2RY6	2.32179	5.96272e-07	7.84478e-06		PKD1L2							0.987943	1.87528e-05	8.79436e-05
								KRT7	1.13633	1.53005e-31	4.64025e-29	TUBA4A	0.392452	9.18956e-06	0.00060744	STX11	2.3636	1.93413e-08	1.51547e-07	TTC39B	0.745768	6.86903e-05	0.00355082					GZMB	2.32049	2.3832e-07	3.52375e-06		PRG2							1.4176	0.00512048	0.0136005
								IRF7	1.13461	2.94277e-17	2.69324e-15	MUC21	0.390671	0.00799371	0.13397	FSD1L	2.36347	2.37731e-18	5.54047e-17	PDZK1IP1	0.745487	0.00024441	0.0075326					HAVCR2	2.32045	4.18654e-12	1.6698e-10		COLEC10							2.04448	4.51276e-05	0.000197872
								AMZ1	1.13256	0.000110595	0.00116922	TUBB4B	0.38852	8.69087e-06	0.000581004	MUC4	2.35708	3.71242e-13	5.30757e-12	TRAF1	0.745112	0.00105374	0.0165525					NLRP3	2.31897	9.46699e-07	1.17466e-05		SELE							2.88662	7.44579e-08	5.30864e-07
								PDE4B	1.13052	0.000114193	0.00120151	TRIB2	0.387947	0.0037989	0.0837038	CASP1	2.35272	2.65083e-20	6.91971e-19	TMEM67	0.744861	6.30516e-05	0.00336664					AC138827.1	2.31817	1.77612e-05	0.000152563		LGALS2	0.845605	0.00386971	0.0223415
								ADAMTS1	1.12944	4.83067e-12	2.30605e-10	IGFBP3	0.387774	0.000350897	0.0141392	HRASLS2	2.35033	6.03303e-22	1.75754e-20	SORCS2	0.743954	0.0018819	0.023227					ATP1A2	2.3181	0.000379824	0.00209329		MGAT4A							0.753279	8.73053e-07	5.18633e-06
								SLC2A6	1.12615	4.38564e-25	8.07532e-23	STK25	0.387211	0.000253887	0.0109825	XKR9	2.34053	4.5537e-06	2.40062e-05	SEMA7A	0.743935	0.00363861	0.0322597					GPR85	2.31767	2.05397e-06	2.28537e-05		GCNT2							0.609226	0.000299641	0.00108707
								HSH2D	1.12583	3.31634e-15	2.35293e-13	SH3RF2	0.386508	7.21168e-05	0.0037216	KLF9	2.34035	4.39085e-14	6.83303e-13	PLAU	0.742824	0.00276423	0.028142					CCDC168	2.31724	0.000969415	0.0045725		UGGT2										0.581084	0.00159552	0.0211165
								BIRC3	1.12495	3.13703e-13	1.73909e-11	STARD5	0.385071	0.00201017	0.0535616	SLC5A5	2.33129	1.72302e-05	8.13008e-05	CD274	0.741775	0.00147356	0.0201938					ELAVL2	2.31537	0.000778625	0.00382154		GYLTL1B	0.652902	1.63579e-08	4.35469e-07
								S100A7	1.1235	7.61872e-05	0.000846543	DTX3L	0.385046	3.91429e-05	0.00218273	NAV2	2.32532	2.68157e-53	2.18211e-51	RNF125	0.739327	0.0035831	0.0319964					GBP5	2.31393	3.04021e-16	2.13164e-14		CHI3L1	0.548252	0.000668678	0.00538108													0.951093
								SLC15A3	1.11827	6.25711e-11	2.62273e-09	F3	0.384045	1.27549e-06	0.000106435	ITGAM	2.31941	2.60218e-21	7.28911e-20	BACH1	0.738618	0.000351963	0.00924436					PKNOX2	2.30532	1.23681e-11	4.62014e-10		ST3GAL3	0.422223	0.0102012	0.0473821													0.771215
								KRTAP2-3	1.11803	1.96171e-06	3.35268e-05	NFKBIE	0.383234	0.00517393	0.100126	UBQLNL	2.3184	1.24209e-05	6.03681e-05	PPM1K	0.738509	0.00150345	0.0203838					APOBEC3A	2.30481	1.51563e-09	3.65344e-08		CLEC4A																1.68155
								SLC34A2	1.11334	2.03662e-13	1.15386e-11	FXYD5	0.381278	9.593e-06	0.000630566	HIST1H1D	2.31765	9.77019e-07	5.74536e-06	TMEM167B	0.735403	0.00222294	0.0255245					SLC36A2	2.30022	3.39695e-05	0.000266286		CLEC1B																2.81975
								ZC3H12A	1.11031	4.98033e-24	8.3729e-22	GABRP	0.381186	0.00158205	0.0450712	STAT2	2.31602	3.31973e-107	6.12091e-105	LOC100506548	0.735281	0.000732503	0.0138546					TEK	2.29908	0.00343423	0.0131951		SIGLEC7																2.02512
								BCL2L15	1.10823	2.27704e-08	5.88945e-07	HDGF	0.381129	6.21881e-07	5.54322e-05	PDCD1LG2	2.31234	2.09971e-05	9.74335e-05	ERAP1	0.735185	7.437e-05	0.00376934					MAS1	2.29796	3.18025e-08	5.74559e-07		GYG1																0.60639
								FN1	1.10602	1.74072e-05	0.000235966	HERC6	0.378118	0.00111976	0.0348546	C11orf96	2.31167	5.073e-07	3.14976e-06	ZNF311	0.734458	0.00452797	0.0364457					C6orf223	2.29502	3.85112e-10	1.07158e-08		CLEC1A																1.69638
								PITX3	1.10251	0.000168464	0.00167349	PML	0.377743	0.000476527	0.0179706	SERPINB2	2.30366	1.13663e-56	9.91388e-55	WISP2	0.73307	0.00205346	0.0243989					IFITM3	2.29438	1.09997e-18	9.62145e-17		COL9A1																1.61231
								ALOX15B	1.10072	5.5081e-12	2.60531e-10	IDI1	0.377032	1.21238e-05	0.000775261	SEMA7A	2.29788	9.12147e-72	9.98972e-70	DHRS2	0.73266	0.00287502	0.0286199					CYSLTR2	2.293	3.55608e-07	5.01856e-06		PXYLP1																0.770441
								SLC26A9	1.09994	6.57909e-11	2.73545e-09	ARHGAP25	0.376389	0.0090861	0.144608	TLR6	2.29035	4.37907e-09	3.76081e-08	KLF9	0.732338	0.00328847	0.0305863					IFIH1	2.29227	1.03241e-07	1.65532e-06		MGAT4C																1.34363
								FAM181B	1.09745	3.58401e-07	7.19921e-06	CD74	0.375538	0.00239825	0.061472	PHLDB2	2.27632	1.43762e-57	1.26911e-55	PPP1R15A	0.732288	0.00303954	0.029595					HSD11B1	2.28899	0.00154441	0.0067679		ARSB																1.17707
								DDX60	1.09492	1.59239e-09	5.13113e-08	SLC11A2	0.375183	0.000290561	0.012342	TNFSF14	2.27549	2.51099e-08	1.93813e-07	CXCL1	0.732063	4.98887e-06	0.000610666					TBC1D3P5	2.28852	0.00180087	0.0077288		KLRD1																1.15325
								GAS6	1.09348	4.12014e-27	8.85085e-25	ALDH1A3	0.374438	5.06035e-06	0.000358675	AKAP12	2.27519	3.26823e-70	3.50037e-68	OSMR	0.731979	0.000246923	0.00757405					MS4A6A	2.28808	9.92347e-16	6.74376e-14		HS3ST3B1																1.24942
								KLK8	1.08511	9.83597e-06	0.000141783	MLKL	0.374436	0.00449315	0.0914644	PARP12	2.27326	2.52839e-89	3.83631e-87	PITPNC1	0.730242	0.00147388	0.0201938					GOLGA5P1	2.28762	0.00499173	0.0179919		MRC1																2.04368
								CTGF	1.0851	2.74141e-18	2.80804e-16	USB1	0.373337	4.62801e-05	0.00250937	SYNPO2	2.26985	1.26948e-05	6.15145e-05	CD68	0.728959	0.000184403	0.00655515					NPTX1	2.28658	2.55899e-05	0.00020798		GALNT9							1.14075	0.028629	0.061334
								LINC00880	1.08443	0.000213301	0.00205042	GLRX	0.371866	0.00158894	0.0451581	SAMHD1	2.26728	4.40152e-59	4.03223e-57	ADTRP	0.727849	0.00419201	0.0349329					SLAMF8	2.28544	4.94477e-09	1.06418e-07		HS6ST3																1.73821
								NTNG1	1.07633	0.0002205	0.00210823	TAP1	0.371784	0.000160804	0.0074197	FFAR2	2.25775	4.84216e-06	2.53891e-05	PDGFB	0.727663	0.00244253	0.0269177					ZNF521	2.28377	0.00495919	0.0178934		MGAM																0.696178
								IL15	1.07416	3.76905e-06	6.05986e-05	EREG	0.369039	0.00729836	0.125913	ARRDC4	2.25671	5.80351e-46	4.14382e-44	RSPH9	0.727343	0.00398143	0.0339712					OR11A1	2.28376	2.19484e-05	0.000182154		ALG11																0.985145
								BATF2	1.07247	3.32097e-09	1.01916e-07	PTAFR	0.368976	1.91777e-05	0.00118139	LAMA2	2.24898	1.60506e-22	4.80067e-21	USP44	0.727247	0.00473749	0.0373001					HERC6	2.28095	5.99242e-24	1.06949e-21		ASGR1																1.14876
								ARL4C	1.06913	4.09374e-20	4.90836e-18	KRT16	0.367988	0.000850146	0.0284049	BCAT1	2.23839	6.45666e-08	4.64892e-07	TNFAIP6	0.727243	0.00130321	0.0188508					ZBP1	2.27996	4.46578e-09	9.72946e-08		B3GAT1																1.11275
								PDCD1LG2	1.06765	2.22631e-07	4.70413e-06	LDLR	0.366625	6.77572e-06	0.000460827	NR1I2	2.23177	2.42459e-13	3.53165e-12	PTGS2	0.725416	3.55073e-05	0.00233861					LRCH4	2.27661	2.74765e-11	9.55673e-10		CD209																1.76595
								UCA1	1.06562	3.24624e-07	6.61523e-06	NAMPT	0.366195	0.000225607	0.00997929	SEMA3A	2.22771	3.68302e-44	2.47221e-42	LOC100506801	0.72541	0.00374114	0.0328648					FCER1G	2.27458	1.04882e-13	5.27964e-12		CD93																1.99317
								OLFM1	1.0656	0.000266051	0.00249546	CDC34	0.363466	0.00171563	0.0482921	HDAC9	2.22418	3.67609e-32	1.77304e-30	ZDBF2	0.724457	0.00172833	0.0220502					DUX4L28	2.27075	0.00535016	0.0190526		CLEC12A																2.73927
								CYGB	1.06394	2.32415e-09	7.30644e-08	IFNGR1	0.363459	0.000313855	0.0129119	GADD45A	2.22315	3.72296e-64	3.73991e-62	OCLN	0.724055	9.76391e-05	0.0044296					FPR2	2.26787	8.55257e-07	1.07632e-05		CLEC12B																1.80913
								IFITM3	1.06251	3.50959e-16	2.84203e-14	MICAL2	0.363236	0.00048764	0.0182145	IFI35	2.21362	1.97643e-85	2.82241e-83	ITGAX	0.723751	0.00328701	0.0305863					GBP4	2.2659	3.95415e-21	4.75279e-19		CLEC18A																1.26817
								MTHFD2	1.06141	2.26637e-17	2.11168e-15	ADAM28	0.362068	0.000706054	0.0247983	TNFRSF11B	2.21109	2.97238e-56	2.57713e-54	CREB5	0.722705	0.00545245	0.040199					CD68	2.26287	1.16781e-18	1.00654e-16		CLEC4C																2.53377
								ADM2	1.0611	1.63431e-10	6.41569e-09	STAP2	0.361588	0.000808096	0.0274008	GBX2	2.20877	1.33751e-16	2.64703e-15	TMEM87B	0.721968	0.00124089	0.018297					CRYAB	2.26246	0.0042838	0.0158448		CLEC4M																1.92354
								RAB42	1.0611	0.000253905	0.00239607	USP54	0.36034	0.000828346	0.0279264	HAND1	2.20425	6.88127e-05	0.000289657	IL23A	0.720608	0.0037128	0.0326822					LRRC77P	2.2605	0.0041436	0.0154361		CLEC5A																3.65249
								TMEM92	1.05904	2.72879e-20	3.3497e-18	EFHD2	0.358756	0.00133462	0.0398556	C6orf58	2.19931	1.33114e-09	1.25012e-08	PMAIP1	0.719472	0.000311112	0.00851621					CHD5	2.25946	0.00153576	0.00673331		CLEC9A																2.64111
								EGF	1.05761	1.09408e-07	2.4632e-06	UBE2L6	0.358352	0.000377537	0.0148565	FLT3LG	2.19877	1.99421e-16	3.90425e-15	ZC3H12C	0.71915	0.000412489	0.0100792					SSX7	2.25309	0.00103988	0.00484597		COLEC12																1.29696
								FEZ1	1.05391	1.29979e-19	1.4568e-17	RANGAP1	0.357807	0.000362987	0.0144287	PLA2G4C	2.19675	1.20886e-14	1.98291e-13	IL15RA	0.718839	0.00338904	0.0310762					GRIN2A	2.24484	0.000831445	0.00403372		FUT10																1.09872
								FTH1	1.04669	6.24452e-16	4.90274e-14	ZNF319	0.357804	0.00347621	0.0777588	IRS2	2.19542	8.18394e-36	4.46469e-34	CCPG1	0.718702	0.00240981	0.0267426					MEFV	2.24269	8.47053e-10	2.1678e-08		FUT9																1.68935
								CD69	1.0465	0.000341481	0.00309233	CDC42EP1	0.355938	0.00420926	0.0875206	CNTN4	2.19414	7.42203e-05	0.000309769	LMCD1-AS1	0.71751	0.00448859	0.0363525					MATN1	2.23753	2.10823e-05	0.000175875		GLT1D1																1.28504
								CUX2	1.04644	0.00035498	0.0031922	FAM83A	0.35587	4.15868e-06	0.000300191	TRIM21	2.19114	4.64989e-65	4.73639e-63	SLC25A37	0.717498	0.00078237	0.0142032					FAM124B	2.23399	0.00034921	0.00195197		GPC2	-0.519532	0.0154073	0.0642504													0.791906
								NKILA	1.04555	2.1018e-07	4.46623e-06	SLC25A28	0.355385	0.0009003	0.0294248	RBM43	2.1902	4.88163e-28	1.93222e-26	CA8	0.716031	0.000342438	0.00903077					KCNK10	2.23369	1.32494e-05	0.000117817		HK3																2.42151
								ENPP6	1.04511	0.000138948	0.00142325	MICALCL	0.354712	0.00323941	0.0747351	IGF2-AS	2.18984	7.99847e-05	0.000331453	TSPAN2	0.713381	0.00483142	0.0375435					CEACAM3	2.22805	1.96835e-05	0.000166008		KLRC1																1.2044
								IL7	1.04102	6.03393e-06	9.10506e-05	TMEM132A	0.35267	0.00508529	0.098828	BMP2	2.18978	2.70915e-43	1.76167e-41	CLDN12	0.713116	0.000166473	0.00620621					AC092053.2	2.22685	0.00470693	0.0171075		KLRC2																1.46287
								FUOM	1.04021	5.86088e-12	2.74698e-10	FLNB	0.351837	1.24279e-05	0.000786166	PCK2	2.18825	4.18458e-52	3.24216e-50	CYP1B1	0.712921	0.000227256	0.00713959					CALHM5	2.22563	3.74088e-05	0.000288384		KLRC4																2.17033
								MRGPRX3	1.03657	0.000395303	0.00347988	LGALSL	0.35063	0.00481766	0.0960756	SYT1	2.18512	1.40598e-07	9.63742e-07	EXPH5	0.712665	0.00516297	0.03902					PERM1	2.225	0.00321808	0.0125215		KLRF1																1.2991
								MMD	1.03654	5.23081e-10	1.85137e-08	HAS3	0.348684	3.61264e-05	0.00205345	SPRY2	2.18442	1.09163e-31	5.16256e-30	IL1RAP	0.710994	0.000251525	0.0076113					EPHA3	2.22489	0.00392628	0.0147446		KLRK1																1.0998
								MT1L	1.03333	9.17647e-06	0.000133521	FST	0.348425	0.000507954	0.0187354	LOC100506801	2.1833	7.71191e-05	0.00032049	XPOT	0.710579	0.000475923	0.0109294					NHSL2	2.22152	2.89917e-10	8.23561e-09		PRELP																1.96462
								FNDC4	1.03249	2.79796e-09	8.67254e-08	CDCP1	0.347875	1.20842e-05	0.000775261	PML	2.18229	8.76074e-75	1.01277e-72	LCN2	0.710466	2.65058e-05	0.00190419					SPATA12	2.21846	0.00101917	0.00476647		SIGLEC1																4.22456
								ISG20	1.03216	4.59543e-16	3.66379e-14	LAMB3	0.345616	4.98454e-05	0.00263907	KIT	2.17032	5.08315e-05	0.000220154	PLSCR1	0.709859	7.43583e-08	2.24372e-05					DLGAP3	2.21547	2.44362e-06	2.6521e-05		SIGLEC10																0.7604
								TMEM106A	1.02901	3.30086e-08	8.34221e-07	SERPINB8	0.345511	0.000732199	0.0255639	TRPC4	2.16597	9.53205e-05	0.000388205	SYT1	0.708955	5.971e-06	0.000680394					TMEM132D	2.21423	0.00754384	0.0251875		SIGLEC12																3.3472
								LOC100126784	1.02502	0.00043401	0.00376702	DUSP1	0.345328	0.000526559	0.0193006	PHF11	2.16159	1.10375e-39	6.61614e-38	TPTE2P6	0.706802	0.00552621	0.0403356					LILRB4	2.2138	4.22994e-10	1.16567e-08		SIGLEC14																2.77896
								ITGB2	1.02305	1.90736e-10	7.41191e-09	TUBB	0.345215	0.00011615	0.00564717	BACH2	2.16039	1.34068e-32	6.66498e-31	SUPT3H	0.706255	0.00177271	0.0223962					IL22RA2	2.21355	0.00454293	0.0166085		SIGLEC5																3.14609
								TNFAIP2	1.02208	9.26536e-20	1.05373e-17	ERRFI1	0.345202	0.000193772	0.00873531	PKP1	2.15763	1.14858e-05	5.63418e-05	PYROXD1	0.706223	0.00260675	0.0276103					CCR3	2.21163	0.000781782	0.0038349		SIGLEC8																1.76754
								FAM155B	1.02062	7.11822e-07	1.31853e-05	FAM83G	0.344522	0.00443644	0.0906236	SAA4	2.15446	7.43531e-08	5.30498e-07	LRP1	0.705822	0.0039428	0.0339018					TDRD5	2.21133	0.00544924	0.0193416		SIGLEC9																2.08919
								CBS	1.01983	1.96718e-09	6.22215e-08	PLK3	0.343797	0.0028035	0.0688644	NKX3-1	2.14962	1.05482e-24	3.63225e-23	KIF5C	0.705784	0.00277708	0.028142					DCC	2.21054	0.000402501	0.002195		ST3GAL2																1.05412
								ZBED2	1.01337	2.56077e-11	1.1157e-09	FAM57A	0.34357	0.00127487	0.0384617	NAV3	2.1495	1.2842e-16	2.54845e-15	CD22	0.705612	0.00548366	0.0402663					EDNRA	2.20894	0.00196955	0.00832934		ST8SIA3																2.10108
								SOD2	1.01069	1.24272e-20	1.57551e-18	PSME2	0.343468	0.000805867	0.0274008	PA2G4P4	2.14571	6.1625e-16	1.16273e-14	CLIC4	0.70527	0.000643704	0.0128296					MYOCD	2.20836	0.00701145	0.023751		ST8SIA6																1.41415
								TINAGL1	1.01025	8.1906e-16	6.30268e-14	ST3GAL5	0.343294	0.00969179	0.148096	TRIM5	2.14411	3.37094e-65	3.45783e-63	NPHS1	0.705121	0.00202847	0.0243019					USP41	2.20798	0.000558351	0.00289821		PIGG										-0.159419	0.0439915	0.125752				-0.668666
								ABCA12	1.00995	5.16709e-14	3.2356e-12	AMPD3	0.342228	0.00189169	0.051462	C1R	2.13321	1.37568e-34	7.234e-33	THAP9-AS1	0.704018	0.000630137	0.0127154					USP17L6P	2.20614	0.00205766	0.00861127		LY75																-0.591717
								C19orf38	1.00904	0.000548487	0.00456345	PPP1R15A	0.341194	0.000137774	0.00651026	LIFR	2.13287	1.22017e-24	4.19173e-23	PAPPA	0.703302	0.000353607	0.00925011					RPL23AP87	2.20531	0.00437793	0.0161154		UGT2B17	-0.588301	0.0445116	0.140957
								CYR61	1.00791	1.04178e-18	1.09614e-16	MICB	0.340832	0.00695253	0.122644	PPM1K	2.12986	2.5949e-31	1.19612e-29	GRB10	0.703162	0.00257082	0.0273637					LY96	2.2049	6.41721e-06	6.25749e-05		ALG10																-0.795894
								CEACAM19	1.00564	6.63927e-12	3.1024e-10	MAPK3	0.33953	0.00550194	0.104698	RBM11	2.12674	6.77737e-08	4.87021e-07	TIMM9	0.701967	0.000225162	0.00711248					QRSL1P3	2.20477	0.0020744	0.00866492		KLRG1										0.469181	0.0310851	0.101645				1.03424
								GAL	1.00481	0.000364282	0.00325493	P2RY2	0.33864	0.00428331	0.088572	PTGER2	2.12458	1.94931e-05	9.10637e-05	PODXL	0.701854	0.00340867	0.0311803					MYOM3	2.20402	3.03354e-07	4.36478e-06		CHST1																1.16504
								CSTB	1.00236	7.42245e-26	1.38317e-23	THSD1	0.337387	0.00316367	0.0736771	MAST4	2.11528	1.43225e-27	5.50451e-26	SP110	0.701204	0.00109075	0.0169085					LILRA5	2.20363	6.67716e-08	1.11934e-06		CLECL1																1.10421
								HMGA2	1.00186	3.61268e-12	1.75164e-10	BTG3	0.336205	0.00461103	0.0928996	ADAMTS6	2.10695	1.07053e-06	6.25483e-06	P4HA1	0.701039	0.000204774	0.00683606					VSTM2A	2.20297	0.000637216	0.00323018		MASP2																0.933708
								SUSD2	1.00184	1.23342e-08	3.425e-07	TGFA	0.335848	0.000440955	0.0168955	EIF2AK2	2.10637	3.93885e-50	2.98819e-48	FOXL1	0.700978	1.42699e-05	0.00119453					AC105339.1	2.20296	0.00143101	0.00633695		SDC3																0.72095
								RELT	1.0002	6.87389e-12	3.19275e-10	B4GALT2	0.334907	0.000894905	0.0294119	HSD17B14	2.10474	3.11674e-07	2.01592e-06	HELZ2	0.699708	0.0048787	0.0377242					SRRM4	2.20265	3.21428e-11	1.10492e-09		CD44	0.308799	0.00750595	0.0375346				-0.251516	0.00793314	0.0199369	0.408304	0.000198688	0.0067622
								GBP4	1.00016	1.37895e-10	5.42902e-09	LYN	0.334404	0.00146386	0.042423	TDRD7	2.10448	4.24779e-71	4.58321e-69	KIF1A	0.698225	0.00687951	0.0448551					LIN7A	2.2015	2.0114e-05	0.000168994		EXTL2	-0.501612	0.00593549	0.0311623	-0.465708	0.00192861	0.0521655	-0.47014	0.0142108	0.0333432
								SH2D2A	0.996629	0.000621986	0.00505567	GJB3	0.334356	0.000349062	0.0141136	BIRC3	2.10437	9.14729e-43	5.81832e-41	FLT3LG	0.697343	0.00190531	0.023388					ELMOD1	2.2002	0.000362368	0.00200837		MGAT1	0.25327	0.0166802	0.0683325				-0.304947	0.0177447	0.0404175	-0.319334	0.0199324	0.079266
								NCF2	0.996179	1.10092e-17	1.05111e-15	IFITM2	0.333869	0.00466718	0.0938126	ZNF442	2.10031	6.42121e-07	3.91672e-06	SRSF12	0.696933	0.00513295	0.0389247					CREB5	2.19948	2.39809e-09	5.53157e-08		UAP1	0.208893	0.0342397	0.117399				0.288994	0.0231817	0.0509759	0.373936	0.000753359	0.0140212				-0.5034
								S100A12	0.991627	4.02873e-06	6.43723e-05	GNA15	0.333355	0.00150165	0.0433049	FUT3	2.09905	1.3098e-44	8.95705e-43	IGF2BP2	0.696042	0.000756654	0.0140212					ROS1	2.19821	0.0086626	0.028046		UGP2	0.224631	0.0123487	0.0546645				-0.331434	0.0125124	0.0297318
								TMEM132A	0.991203	2.2322e-23	3.48741e-21	NDUFB8	0.332823	0.00300795	0.0719147	KCNV1	2.09693	2.14022e-08	1.67065e-07	PLTP	0.695086	0.000950534	0.0156911					TRGC1	2.19793	1.90088e-05	0.000161708		MPI	0.28033	0.0102304	0.0474623				-0.57956	6.37844e-06	3.27375e-05
								FABP6	0.990971	0.000139824	0.00143037	SRM	0.330164	0.00333033	0.0761649	PLA1A	2.08493	0.000108865	0.000438167	PLD1	0.694504	0.00027532	0.00800959					OVCH1	2.19569	0.00457243	0.0166956		GNE	0.378901	3.31917e-05	0.00041704				0.508855	0.000206941	0.000780705
								TFF1	0.989365	0.000716031	0.00567941	TRIM14	0.329597	0.000783837	0.02678	XRN1	2.08273	9.65713e-53	7.64488e-51	MT1X	0.693201	0.00398666	0.0339712					FBXO39	2.19422	2.38273e-05	0.000195181		NEU1							-0.513198	3.23725e-06	1.74838e-05	-0.300267	0.0281566	0.096252
								BST2	0.98384	3.14611e-09	9.69339e-08	SEMA4B	0.329156	0.00108648	0.0339989	APOBEC3G	2.08013	7.79105e-44	5.15839e-42	BCAT1	0.692976	0.00701049	0.0452174					OR4F15	2.19357	0.00113966	0.0052181		CHST15	0.200743	0.0337097	0.116044				0.445914	0.000704465	0.00233635	0.166212	0.0205621	0.080886
								CSF1R	0.983259	0.0001277	0.00132294	TPCN1	0.329152	0.00141187	0.0413235	ENKUR	2.07843	0.000112417	0.000450225	NAP1L1	0.692824	0.000449979	0.0105961					ATP1B2	2.19255	0.000264484	0.00154371		PGM3	0.397763	0.000660537	0.00532757							0.387442	0.000877645	0.0151833
								AKAP12	0.974035	3.13598e-18	3.17021e-16	GJB4	0.328896	0.00434327	0.0893407	LHB	2.07217	0.000120836	0.000478939	HHIP	0.692462	0.000190247	0.00663563					PIK3C2G	2.19226	0.000849764	0.00410333		UXS1	0.350863	0.000196778	0.00191178							0.262517	0.0166004	0.0724697
								LINC00152	0.973257	4.01225e-11	1.71429e-09	TUBB2A	0.328289	0.00820212	0.136694	KIF21B	2.07028	7.51909e-29	3.12923e-27	XDH	0.691505	0.000790393	0.0142435					NDUFB4P11	2.19093	0.000516163	0.00270626		GPC6	0.567062	0.000767005	0.00599864							0.549206	0.0157545	0.0708298
								TAGLN	0.972624	3.62699e-10	1.33568e-08	SMAD3	0.328079	8.5963e-05	0.00437853	ZC3H12C	2.06477	7.90766e-39	4.66328e-37	GCNT4	0.691351	0.00548883	0.0402681					ZDHHC22	2.18861	0.000938847	0.00444775		SLC35A4							-0.400596	0.00143266	0.00442777	-0.46513	0.00489916	0.0377474
								ZBP1	0.972356	0.00033943	0.00307915	AFAP1L1	0.327918	0.00323518	0.0747351	PARP10	2.06217	2.54321e-54	2.11682e-52	AMY2B	0.690875	0.00412856	0.0346719					SGCD	2.18633	0.00339907	0.0130874		M6PR							-0.395205	0.000192178	0.000730497	-0.105463	0.0107986	0.0578006
								RAB32	0.971008	2.26452e-14	1.47786e-12	ISG20L2	0.327914	0.000858175	0.0285234	AMOTL2	2.05144	2.4755e-88	3.6794e-86	SPIRE1	0.690252	0.00170598	0.0219261					HOXB13	2.18383	4.16946e-08	7.30131e-07		HEXA	0.316109	0.00266543	0.0164656				-0.422353	0.000301165	0.00109178
								THBS1	0.970361	4.41689e-10	1.58506e-08	RRP1	0.327759	0.00412368	0.0867531	RASGEF1B	2.05098	3.97164e-28	1.58931e-26	VAV1	0.69017	0.000404581	0.00992331					HMGA2	2.18324	6.44928e-13	2.95213e-11		SLC35A1							-0.380402	0.0125742	0.0298639	0.392657	0.0124037	0.0622102
								CAPN14	0.967364	5.84863e-08	1.38957e-06	TINF2	0.327734	0.000744571	0.0256706	COLEC10	2.04448	4.51276e-05	0.000197872	DRAM1	0.690057	0.000250492	0.0076113					AC112198.2	2.18313	0.00775636	0.0257172		LGALS4							-0.356674	0.00196202	0.0058611	-0.529087	0.00999434	0.0553869
								KIF12	0.965439	1.92397e-06	3.295e-05	MPV17L2	0.327508	0.00620045	0.113813	EXOC3L1	2.04393	8.48148e-05	0.000349282	NMRK1	0.689968	0.00186031	0.0230319					PRF1	2.18254	8.1544e-05	0.000563033		ARSA	0.412152	0.000115158	0.00120919				-0.346923	0.0233623	0.0512802	-0.188254	0.0434208	0.12456
								SNPH	0.964547	1.3773e-13	8.09989e-12	RAB11FIP1	0.32743	0.000280651	0.0119643	DUSP8	2.04275	1.24938e-36	6.99941e-35	PLEKHG1	0.689852	0.00737191	0.04628					RPL3L	2.1808	4.2549e-06	4.34566e-05		GALNT6							-0.290064	0.0196998	0.0443024	0.336255	0.0176176	0.0742213
								KRT6B	0.964311	2.11503e-23	3.33808e-21	SH3KBP1	0.326985	0.00053335	0.0194888	SLC16A6	2.03416	0.000125097	0.00049335	SHC2	0.688607	0.00556977	0.0405088					GPBAR1	2.18047	0.00205038	0.008591		C1GALT1							0.509187	0.00193547	0.00578892	0.306542	0.0262767	0.0926719
								ANGPTL4	0.962532	5.66302e-12	2.67043e-10	ENO2	0.326866	0.00479447	0.0957753	NEAT1	2.03358	3.53183e-84	4.94659e-82	GPR160	0.688548	0.00551546	0.0402945					GLI1	2.17608	0.00219886	0.0091137		SLC35D2	0.320827	0.00637228	0.0329192							0.399208	0.0193986	0.0783857
								CPXM1	0.960528	0.000717795	0.00568466	GAS6	0.325519	0.00477954	0.0956396	NGFR	2.03306	3.78659e-08	2.84014e-07	EIF2AK2	0.688489	8.23545e-05	0.00400206					AC015871.1	2.17587	0.00850373	0.0276352		DPY19L1	-0.324136	0.0149328	0.0627435				-0.3732	0.00348178	0.00973054
								ALDH1A3	0.958914	1.70449e-13	9.91102e-12	HK2	0.325434	0.000145618	0.00682605	IL23A	2.03129	1.39053e-12	1.88764e-11	SLC16A9	0.688167	0.00812171	0.0491551					OAS1	2.17521	2.03431e-17	1.58345e-15		UGDH							-0.530806	0.000231281	0.000860277							-0.456782
								GPR68	0.958168	9.59515e-15	6.45253e-13	COL12A1	0.324783	0.000419388	0.0162856	DEPDC7	2.02847	1.69688e-20	4.49394e-19	ANKRD22	0.687941	0.00407777	0.0344909					GCNT7	2.17498	0.00201757	0.00849177		MAN1B1	0.261828	0.0252698	0.093549				-0.504608	0.000126317	0.000497681
								SNAI1	0.957435	0.00108572	0.00800036	EPS8L1	0.324406	0.00758582	0.128522	ICAM4	2.02249	1.24575e-06	7.21206e-06	GBP4	0.687696	0.00545901	0.040199					RGS6	2.17456	0.00526151	0.0188075		LGALS8				-0.250742	0.00227618	0.0595146	0.221455	0.065955	0.124376							0.420167
								BAMBI	0.953747	3.78688e-10	1.37492e-08	SH3YL1	0.324276	0.00923718	0.144913	ZNF267	2.01476	6.37045e-36	3.48842e-34	ODF3B	0.687586	2.46097e-09	1.27724e-06					IGSF22	2.17358	0.00874133	0.0282462		MAN1A2	-0.545418	0.000363828	0.00325279	-0.263217	0.00738105	0.126597										-0.373768
								IFITM2	0.952225	3.63194e-08	9.04593e-07	FUT2	0.323741	0.00538592	0.102772	RASGRP1	2.01208	8.18031e-37	4.61839e-35	ZNF525	0.687409	0.00831551	0.049692					NPM1P14	2.17058	0.00337818	0.0130268		POMGNT1	0.438121	3.71916e-05	0.000459827				-0.256025	0.0257268	0.0558142
								FAP	0.94929	3.29816e-05	0.000415413	SDC4	0.323729	0.000328684	0.0133816	IL15RA	2.01073	6.066e-45	4.18755e-43	NIPAL4	0.686885	0.00477669	0.037426					KLRC4	2.17033	0.00465207	0.016934		GALT							-0.540593	0.00450881	0.0121598
								DDX58	0.949187	2.95584e-09	9.12533e-08	ANXA1	0.323356	0.000179235	0.00811106	BCL3	2.0073	8.09739e-27	3.04771e-25	SNX16	0.686697	0.000156014	0.00593633					SLITRK2	2.16409	3.65446e-06	3.77827e-05		MGAT3							0.345235	0.0058103	0.0151999
								MPV17L	0.948887	2.98539e-05	0.000381297	TUBG1	0.321976	0.00136943	0.0402818	POU3F2	2.00564	0.000302593	0.00109559	FGD4	0.686515	0.000517145	0.0114504					MGAT5B	2.1632	0.00770412	0.0256065		HAS3				0.348684	3.61264e-05	0.00205345
								WFDC2	0.948432	1.07957e-10	4.30354e-09	CSRP1	0.321602	0.000467838	0.0176996	NFKBIZ	2.00083	2.17274e-42	1.376e-40	FILIP1L	0.68647	0.0083195	0.049692					MTND4P22	2.16167	0.00686267	0.023359		SLC35A3										0.414932	0.0169126	0.0729525
								TRIM36	0.947852	0.000385896	0.00341599	B4GALT1	0.321271	4.08363e-05	0.00225333	LGR6	1.99693	0.000281669	0.00102853	ICA1	0.68644	0.00560516	0.0406296					CCL4	2.1615	5.21284e-09	1.11104e-07		FUT4							0.393608	0.000528397	0.00179954
								RCN3	0.946922	2.78e-05	0.00035802	PPP1R14B	0.321154	0.00493754	0.0976733	JAK2	1.99376	4.30519e-19	1.0469e-17	LOC100289495	0.686235	0.00833237	0.049692					KLF17	2.15664	0.00122508	0.00556024		MAN2A1										0.549474	0.00571144	0.0410332
								CDH2	0.946653	9.47441e-10	3.19958e-08	HMOX2	0.319661	0.000306256	0.0127163	C6orf222	1.99217	9.66444e-15	1.6015e-13	RND3	0.685566	0.000270484	0.00792219					HERC2P4	2.15442	0.000134283	0.000860902		ALG8							-0.578536	5.81188e-07	3.57348e-06
								TMEM51	0.946634	2.03104e-16	1.69806e-14	E2F4	0.319054	0.00138794	0.0407245	MIR3191	1.98742	0.000309385	0.00111575	PLIN2	0.684892	0.000430366	0.0102836					PCDH15	2.15409	0.000755632	0.0037294		GNPNAT1							-0.332562	0.0162057	0.0373796
								ZNF876P	0.943709	9.39829e-05	0.00101938	PRMT1	0.318781	0.003116	0.0728885	KRT6B	1.9868	4.75106e-25	1.66757e-23	PDGFC	0.684335	0.00118461	0.0178517					LRRN2	2.15309	6.43099e-05	0.000456525		GALNT3							0.340307	0.0121092	0.0289152
								MOCS1	0.943207	4.89593e-13	2.65703e-11	CSNK1E	0.318011	0.00031985	0.0131127	OPTN	1.98329	5.73275e-75	6.68026e-73	C6orf52	0.683868	0.000784441	0.0142032					DDX60	2.15291	1.30835e-18	1.1222e-16		ST6GAL1							0.391516	0.00367355	0.0101825
								PHLDA2	0.942887	5.89467e-15	4.08025e-13	LAP3	0.317173	0.00189385	0.051462	GFPT2	1.97969	3.32584e-05	0.000149013	IFIT1	0.683493	0.00276924	0.028142					SNF8P1	2.15275	0.00142895	0.00633085		EOGT							0.473204	0.019699	0.0443024							-0.569991
								EVA1A	0.940989	1.84818e-13	1.06267e-11	VEGFC	0.316451	0.00524056	0.10113	SOD2	1.97714	4.29583e-73	4.77657e-71	BTG1	0.683406	0.00244176	0.0269177					AL445665.1	2.15072	0.0038089	0.0143864		GALNT5							0.486712	0.000381204	0.00134544
								PKN1	0.937191	3.11024e-12	1.52234e-10	CD99	0.316177	0.00185337	0.0508315	TUFT1	1.97685	1.14446e-59	1.06179e-57	ABLIM3	0.6834	0.00474813	0.0373466					AL445933.1	2.14657	0.00311953	0.0122119		HS2ST1							-0.282563	0.0814822	0.14847	0.347218	0.0146197	0.0681114
								FERMT1	0.937038	3.93468e-12	1.89588e-10	VARS	0.31584	0.00121328	0.0370791	RNF152	1.97557	0.000211466	0.000797364	LONRF1	0.681826	0.000755666	0.0140212					KCNK3	2.14395	4.19749e-05	0.000316811		CHI3L2	0.556962	0.00961684	0.0454457
								LAMB3	0.934145	8.92622e-11	3.60475e-09	TFPI2	0.31574	0.000423146	0.0163774	EDN1	1.96274	2.37496e-67	2.50679e-65	LACC1	0.681814	0.000583818	0.0122573					GLP2R	2.14326	0.00684313	0.0233015		NDST2										-0.187931	0.0259781	0.0919894
								FGF1	0.933917	1.98435e-15	1.44094e-13	GNA12	0.315508	0.00326467	0.0750235	HERC6	1.96221	5.64012e-39	3.35322e-37	STK31	0.681592	0.00476676	0.0373794					AC092474.1	2.13677	1.36954e-05	0.000121295		EDEM1										0.29703	0.0235729	0.087488
								SP6	0.93334	1.89177e-10	7.37027e-09	CCT5	0.314183	0.000401044	0.0156248	KCNN1	1.96136	0.000366036	0.00129662	STAT4	0.68142	0.000270177	0.00792219					BMP10	2.13281	0.00748696	0.0250354		POGLUT1										0.35684	0.000217178	0.0069891
								ROBO4	0.932434	0.0014145	0.00991415	SHB	0.312176	0.00264836	0.0660182	HIVEP1	1.95681	3.31691e-26	1.22937e-24	FOSL1	0.680878	0.00166701	0.0216098					IFIT1B	2.1326	0.00426617	0.0157928		NAGK	0.306155	0.00317349	0.0188931	0.270033	0.00752226	0.128085
								SAMD14	0.931386	0.000334006	0.00303886	PCSK9	0.311735	0.00533957	0.102425	NMI	1.95379	5.65483e-49	4.18113e-47	ABCA10	0.680105	0.00859739	0.050659					CYP19A1	2.13188	0.000421308	0.00227648		GALNT7	-0.397128	0.00238428	0.0151008
								NRIP3	0.929119	5.50858e-05	0.000645953	TMEM51	0.311411	0.00887159	0.142794	TYMP	1.95277	3.82467e-30	1.67802e-28	FEZ2	0.679903	0.00125635	0.0183438					LAG3	2.13177	7.67524e-06	7.32256e-05		HGSNAT	0.246808	0.0110483	0.050319
								HSD17B14	0.928575	0.00010183	0.0010968	FUT3	0.311284	0.00626194	0.114229	PLAUR	1.95084	5.31795e-45	3.68863e-43	MAF	0.679726	0.00696442	0.0450241					ANKRD55	2.13028	0.00139115	0.00618992		MAN1A1	-0.469678	0.0115282	0.0519939
								S100P	0.919447	3.93367e-20	4.75329e-18	ATP1B1	0.310204	0.000586261	0.0211594	CEACAM20	1.94818	0.000429616	0.00149672	FHL1	0.679331	5.59704e-05	0.00307719					AL078644.1	2.1237	0.00449724	0.0164824		B3GALT5							-0.568663	0.00177526	0.00536705
								PXDN	0.917778	9.74292e-18	9.41836e-16	TICAM1	0.3102	0.00178064	0.0495514	PNRC1	1.94519	1.45528e-38	8.51311e-37	STON1	0.679238	0.00908997	0.0522563					SLC4A10	2.11721	0.000343277	0.0019249		UGGT1							-0.51971	6.54687e-06	3.3519e-05
								RNF19B	0.916055	1.01759e-23	1.69237e-21	PQBP1	0.309648	0.00578249	0.107653	KCNT2	1.94221	4.58032e-07	2.86585e-06	HBEGF	0.678139	0.005505	0.0402862					CACNA1E	2.11628	0.000867831	0.00416338		PIGW							-0.482907	0.000666781	0.0022225
								B3GNT7	0.913297	1.05056e-12	5.47104e-11	POLR3E	0.309572	0.00625593	0.114229	TRIM14	1.94029	4.08003e-41	2.51821e-39	ACHE	0.678057	0.0089368	0.0518582					SLC1A2	2.11507	0.000264791	0.00154411		DPAGT1							-0.476395	0.000523249	0.00178451
								PTGES	0.912368	6.39183e-09	1.8479e-07	CLDN4	0.308779	0.00954623	0.14721	RUFY4	1.93533	0.000427212	0.00149013	ZMYND12	0.677982	0.00669935	0.0442587					MRPS17P1	2.11249	5.46235e-05	0.000396362		PGM2							-0.474777	0.00256182	0.00740975
								CD70	0.911206	0.00138802	0.00976284	HLA-B	0.308666	0.00709603	0.123509	ADM2	1.93516	3.90843e-29	1.65495e-27	EFCAB13	0.677863	0.00285129	0.0284653					IGFL4	2.11207	6.32681e-07	8.25617e-06		PMM2							-0.459961	0.000492528	0.00169362	-0.202502	0.0347418	0.108781
								LOC101929427	0.910727	0.00137097	0.00966494	CTPS1	0.308016	0.000692282	0.0244219	CD22	1.93287	2.60932e-28	1.0587e-26	PHGDH	0.677532	0.00393913	0.0338927					IL12B	2.10675	0.000853672	0.00411668		B4GALT4							-0.443959	0.000264009	0.000971099							-0.492475
								BEST1	0.90991	0.00188969	0.0125603	HMGCS1	0.307856	0.0013413	0.0398844	IL15	1.931	6.50411e-19	1.56077e-17	GOLT1A	0.676575	0.00314591	0.030016					RFX4	2.10511	0.00387174	0.0145708		EXTL3							-0.43291	9.2348e-05	0.000377213	-0.250321	0.0384989	0.115899
								TNFSF14	0.908343	0.00035154	0.00316672	ARHGEF2	0.307045	0.000746164	0.0256706	AHRR	1.92766	3.42425e-08	2.59915e-07	HLA-F	0.676519	1.69442e-09	9.99321e-07					MTND6P18	2.10422	0.00451445	0.0165215		MAN2A2							-0.421897	0.00157516	0.00482925	-0.146273	0.0440627	0.125886
								NFKB2	0.906417	3.66811e-16	2.93962e-14	CSTA	0.306528	0.00286033	0.0696784	RND3	1.92692	9.87784e-46	7.01856e-44	KIAA1549L	0.675776	0.00198017	0.024015					CCDC155	2.10276	0.00131063	0.00588055		POMT1							-0.404754	0.0210096	0.0468166
								PAPSS2	0.898833	2.99542e-12	1.47548e-10	DHCR7	0.305233	0.00301715	0.0719147	FLRT1	1.92274	0.000501127	0.00171832	CRABP2	0.675423	0.00727353	0.0461036					PTPRR	2.10258	0.00971392	0.030726		UGT1A10							-0.394215	0.00518883	0.0137519
								MTNR1A	0.897849	4.09257e-05	0.000499998	MAP2K3	0.305218	0.00576897	0.107572	ADCY4	1.92235	9.68342e-07	5.70585e-06	NKX3-1	0.673896	0.00044117	0.0104076					ST8SIA3	2.10108	0.00648889	0.0223059		CHST4							-0.30943	0.0172817	0.0395173
								RHBDF2	0.897214	1.71422e-11	7.61893e-10	TRIM25	0.304928	0.000897643	0.0294197	MTHFD2	1.92111	6.5072e-55	5.44735e-53	LYPLAL1	0.673373	0.00242791	0.0268104					PTPRN	2.10009	0.00663266	0.0227117		GTDC1							0.50699	0.00113763	0.00360468	0.349665	0.0529884	0.140771				0.5701
								LPXN	0.897041	6.34479e-13	3.39567e-11	NCOA7	0.303709	0.00421015	0.0875206	COX6B2	1.91902	2.00216e-07	1.33227e-06	NABP1	0.672956	0.0035136	0.0316763					KCNQ2	2.09905	0.012734	0.0381803		SLC35D1				-0.337433	0.00297848	0.0715199
								FRMD5	0.894969	5.14124e-08	1.24055e-06	PDIA5	0.303596	0.00401006	0.0854578	DEFB4A	1.91741	2.27159e-09	2.06285e-08	LOXL2	0.672758	0.00221337	0.0254822					GRIA3	2.09346	0.00332853	0.0128663		PIGB										0.354165	0.00252868	0.0273051
								CDC42EP1	0.894815	1.95773e-15	1.42831e-13	C1orf74	0.303581	0.00266814	0.0663706	CREBRF	1.9151	1.50567e-25	5.46923e-24	HES7	0.672281	0.00656821	0.0437487					PLCXD3	2.09325	6.5666e-08	1.1029e-06		DHDDS	0.314848	0.00247161	0.0155274
								ALOXE3	0.891376	0.000421229	0.00366978	TRIM16	0.303316	0.000737293	0.0255899	ACTBL2	1.91268	1.0527e-06	6.16057e-06	PRKCH	0.671333	0.00121646	0.0181948					CSMD2	2.09146	0.000243365	0.00143621		ABO	-0.489717	0.000418287	0.00364898
								OAS1	0.89063	1.00332e-12	5.26044e-11	PWP2	0.303309	0.00432647	0.089151	EGR4	1.90779	0.000108366	0.000436762	RPL13AP20	0.671254	0.00640451	0.0432202					PTPRD	2.09026	0.00713114	0.0240918		B4GALT3	0.37178	0.000536922	0.00449635
								GLRX	0.890363	1.15814e-12	5.97096e-11	ADAMTSL4	0.301505	0.00941567	0.14636	APOBEC3F	1.90729	2.84352e-37	1.62426e-35	TUBE1	0.670943	0.00515403	0.0390161					ALPK2	2.09016	4.69081e-05	0.000347864		B4GALT6										0.30356	0.0181281	0.0755894
								CHRNB1	0.888831	8.07763e-14	4.86135e-12	NLRP1	0.301328	0.000644836	0.0230612	DNAJB4	1.90685	1.1286e-20	3.03349e-19	CD47	0.670783	3.98321e-05	0.0024591					SIGLEC9	2.08919	0.000212425	0.00127827		COL9A3	0.573453	0.00642216	0.0330995
								SCG5	0.888366	0.000736481	0.00579703	ANXA6	0.301033	0.00250189	0.0631701	IL17C	1.90464	0.00060079	0.00201375	GARS	0.670538	0.00131165	0.0189096					AC066616.2	2.08823	0.00126204	0.00570597		EDEM3										0.571043	5.28495e-05	0.0029814				-0.463866
								C10orf55	0.887755	0.000145682	0.00148534	ALAS1	0.300766	0.00307397	0.0727442	SULT1C2	1.90416	2.20207e-08	1.71709e-07	ZNF572	0.670069	0.0068166	0.0447146					GLYATL1	2.08593	0.00497843	0.0179518		FKTN							0.352028	0.0680463	0.12776	0.392928	0.0133015	0.0647604
								IRAK2	0.886081	3.53038e-17	3.21203e-15	PLEK2	0.300709	0.00180418	0.0500659	APOBEC3D	1.90011	4.08917e-11	4.63885e-10	PTPN12	0.6694	0.000996558	0.0160426					AC003080.1	2.08397	0.00552934	0.0195474		GALC										0.526287	0.00164122	0.0214449
								MAMDC2	0.886043	4.2553e-14	2.7197e-12	EIF3G	0.300639	0.00569059	0.106966	ZBTB43	1.89677	2.32499e-26	8.68356e-25	C1QTNF1	0.668959	6.85329e-05	0.00355082					C1QTNF9	2.08392	0.00520931	0.0186662		GALNT13										0.243886	0.0291788	0.0983822
								GADD45A	0.884332	1.57889e-15	1.16845e-13	ARNTL2	0.300574	0.00424175	0.0879187	NR1D2	1.89438	1.68673e-25	6.06641e-24	ZNF404	0.6689	0.0102127	0.0559508					GOLGA6L22	2.08142	0.00102784	0.00479812		GLB1	0.443758	3.11574e-06	5.0781e-05
								IGFBP7	0.882812	6.45438e-16	5.04191e-14	PPIF	0.299905	0.00340805	0.0768182	IPCEF1	1.89365	0.000602026	0.00201681	PTPN2	0.668502	1.34525e-05	0.00114833					DUXAP9	2.08068	2.59699e-05	0.00021068		PIGV										0.23585	0.0244058	0.0888063
								AZIN2	0.882517	2.40413e-07	5.06602e-06	NDRG2	0.298908	0.00374647	0.0827035	LINC00319	1.89165	0.00024418	0.000904788	ANXA3	0.668321	3.49985e-06	0.000487547					PLD5	2.07767	0.0022374	0.00924956		PLA2R1										0.433298	0.00230647	0.0261595
								C1S	0.881727	1.16941e-08	3.25897e-07	FHDC1	0.296164	0.00959477	0.147379	GSDMB	1.88954	5.29735e-61	5.07639e-59	CTNNAL1	0.668017	1.4903e-09	9.99321e-07					RGR	2.07764	0.000438433	0.0023489		SLC35B3										0.383948	0.0171764	0.0732623
								CDC42EP5	0.881629	1.7613e-11	7.79298e-10	IL1RN	0.296037	0.00128549	0.0386037	PEX5L	1.88836	0.000434361	0.00150964	REC8	0.666342	0.00308661	0.0297144					IFITM1	2.07582	2.11675e-15	1.365e-13		SLC35B4	-0.352203	0.00399111	0.0227956
								IL2RG	0.880311	0.000448041	0.00387928	SQLE	0.295851	0.00184392	0.0506906	N4BP1	1.88654	1.20782e-63	1.19681e-61	PARP12	0.666036	8.0869e-08	2.30402e-05					PTPRO	2.07448	1.77773e-06	2.02129e-05		UGT1A6	-0.488801	0.000176516	0.00174452
								MEOX1	0.878958	0.000692912	0.00553292	NUAK2	0.295805	0.00861755	0.141217	SSTR2	1.88539	4.83362e-11	5.4326e-10	ARRDC3	0.665443	0.00296669	0.0291815					C12orf50	2.07153	2.22943e-10	6.43658e-09		HEXB	0.206168	0.0336376	0.1159							0.187352	0.0369908	0.112878				-0.563384
								CCL2	0.878288	0.002637	0.0163408	ELOVL1	0.295478	0.000914558	0.029808	SP140L	1.88537	1.07773e-44	7.40484e-43	LOXL1-AS1	0.665435	0.0103532	0.0564658					SHISA7	2.07095	0.0110279	0.0340711		PIGM							-0.33165	0.0354723	0.0736026
								DDX60L	0.873322	5.74782e-07	1.10163e-05	ADAM19	0.294849	0.00200959	0.0535616	PACRG-AS1	1.88464	2.11774e-05	9.82391e-05	RAET1E	0.664783	0.00572116	0.0410348					OTOF	2.0705	0.00124928	0.00565263		ALG10B							0.55645	0.0390007	0.0798881
								RBP1	0.8726	3.89378e-13	2.12771e-11	MTSS1	0.293742	0.00036017	0.0144142	UBD	1.8846	1.00899e-62	9.9304e-61	TCEA1	0.664042	0.000549068	0.0118934					FAM9B	2.06775	0.00115908	0.00530013		ALG1L	0.400314	0.0172921	0.0700678
								UBE2L6	0.868706	5.56464e-13	2.98848e-11	MEG3	0.293681	0.00845091	0.139262	CYLD	1.88144	4.31563e-53	3.4923e-51	FUT1	0.663817	0.00181097	0.0225887					RPL21P135	2.06433	0.00171923	0.00743625		CLEC16A							0.317401	0.0276887	0.0595649							-0.519622
								ADAMTS9	0.86845	0.00301478	0.018165	MGLL	0.293631	0.0086615	0.14136	PARD6B	1.87908	3.93836e-25	1.38901e-23	GJA1	0.662909	0.000627977	0.0126916					ARPP21	2.06387	0.00858284	0.0278513		TMTC3	-0.35667	0.0269606	0.0982562
								ANXA3	0.868147	2.34995e-17	2.16349e-15	GTPBP2	0.292867	0.00084119	0.0281979	HIF1A-AS2	1.87051	0.000704323	0.00233635	DRAM2	0.660663	0.000874742	0.0151532					NPB	2.05942	0.000178236	0.00110191		CHST10							-0.31222	0.0590905	0.113461	-0.221935	0.0367692	0.112573
								FADS3	0.867908	5.477e-14	3.39552e-12	LIG3	0.292737	0.0095257	0.147097	ERN1	1.86565	1.07962e-14	1.78498e-13	SPOCD1	0.660138	0.00225687	0.0258454					CCDC13	2.05942	6.73459e-11	2.18738e-09		SLC35C2	0.204657	0.0451782	0.142403							-0.240754	0.0542052	0.14266
								SAA4	0.864606	0.00315549	0.0188077	POLB	0.292582	0.00715188	0.124114	ZNF385C	1.86304	1.44658e-20	3.85209e-19	ITGA5	0.659793	0.00160755	0.0211972					MCEMP1	2.05898	0.000252915	0.00148618		GXYLT1				-0.386871	0.00825869	0.137442
								GALNT14	0.862185	6.95082e-11	2.87455e-09	AKR1B1	0.291534	0.00576238	0.107572	RICTOR	1.86008	2.61918e-28	1.05975e-26	TNFAIP8	0.659774	5.82422e-05	0.00318858					FOXD4L5	2.05405	0.00110306	0.00507817		GNPDA1				-0.275746	0.00843109	0.139131
								HHIP	0.860119	0.0031503	0.0187913	LETM1	0.290169	0.00189167	0.051462	MAFF	1.85659	6.68852e-59	6.08906e-57	ZNF197	0.658576	0.0011135	0.0171384					DIRC1	2.0505	0.000258081	0.00151245		FKRP										-0.187862	0.0423029	0.12253
								PLSCR1	0.859892	8.30205e-17	7.33759e-15	FNDC3B	0.289965	0.00123427	0.0375255	RNF19B	1.85579	7.57367e-44	5.03736e-42	SESN2	0.65752	0.00581303	0.0412153					PCK1	2.04922	0.00172329	0.00745017		B3GALNT2	-0.223928	0.035775	0.121106
								EPHX4	0.858384	7.02616e-06	0.0001051	MYC	0.289469	0.000736433	0.0255899	NEDD9	1.85567	5.83744e-56	5.03125e-54	SNHG8	0.657304	0.00686077	0.0448307					CCL4L2	2.04834	3.48864e-06	3.62593e-05		CHODL	0.537877	0.0375051	0.124939
								SRGN	0.857994	0.00265876	0.0164427	CARHSP1	0.289461	0.00919318	0.144608	CNKSR3	1.85443	7.43588e-16	1.39217e-14	KLHDC1	0.656687	0.0117226	0.0603382					LILRB1	2.0481	3.12652e-07	4.48761e-06		CHSY1
								HGD	0.857873	0.000313512	0.0028778	UCK2	0.28872	0.00384148	0.083754	SKIL	1.85402	3.23258e-31	1.48069e-29	POLI	0.656493	0.000804745	0.0144022					RPL11P3	2.04802	0.00550398	0.0194877		IDS
								WARS	0.857283	2.93525e-14	1.90754e-12	LAMC2	0.288584	0.000304204	0.0126924	ST6GALNAC5	1.8537	3.33661e-11	3.83591e-10	ISM2	0.65649	0.0115908	0.0599484					MRC1	2.04368	2.87873e-05	0.000231306		B3GALT2
								MAPK8IP2	0.856393	0.00219734	0.0141256	TRIM21	0.288393	0.00698171	0.122974	ETV3	1.85301	7.82584e-19	1.85654e-17	SH3D21	0.65648	0.00683793	0.0447865					PARP9	2.043	1.83523e-20	2.02667e-18		FPGT
								LIPG	0.854091	2.58734e-09	8.05198e-08	LTBP2	0.286573	0.001029	0.0326339	SAA2	1.85055	1.73574e-19	4.32185e-18	HSPA13	0.655386	0.000480399	0.0109757					SEMA6B	2.04065	0.000351962	0.00196425		AGRN
								RASSF4	0.853824	2.13515e-08	5.55965e-07	NECAP2	0.286372	0.00239163	0.061472	DSG3	1.84833	1.89935e-32	9.37829e-31	COL22A1	0.655038	0.0102156	0.0559508					SLC26A8	2.03758	3.1362e-05	0.000248603		SFTPD
								ADRB2	0.852653	8.06068e-16	6.26505e-14	LPXN	0.286282	0.00618207	0.113813	PIM1	1.84716	1.58985e-49	1.18757e-47	HEG1	0.654549	0.000815113	0.014468					AL391058.1	2.03664	0.00255209	0.0103353		MANBA
								GFPT2	0.851972	0.00316587	0.018855	KLHL18	0.285813	0.00737002	0.126592	PELI1	1.8443	1.51772e-27	5.81765e-26	SYNGR3	0.654051	0.00138825	0.0195825					SPDYE2	2.03485	0.000360477	0.00200166		NDST1
								LINC00704	0.85081	1.42401e-06	2.52581e-05	MOGS	0.285793	0.00255799	0.0641733	TBX15	1.84207	0.000393381	0.00138349	PRKG2	0.652779	0.0101339	0.0557152					ANKRD30BP2	2.03423	0.00225179	0.00929164		TMTC1
								SEZ6L2	0.847471	4.74739e-08	1.15453e-06	HIVEP2	0.284923	0.00175123	0.0490594	HIST1H1E	1.84108	1.2444e-05	6.046e-05	GJB2	0.652044	0.0027749	0.028142					AL591499.1	2.03221	0.000154067	0.000969106		B3GNT8
								MEIS3	0.846826	4.15282e-08	1.0228e-06	AFAP1	0.284707	0.00134575	0.0398844	CALD1	1.84106	5.38912e-23	1.67373e-21	MEIOB	0.651616	0.0108842	0.0580445					ADAMTS7	2.03149	0.00800043	0.0263534		UGT8
								B2M	0.845848	1.0306e-15	7.85237e-14	FSTL3	0.283129	0.00346257	0.0777492	SLC1A2	1.83768	0.000374529	0.00132348	APLF	0.651398	0.00142667	0.0197733					WDR87	2.03124	0.00774184	0.0256884		FREM1
								LGALS2	0.845605	0.00386971	0.0223415	TOR1B	0.282535	0.00550808	0.104698	SUN3	1.83674	6.39829e-11	7.04973e-10	GAB3	0.651333	0.0123144	0.0620262					TNIP3	2.03107	1.4795e-07	2.29511e-06		UGT2B28
								NCF1	0.845405	0.00141966	0.00993986	PDPN	0.282534	0.00124792	0.0378429	FBXO6	1.8295	3.57173e-20	9.22444e-19	FAAH2	0.650984	0.0121025	0.0615805					RNASE2	2.03055	0.00395289	0.0148319		UGT3A2
								HLA-C	0.84504	1.02906e-12	5.37721e-11	MAOA	0.281526	0.00185806	0.0508417	CDC14A	1.82773	6.59359e-16	1.23925e-14	OGFRL1	0.650883	7.56848e-05	0.00382105					TCAM1P	2.02819	0.00221633	0.00917106		CLEC3A
								CHST11	0.844902	5.0098e-13	2.70932e-11	PARP14	0.28076	0.00242123	0.0616627	STX19	1.82765	3.71092e-09	3.23092e-08	LAT2	0.650589	0.00203863	0.0243139					PRR27	2.02708	0.000890366	0.00425416		MASP1
								TLR2	0.84356	3.67861e-15	2.58623e-13	FLII	0.2797	0.0013441	0.0398844	GADD45B	1.82624	3.14202e-36	1.72704e-34	VDR	0.650179	0.00482979	0.0375435					P2RX7	2.02614	4.10445e-08	7.19527e-07		PIGP
								FAM20C	0.842654	1.19388e-09	3.95411e-08	STK10	0.279082	0.00414988	0.0868817	GATA3	1.8243	7.30464e-18	1.62939e-16	KLF7	0.64973	0.00194277	0.0236734					NLRP7	2.02581	0.0117954	0.0358962		GPC5
								TMEM156	0.840581	3.18551e-05	0.000403523	DAPP1	0.278935	0.00257306	0.0644141	GLI2	1.8228	2.36103e-11	2.74468e-10	UBE2L6	0.649583	4.47844e-08	1.48994e-05					SIGLEC7	2.02512	0.00192266	0.00817014		ST8SIA2
								KPNA7	0.840282	0.000186841	0.00183338	TTC9	0.277741	0.00182273	0.0502255	SLCO5A1	1.82202	0.000509549	0.00174105	IFRD1	0.649303	0.0018242	0.0226497					MUC17	2.0243	0.00696882	0.0236383		OGN
								TMEM27	0.840152	6.52344e-05	0.000744086	MLLT11	0.277684	0.00381338	0.0837089	IL4I1	1.82136	9.90793e-16	1.82682e-14	DDX10	0.649297	0.00180592	0.0225887					AC134669.1	2.02363	6.38514e-07	8.31385e-06		ASPN
								THY1	0.839783	0.000920244	0.00701154	UPP1	0.277585	0.00290732	0.0705309	SAMSN1	1.81867	3.47793e-18	8.00308e-17	CA13	0.64928	0.00717772	0.045723					COL20A1	2.02271	0.00952192	0.0302813		PIGC
								EIF4EBP1	0.838055	1.15958e-10	4.59876e-09	CTSC	0.277393	0.000650861	0.0232061	SOCS1	1.81686	2.33468e-08	1.81467e-07	RFX3	0.648839	0.00379887	0.0331879					GBP1P1	2.02215	3.82387e-09	8.49862e-08		GCK
								CD68	0.835201	8.40954e-10	2.87766e-08	ACLY	0.275991	0.000681839	0.0242372	MIR146A	1.81662	0.000308285	0.00111206	ABCA5	0.648837	0.00253237	0.0273051					UBE2L6	2.01904	3.14847e-16	2.19882e-14		B4GAT1
								DCBLD2	0.834208	3.34711e-10	1.24148e-08	SH3PXD2B	0.275822	0.00100469	0.0321221	NRCAM	1.81614	1.98797e-23	6.32243e-22	NTN4	0.64834	0.000971586	0.015897					MMP8	2.01886	0.00571206	0.0200689		POFUT1
								SLC25A25-AS1	0.832801	4.33633e-08	1.06124e-06	SAT1	0.275476	0.000511081	0.0187918	LIF	1.81417	9.87486e-51	7.57038e-49	KLF11	0.647726	0.00256487	0.0273637					CHIAP2	2.01617	0.0022574	0.00931261		HS3ST5
								RBM24	0.830654	0.0031295	0.018696	TUFM	0.27534	0.000980232	0.0315121	REL	1.81131	6.20153e-09	5.22752e-08	H1F0	0.647436	0.00275779	0.028142					RYKP1	2.01321	0.00744019	0.0249026		B4GALNT4
								TRABD2A	0.829776	0.00461988	0.0256101	MRPS7	0.274672	0.00964202	0.147719	PDE4D	1.80712	4.49861e-12	5.74293e-11	LIPT1	0.647149	0.000535275	0.0117317					SPP1	2.01015	9.00238e-05	0.000612016		ARSK
								FST	0.829429	1.26659e-12	6.50845e-11	LIPG	0.274246	0.00746075	0.127408	IRF9	1.79236	2.59625e-44	1.75078e-42	DDIT3	0.646856	0.0129661	0.0638116					CHRNA7	2.00911	4.78809e-07	6.46301e-06		NANP
								CTSE	0.827724	0.004476	0.0249479	AKAP12	0.274005	0.00509007	0.098828	GAL3ST4	1.79235	0.00014616	0.000567914	ZMAT1	0.646258	0.00833192	0.049692					AC018552.1	2.00826	0.00386993	0.0145708		GALNT8
								LMCD1	0.827363	1.94761e-12	9.78041e-11	NOP2	0.273581	0.00310193	0.0727998	HIST1H4E	1.79191	2.34195e-05	0.000107782	C14orf28	0.646103	0.00397252	0.0339712					IGF2BP1	2.00804	0.00130147	0.00584586		LUM
								S100A8	0.82655	3.6792e-10	1.34849e-08	PSME1	0.273383	0.00706443	0.123489	FRS2	1.79042	1.64734e-20	4.37069e-19	SMURF2	0.645618	0.00100807	0.0161301					SLC17A7	2.00761	0.000265421	0.00154725		FUT5
								DRAM1	0.82573	1.20862e-06	2.18385e-05	KCTD12	0.273265	0.00863191	0.141256	ZEB1	1.78958	2.08482e-13	3.05816e-12	KIF21B	0.645172	0.00289773	0.0287447					MUC3A	2.00593	5.87057e-06	5.80129e-05		CD248
								COL6A2	0.824539	0.000631532	0.00512213	FERMT1	0.273027	0.00442521	0.0905761	CPEB3	1.78679	5.15596e-12	6.53627e-11	PLAUR	0.645084	9.96615e-05	0.00448996					C1QTNF7	2.00543	0.00318274	0.0124223		MRC2
								CDC42EP2	0.823556	7.3558e-11	3.01783e-09	PTGES	0.272434	0.00627597	0.114308	HRG	1.78666	0.000847357	0.00275628	ZNF449	0.643499	0.00206323	0.0244177					ABLIM3	2.00281	1.24893e-06	1.48601e-05		SELP
								BHLHE41	0.821972	1.01799e-10	4.07908e-09	LSS	0.27134	0.0018152	0.0502255	B3GNT5	1.78522	1.43493e-24	4.9064e-23	THEG	0.642208	0.00418793	0.0349329					AL353662.2	2.00051	0.0138444	0.0409016		PKD1L3
								LOC102467080	0.820634	0.00479456	0.0264376	MARCKSL1	0.270731	0.00325579	0.0749659	PSAT1	1.78051	7.72949e-43	4.93806e-41	SYCP2L	0.642043	0.00276858	0.028142					KCNH7	1.9987	0.00640596	0.0220723		CHST8
								ACOT7	0.820553	8.24183e-14	4.94095e-12	MYO10	0.270719	0.00136602	0.0402818	RAB30	1.77835	7.2851e-07	4.39399e-06	THAP6	0.641446	0.000211801	0.00690483					DTX3L	1.99569	7.96498e-20	8.23001e-18		NCAN
								CD40	0.818013	5.45725e-08	1.30258e-06	ARF4	0.270409	0.00304907	0.0724754	STAT5A	1.77804	5.06952e-13	7.14837e-12	OPTN	0.641243	0.000780152	0.0142032					ONECUT3	1.99568	1.14355e-06	1.38298e-05		HAS1
								SPDEF	0.817946	5.71624e-12	2.68733e-10	ATF4	0.270051	0.0027641	0.0681811	SIDT1	1.77744	0.000568837	0.00191887	SLC7A11	0.641172	0.0048202	0.0375178					CFAP97D1	1.99545	1.22072e-10	3.73535e-09		GALNT15
								CRYM	0.816486	5.62963e-07	1.08032e-05	NAGK	0.270033	0.00752226	0.128085	F3	1.77043	4.88782e-60	4.56385e-58	AXL	0.641016	0.00253322	0.0273051					USP18	1.99534	2.83572e-11	9.80517e-10		ALG2
								FAM26E	0.815775	4.14386e-06	6.57365e-05	KIAA0100	0.268648	0.00207665	0.0551554	HCG27	1.76848	2.16332e-10	2.23324e-09	SDC4	0.640941	0.000265019	0.00785074					S100A12	1.99344	0.00273169	0.0109572		REG4
								QPCT	0.814756	5.88505e-08	1.39607e-06	COPG1	0.268361	0.00239069	0.061472	PDGFB	1.76847	4.28641e-43	2.76265e-41	KIAA1107	0.640738	0.00564787	0.0407989					KCNJ3	1.99319	0.00205356	0.00860023		CLEC3B
								B3GNT6	0.812554	9.36051e-06	0.000135815	PSTPIP2	0.265846	0.00671263	0.119668	CXXC4	1.76786	2.80989e-08	2.15755e-07	PAM	0.639998	0.000539006	0.0117342					CD93	1.99317	1.17494e-06	1.41416e-05		UGT2B10
								SAT1	0.811393	2.9226e-16	2.39174e-14	ENTPD3	0.265796	0.00385101	0.083754	BEST3	1.76635	4.87391e-06	2.5528e-05	ZNF146	0.638506	0.000493657	0.0111979					TREML2	1.99311	1.53186e-05	0.000133992		PODN
								P2RY6	0.810433	3.44173e-06	5.56251e-05	BTG1	0.265429	0.00268185	0.066571	RBMS3	1.76212	0.000111574	0.000447587	B3GNT5	0.638461	0.00264491	0.0277829					TAF11L12	1.99249	0.0186953	0.0518648		TPST2
								BACH2	0.808434	0.00012767	0.00132294	IFNGR2	0.265393	0.00683698	0.12115	ETS1	1.76053	5.53035e-53	4.42611e-51	SENP8	0.637165	0.00208248	0.0244791					RAB3C	1.9909	0.00288194	0.0114558		COL15A1
								LAMA3	0.808043	0.00048993	0.0041866	NAA10	0.265222	0.00619796	0.113813	UBA7	1.76017	2.05669e-21	5.80576e-20	FEZ1	0.636843	0.00759701	0.0471633					CX3CR1	1.98968	8.02541e-08	1.32031e-06		FBXO44
								SELM	0.806882	3.48783e-08	8.77176e-07	KIF3C	0.264255	0.00534496	0.102425	SAMD4A	1.75876	3.1681e-24	1.05599e-22	AGTPBP1	0.636442	0.000434709	0.0103493					CYP4F8	1.98606	0.000174042	0.001079		NDST3
								BICC1	0.806802	0.00419455	0.0237645	TRAP1	0.263463	0.00688091	0.121563	SLC34A2	1.75658	9.72217e-18	2.12632e-16	F2RL1	0.63429	0.000766817	0.0140918					XIAPP3	1.98552	2.02826e-05	0.000170006		A3GALT2
								PML	0.804266	1.83008e-13	1.05619e-11	PFDN6	0.262669	0.0077702	0.131168	CDKN1A	1.75657	2.22971e-31	1.03764e-29	ARNTL2	0.633807	0.000884785	0.0151993					CXCR2	1.9841	3.4011e-07	4.83849e-06		A4GNT
								GDA	0.803321	2.81762e-08	7.19143e-07	FN1	0.26201	0.00263685	0.0658708	MXD1	1.75564	9.34021e-32	4.43158e-30	IFIT5	0.633404	1.2326e-05	0.00107335					OR51R1P	1.98195	0.018383	0.0511672		ACAN
								AREG	0.802972	0.000579441	0.0047773	MAST4	0.260793	0.00430722	0.0889102	TCP11L2	1.75479	7.68355e-16	1.43118e-14	SRGN	0.632969	4.00087e-06	0.000524356					CLEC7A	1.98059	4.56489e-11	1.52471e-09		ALG1L10P
								DAB2	0.802871	2.08096e-06	3.54474e-05	TNFAIP1	0.259277	0.00232518	0.0606608	TMEM40	1.75323	5.93595e-05	0.000253632	NIPAL1	0.632882	0.00767668	0.0474327					AC015911.8	1.98015	0.00821208	0.026866		ALG1L11P
								COL9A2	0.802742	1.28764e-12	6.5947e-11	MRPS21	0.259026	0.00565851	0.106966	NPTX1	1.75321	2.2714e-05	0.0001048	TRABD2A	0.632738	0.00105946	0.016607					CCL18	1.9788	0.00432915	0.0159757		ALG1L12P
								MYOM3	0.80247	9.21635e-07	1.69245e-05	ABR	0.258619	0.00783139	0.13188	EGFL6	1.75079	0.00122601	0.00385538	DPH5	0.632126	0.000811656	0.0144461					PPP1R1C	1.97788	1.13725e-05	0.000103099		ALG1L13P
								RENBP	0.802363	0.00484938	0.026626	FDFT1	0.258364	0.00638446	0.115747	IL18R1	1.74513	1.88925e-05	8.84847e-05	HOXD10	0.631189	0.00979468	0.0547224					AMZ1	1.97722	0.00215199	0.00893829		ALG1L14P
								GPR132	0.801959	0.000411996	0.00361244	MICA	0.257818	0.00602061	0.111297	RCAN1	1.74282	4.40272e-43	2.82511e-41	SLC16A4	0.631167	0.00266184	0.0278371					LVRN	1.9761	0.0184208	0.0512401		ALG1L15P
								GOLT1A	0.801861	0.00161028	0.0110282	HDAC7	0.257522	0.00676404	0.120402	ADM	1.74273	7.77925e-17	1.57817e-15	MORC3	0.630792	0.000193806	0.00668784					APOL3	1.97509	4.01461e-12	1.60848e-10		ALG1L2
								ST3GAL4	0.800372	1.78433e-10	6.98688e-09	CCT7	0.256438	0.00329737	0.0756275	EREG	1.7413	1.60056e-29	6.81688e-28	SETDB2	0.630243	0.00266408	0.0278371					RPL7P1	1.97488	0.0144137	0.0422277		ALG1L3P
								PLK3	0.799721	4.53813e-09	1.35445e-07	OSMR	0.255066	0.00418271	0.0872586	ADORA2A	1.74122	6.74993e-08	4.85289e-07	UACA	0.630103	0.000754416	0.0140212					SLC6A11	1.97391	0.00550435	0.0194877		ALG1L5P
								TREM1	0.799209	0.00424867	0.0240096	FAM50A	0.254329	0.00347116	0.0777588	RHCG	1.73969	3.62561e-05	0.000161649	PARP11	0.630062	0.00703378	0.0452471					MICB	1.97106	1.25961e-07	1.98183e-06		ALG1L7P
								XKR9	0.797137	0.00486439	0.0266894	SIPA1L1	0.253964	0.00322658	0.0747322	B3GNT7	1.73922	5.45947e-33	2.7612e-31	PDP1	0.629375	0.00255235	0.0273617					SLC22A3	1.9708	0.0117038	0.0356725		ALG1L8P
								STC1	0.796631	1.70722e-05	0.000232035	HMGB3	0.253746	0.00226019	0.0592282	ETS2	1.7362	1.47563e-61	1.43293e-59	CYP39A1	0.629245	0.0137459	0.0660076					ANKRD22	1.96627	6.38106e-08	1.07276e-06		ALG1L9P
								TAF7L	0.796411	0.00657802	0.0337902	OGDH	0.253531	0.00269564	0.0667724	SYNPO	1.73519	3.00403e-24	1.0059e-22	CCDC170	0.629193	0.0152625	0.0699413					PRELP	1.96462	1.78921e-05	0.000153565		ALG3P1
								DDIT4L	0.795364	0.00214223	0.0138462	TAP2	0.253246	0.00759163	0.128522	COL16A1	1.73494	4.36328e-15	7.50361e-14	CCDC146	0.628695	0.0074957	0.046798					SLC12A5	1.96388	0.00140256	0.00623286		ALG6
								SOCS1	0.794655	0.00133543	0.00943796	N4BP1	0.253176	0.00570919	0.106966	ADPRM	1.73325	6.51494e-11	7.15661e-10	BCDIN3D-AS1	0.628582	0.00694684	0.0450104					SEZ6L	1.96335	0.0156482	0.0451896		APCS
								TGFBI	0.794473	7.62962e-14	4.60966e-12	MYO1C	0.252701	0.00399681	0.0854578	MKX	1.72311	0.000120273	0.000477225	FHIT	0.628199	0.0145475	0.0680438					IDO1	1.96314	6.19434e-11	2.02306e-09		ASGR2
								GRB10	0.794248	6.95808e-14	4.23703e-12	SLFN5	0.252296	0.00248423	0.0629944	ZNF217	1.72227	6.93419e-34	3.58168e-32	ZFP90	0.62789	0.00203218	0.0243019					AANAT	1.96157	0.00803669	0.0264432		B3GALNT1P1
								ST20	0.794115	0.000881131	0.00675345	STAT2	0.25194	0.00442642	0.0905761	FOXO1	1.72063	5.18285e-31	2.35182e-29	BNC2	0.627853	0.00524491	0.0393112					MILR1	1.96079	3.29335e-06	3.44321e-05		B3GALNT2P1
								GRB14	0.7927	0.00662596	0.03398	PPP4R1	0.251689	0.00488552	0.0970997	FOSL2	1.71958	4.18283e-28	1.66014e-26	PEAR1	0.627583	0.00083919	0.0147941					F13A1	1.96008	1.58622e-05	0.000138132		B3GALT1
								RAB3B	0.792023	0.00310691	0.0186258	PSMC3	0.251564	0.00708362	0.123489	MIR21	1.71397	0.00150242	0.0046267	CEP290	0.627266	0.00010732	0.0047255					TM4SF20	1.95747	0.00144918	0.00640509		B3GALTL
								EMP3	0.791245	7.69854e-10	2.65789e-08	GYS1	0.249147	0.00838222	0.138909	ARL5B	1.71335	5.49685e-14	8.50872e-13	GSTO2	0.626197	0.0140231	0.0667795					CASP1	1.95708	1.09163e-12	4.82199e-11		B3GAT2
								MMP1	0.790152	0.000536934	0.00449635	PPP2R1A	0.248786	0.00532423	0.102361	LINC00525	1.71213	0.000335875	0.00120117	IL31RA	0.626025	0.00334098	0.0308315					PDE3A	1.95625	8.23773e-05	0.000567899		B3GNT1
								ZNF114	0.789572	0.00693921	0.0352013	KRT18	0.248606	0.00708441	0.123489	CES1P1	1.70782	0.00209377	0.00619875	NAV3	0.625224	0.00137041	0.0195195					ACTG2	1.95517	0.00174333	0.00752393		B3GNT2P1
								PYGB	0.788027	4.24938e-07	8.33019e-06	PNP	0.248461	0.00569776	0.106966	CYR61	1.70536	3.34726e-49	2.48756e-47	LRRC8C	0.624605	0.00236354	0.0265078					MTND5P32	1.95428	0.00336981	0.0130059		B3GNT3
								MSMB	0.787794	5.94238e-07	1.1316e-05	DDR1	0.246905	0.00397552	0.0852022	KDM6B	1.70147	2.84905e-35	1.51886e-33	NFE2L3	0.624586	3.94972e-05	0.0024591					AKR1D1	1.95177	0.00332706	0.0128634		B3GNT4
								2020-12-01	0.78775	0.00572182	0.0302976	PSMD2	0.246002	0.00467229	0.0938126	FGD6	1.70082	4.83895e-39	2.88869e-37	ZEB2	0.624007	0.00349516	0.0316246					CD101	1.94857	9.02064e-05	0.000613022		B3GNTL1P1
								HELZ2	0.784896	3.18433e-09	9.79165e-08	RBMS2	0.244281	0.0065592	0.117825	RPLP0P2	1.69865	0.00221353	0.0065136	CP	0.623249	0.0024545	0.0269891					AC090527.3	1.94724	0.0115162	0.0352026		B3GNTL1P2
								ANKUB1	0.783781	1.5965e-05	0.000220671	HARS	0.243802	0.00918856	0.144608	EGR3	1.69481	7.9484e-05	0.000329472	STX11	0.62211	0.00329566	0.0305908					AL669831.3	1.94516	4.58913e-05	0.000341699		BCAN
								ITGB3	0.783564	7.98472e-06	0.000118069	PXDN	0.239858	0.00368632	0.0818385	CP	1.69419	3.16373e-09	2.78952e-08	MBNL2	0.621822	0.00067631	0.0131891					SEPTIN14	1.94263	0.000108488	0.000716859		CALR3
								LRRC3	0.78329	0.0025271	0.0157671	CYR61	0.237566	0.00746085	0.127408	CPXM1	1.69417	0.000132901	0.000521368	CCDC91	0.621651	3.93532e-05	0.0024591					MME	1.94204	1.6313e-05	0.000141708		CD207
								TNFRSF12A	0.78154	5.90921e-15	4.08025e-13	RHOC	0.237401	0.00405741	0.0858624	BRE-AS1	1.69329	5.30578e-05	0.000229126	DPYD	0.621439	0.00278492	0.028142					ADAMTSL4	1.94104	1.2148e-05	0.000109178		CD33
								HCAR3	0.781221	8.31816e-12	3.82908e-10	DPP9	0.236794	0.00952643	0.147097	MAP1B	1.69207	6.18302e-31	2.77969e-29	GFPT1	0.621082	0.000539919	0.0117344					THAP12P9	1.93833	0.000184741	0.00113616		CHI3L1_2
								SH3KBP1	0.78081	4.20299e-12	2.01887e-10	SHMT2	0.236374	0.00937919	0.14636	C1S	1.69103	1.00906e-25	3.69295e-24	PTGES3L	0.621016	0.0171466	0.0732555					PRLHR	1.93803	0.00274093	0.0109867		CHI3L3_4
								VIM	0.779176	2.63803e-15	1.889e-13	SRSF9	0.235768	0.00917285	0.144608	UGCG	1.68622	1.51266e-25	5.48096e-24	SYTL2	0.620793	5.35125e-06	0.000642893					FCGR3A	1.93728	2.09333e-12	8.80642e-11		CHST5
								FGF5	0.775319	5.19032e-06	8.00385e-05	MYO1B	0.235173	0.00339593	0.0766994	SDK2	1.684	0.00162769	0.00497565	TMX3	0.620323	0.00139362	0.0195825					GOLGA8G	1.93653	0.00624547	0.0215783		CHSY3
								IFNGR2	0.774876	4.18641e-15	2.92992e-13	UPK1B	0.23411	0.00975095	0.148411	DUSP5	1.6798	1.39692e-50	1.06532e-48	YPEL5	0.619927	0.00528546	0.0394358					F5	1.93639	2.209e-05	0.000183157		CLC
								SLC35G2	0.774423	0.000159016	0.00160228	CDC37	0.233627	0.00985418	0.149034	ZC3H12A	1.67851	6.24275e-31	2.7979e-29	FAM228B	0.619893	0.0110463	0.0583131					HEPH	1.93345	0.0099151	0.0312337		CLEC10A
								PSG9	0.774097	0.00747372	0.0374461	MSN	0.233538	0.00402601	0.0855055	ZSWIM4	1.67635	2.34564e-25	8.37416e-24	ANO9	0.619558	0.0109561	0.0581641					SPDYE2B	1.93215	0.00232255	0.00953245		CLEC14A
								BID	0.772624	2.92335e-18	2.9747e-16	PFN1	0.233461	0.00756862	0.128522	PTK2B	1.67621	5.48326e-26	2.02201e-24	PRDM8	0.618795	0.0156504	0.0705777					GOLGA2P9	1.93192	0.005116	0.0183804		CLEC17A
								FXYD5	0.772001	6.60451e-14	4.03763e-12	RPL22	0.232773	0.00707651	0.123489	ARL4D	1.67543	2.24638e-13	3.27864e-12	TFF1	0.618302	0.00534437	0.039761					EVI2A	1.93055	4.09407e-07	5.66913e-06		CLEC18B
								LTBP2	0.771855	1.24407e-11	5.56127e-10	CLDN1	0.232704	0.00716297	0.124123	ZNF382	1.67441	7.00465e-05	0.000294203	ALOXE3	0.618114	0.0117517	0.0603874					TMEM26	1.93028	0.00792202	0.0261292		CLEC18C
								S100A7A	0.771516	0.00366527	0.0213444	COTL1	0.232514	0.00917763	0.144608	SERTAD2	1.67287	1.64639e-40	1.00762e-38	FRRS1	0.617965	0.000586964	0.0122837					NR5A2	1.92984	0.000689199	0.00344775		CLEC19A
								PGF	0.771498	1.0318e-08	2.90691e-07	PAF1	0.230096	0.00889245	0.142794	NCALD	1.6715	7.71848e-05	0.000320671	NCK1	0.617085	0.000415584	0.0101167					ZNF695	1.92913	0.000278084	0.00161256		CLEC2A
								HCG4B	0.771471	0.00295774	0.0178825	HYOU1	0.22841	0.0045316	0.0919289	UHRF1BP1	1.67146	7.90465e-23	2.41889e-21	CASP4	0.616747	0.00147162	0.0201938					PDE2A	1.9291	0.0107302	0.0332883		CLEC2L
								CARD11	0.771145	9.76171e-13	5.13552e-11	AHSA1	0.228123	0.00761437	0.128722	SPSB1	1.66658	6.61005e-24	2.15879e-22	DDIT4	0.615402	0.000841535	0.0148154					SPACA7	1.92753	0.00564891	0.0198826		CLEC4D
								ANKK1	0.770365	6.66364e-07	1.24778e-05	TMEM189	0.227106	0.00888126	0.142794	MPZ	1.66486	5.83108e-05	0.000249737	SLC38A2	0.615248	0.000232012	0.00727138					NPHS1	1.92732	0.00585208	0.0204389		CLEC4F
								EHD1	0.769544	8.08865e-13	4.29922e-11	ADAR	0.225645	0.00942891	0.14636	TTC39B	1.66314	3.10313e-13	4.47083e-12	RBM43	0.6151	0.0018158	0.0225887					PRRG3	1.92731	2.7137e-06	2.90166e-05		CLEC4G
								TRHDE	0.766798	0.00664331	0.0340464	PSMD8	0.224019	0.0087454	0.142084	GBP3	1.66027	6.4676e-30	2.79546e-28	FBXO32	0.613089	0.0132162	0.0644903					AURKAP1	1.92649	0.00588416	0.0205266		CLEC6A
								PLB1	0.765441	0.00172401	0.0116391	DDX23	0.220109	0.009147	0.144608	GPCPD1	1.65578	5.37742e-19	1.29467e-17	DSC2	0.61288	0.0105321	0.0570103					OFCC1	1.92619	0.0091012	0.0291638		COLEC11
								SLC5A5	0.765107	0.00558301	0.0297169	SNRPD3	0.218933	0.00950753	0.147097	WARS	1.64804	1.61946e-52	1.26145e-50	SLC8A1	0.610483	0.0153042	0.0700088					GPR78	1.92602	0.00314707	0.0123021		CSGALNACT2
								LCP1	0.765104	0.00558644	0.0297232	ENO1	0.218155	0.00981973	0.14889	ZNF441	1.64648	3.74366e-10	3.76849e-09	ITGAV	0.610305	0.000751233	0.0140212					TDRD9	1.92488	0.00492839	0.0178041		CSPG4
								ALDH1L2	0.764977	0.00191881	0.0127057	STIP1	0.218133	0.00991062	0.149498	ANKRD12	1.64563	1.12876e-19	2.85443e-18	DNAH17	0.610282	0.0157854	0.0708956					CLEC4M	1.92354	0.00770733	0.0256123		DCN
								LYN	0.764625	3.41878e-12	1.66284e-10	TNFRSF10B	0.211603	0.00749497	0.127805	GBP6	1.6446	0.000747109	0.00246264	RFESD	0.610212	0.00955646	0.0539195					UNC13A	1.92338	0.00145996	0.00644741		EPYC
								IL11	0.764326	2.71631e-07	5.62425e-06	TAGLN2	0.206697	0.00908606	0.144608	NR4A2	1.64033	1.42716e-13	2.12339e-12	FAT4	0.610049	0.0141625	0.0670286					MC2R	1.92323	1.9446e-05	0.000164634		EXTL1
								ULBP2	0.763615	1.92647e-08	5.05029e-07	PA2G4	0.203886	0.00985451	0.149034	VWF	1.63917	0.00305491	0.00866222	TRPC1	0.610025	0.00235295	0.0264554					GRIK4	1.92195	0.0212094	0.0573449		FBXO27
								CYP3A5	0.763574	1.61024e-05	0.000222173	CCND2	-0.206246	0.00942226	0.14636	DENND3	1.63651	1.89079e-44	1.28698e-42	UPK1A	0.609726	0.0190916	0.0775903					TMEM255A	1.91961	0.000269738	0.00156983		FCER2
								AMPD3	0.763547	6.31385e-11	2.63225e-09	DSC2	-0.212117	0.00670162	0.119653	RNF150	1.63471	0.00308817	0.0087463	IGFBP3	0.609617	0.013578	0.0654084					SLC8A1	1.91815	1.01915e-12	4.5473e-11		FCN
								CHST2	0.76331	0.000953531	0.00721528	STON2	-0.227616	0.0097629	0.148411	GPR132	1.62662	2.43395e-08	1.8868e-07	LTB	0.60855	0.00353091	0.0317708					AC007068.1	1.91789	0.000190952	0.00116867		FCN1
								RRAS	0.763075	5.47763e-10	1.9299e-08	SERINC1	-0.232656	0.0065733	0.117899	PATL2	1.62654	0.00080236	0.00262279	LOC728730	0.608362	0.000260599	0.00777304					MYH6	1.91556	0.019622	0.0539276		FCN2
								SOCS3	0.763056	7.37161e-08	1.71971e-06	HEG1	-0.235046	0.00454437	0.0920293	P2RY6	1.62605	0.00211435	0.00625078	DNAJB9	0.608087	0.0013723	0.0195236					KLKP1	1.91431	0.0121496	0.0366896		FCN3
								C15orf52	0.762909	9.29011e-13	4.9041e-11	CAV1	-0.235469	0.00562616	0.106728	DAB2IP	1.62533	2.59502e-45	1.83491e-43	NFIL3	0.607145	0.000700244	0.0134732					VSIG4	1.91194	4.96187e-05	0.000364689		FMOD
								MIR100HG	0.76106	0.000730923	0.00576208	APOBEC3C	-0.236486	0.00890791	0.142794	RAB8B	1.62347	2.24335e-22	6.64158e-21	NSUN7	0.6069	0.015431	0.0700418					BATF2	1.90839	1.03377e-08	2.05927e-07		FUK
								LGALS1	0.760735	4.4686e-14	2.84427e-12	CAMK2N1	-0.239209	0.0079161	0.132868	RIPK2	1.62282	5.50369e-37	3.11933e-35	PRKCE	0.606612	0.000103933	0.00461828					MYT1L	1.90701	0.000865965	0.00415781		FUT11
								CDKN1A	0.760362	2.60736e-12	1.29256e-10	SEL1L	-0.241593	0.00909973	0.144608	IER3	1.62271	2.47197e-32	1.21644e-30	NEDD4	0.606533	0.000342255	0.00903077					ANKRD26P1	1.90631	0.024446	0.0641999		FUT7
								DDIT3	0.758618	7.07097e-07	1.31135e-05	FLRT2	-0.247216	0.00537055	0.102748	CD70	1.6219	0.00326682	0.0092111	FOXO1	0.605709	0.00675724	0.0445504					IL1RL2	1.90536	0.00314462	0.0122953		GAL3ST3
								TMEM51-AS1	0.757566	2.35819e-05	0.000308947	VWA8	-0.250329	0.00654888	0.11782	FLNB	1.61632	1.84796e-41	1.14542e-39	ADAM17	0.605633	0.000742074	0.0139438					C18orf54	1.90504	0.00139238	0.00619385		GALK2
								FCGBP	0.756765	2.9257e-06	4.80891e-05	DIP2B	-0.250417	0.00888931	0.142794	TRIM56	1.61292	4.0569e-24	1.34302e-22	SEPSECS	0.605043	0.00505043	0.0384788					BMX	1.90102	0.00744236	0.0249051		GALNT4
								TLCD1	0.755565	1.94646e-07	4.18138e-06	EEA1	-0.250667	0.00959223	0.147379	HCG4	1.61196	2.88532e-06	1.56995e-05	N4BP2	0.605	0.00809503	0.0491032					STAB2	1.90047	0.00576977	0.0202314		GALNTL5
								FBXO6	0.754989	3.70733e-07	7.40843e-06	LGALS8	-0.250742	0.00227618	0.0595146	SAT1	1.60746	1.32911e-49	9.97929e-48	ZFP82	0.603956	0.00206516	0.0244177					TKTL1	1.89807	0.0154447	0.0447291		GALNTL6
								CXCL16	0.75468	4.73356e-10	1.68696e-08	ANKRD50	-0.252303	0.00972484	0.148408	INHBA-AS1	1.60744	0.00202663	0.00602078	PRPH	0.603942	0.0111695	0.0586881					FRMPD3	1.89647	0.00309982	0.0121551		GBGT1
								GREB1L	0.753449	0.00738229	0.0370961	NFIX	-0.253258	0.00937263	0.14636	SH3TC1	1.60674	1.32779e-08	1.06501e-07	NDRG1	0.603382	0.0205659	0.080886					SLC25A48	1.89617	0.00663241	0.0227117		GCNT1P1
								NEXN	0.751802	0.00206385	0.0134293	PCYOX1	-0.253543	0.0050338	0.098828	CACNA1I	1.60272	0.000812366	0.00265233	MOXD1	0.603268	0.00141191	0.0196996					AL137161.1	1.89533	0.00039367	0.00215774		GLT6D1
								HAS2	0.751732	1.37041e-06	2.44476e-05	GALNT1	-0.25456	0.00887126	0.142794	RELB	1.59968	1.22867e-21	3.48865e-20	TMEM159	0.602829	0.00089301	0.01527					CDH19	1.89487	0.00343765	0.0131957		GNPDA2
								VASN	0.751182	3.29652e-07	6.69125e-06	CCDC6	-0.255978	0.00938547	0.14636	BMPER	1.59624	0.00335312	0.00942522	EFNA1	0.602777	0.000760029	0.0140212					AOAH	1.89299	1.36444e-07	2.13727e-06		GXYLT1P1
								SQSTM1	0.750911	1.9172e-13	1.09422e-11	TMEM131	-0.257689	0.00191701	0.0519713	LAP3	1.59467	1.06751e-52	8.40507e-51	GUCY2EP	0.602699	0.0189654	0.0774203					AC139495.1	1.89197	0.00172048	0.00743983		GXYLT1P2
								PSTPIP2	0.749858	7.30157e-13	3.89426e-11	ANLN	-0.257838	0.00829027	0.137773	CCNL1	1.59373	4.12733e-42	2.5802e-40	AGBL2	0.602348	0.0114707	0.0597					POU2F3	1.89026	4.02748e-07	5.59006e-06		GXYLT1P3
								TMEM265	0.748695	2.34401e-13	1.30884e-11	SLK	-0.258221	0.00381661	0.0837089	FOXN2	1.59277	1.53428e-13	2.27579e-12	GLIPR1	0.602076	0.00109341	0.0169297					CACNA1I	1.88941	0.0137206	0.04065		GXYLT1P4
								NCF1B	0.748536	0.00704791	0.0356475	DSC3	-0.258663	0.00243575	0.0618985	ERRFI1	1.5917	1.39189e-35	7.50897e-34	BTF3L4	0.601433	0.00384517	0.033372					AL391516.1	1.88914	0.0144727	0.0423725		GXYLT2
								ANTXR2	0.748531	2.139e-07	4.53825e-06	AAK1	-0.261084	0.00841859	0.13912	FILIP1L	1.58991	3.26037e-24	1.08426e-22	TNFRSF1B	0.600512	0.0211285	0.0820538					PSG3	1.88804	0.0254274	0.0662846		HS3ST3A1
								FAHD2A	0.744031	2.45241e-07	5.14674e-06	MAN1A2	-0.263217	0.00738105	0.126597	CHD2	1.58901	5.05811e-50	3.81743e-48	HOXB9	0.600457	0.0116412	0.0600049					ZFP37	1.88703	0.000462026	0.00245836		ITLN1
								CD55	0.743854	2.00571e-11	8.83825e-10	PUM2	-0.263996	0.00494772	0.097676	RET	1.58708	0.00367465	0.0101836	CAPRIN2	0.599877	0.00124759	0.018332					TAFA2	1.88662	0.000583034	0.00300339		ITLN2
								FKBP10	0.740976	1.88138e-09	5.98798e-08	SULF2	-0.265056	0.00218139	0.0576769	OGFRL1	1.58479	7.02998e-19	1.67592e-17	PALM2	0.598579	0.0215856	0.083083					GRIP2	1.88662	0.000118022	0.000770632		KERA
								RASGRP1	0.740792	3.83603e-05	0.000472012	SMAD5	-0.265818	0.00297615	0.0715199	CLK4	1.58399	5.32821e-25	1.86117e-23	SUSD3	0.597307	0.00939922	0.053302					LILRA3	1.88296	0.00259764	0.0104861		KLRA1P
								SLC16A3	0.738941	4.90021e-12	2.33205e-10	DSG3	-0.266057	0.000970412	0.0312818	TNFSF15	1.58398	2.23148e-19	5.51847e-18	GPCPD1	0.597013	0.00552885	0.0403356					ARL10	1.88294	5.1032e-09	1.09428e-07		KLRC3
								DTNA	0.738413	1.64061e-05	0.000225634	ABLIM1	-0.269648	0.00201209	0.0535616	BACH1	1.58343	8.40015e-23	2.56513e-21	APBB2	0.596302	0.00664401	0.0440557					ABCA17P	1.88169	0.0202712	0.0552478		KLRF2
								RND3	0.736647	6.8858e-10	2.38795e-08	CTGF	-0.272014	0.0064159	0.116138	HLA-F	1.58062	3.76266e-30	1.6558e-28	ZNF699	0.595092	0.0127696	0.0632387					FAM135B	1.8814	0.000620575	0.00315901		KLRG2
								SRD5A3	0.736451	3.39662e-07	6.87637e-06	DSG2	-0.273648	0.00508165	0.098828	SOX9	1.57741	3.51003e-45	2.46991e-43	C2orf74	0.594074	0.000251657	0.0076113					SLC22A25	1.8788	2.18532e-05	0.00018162		LARGE
								SHC2	0.736117	6.72707e-07	1.25661e-05	RMDN1	-0.273995	0.00973775	0.148411	DLL1	1.57711	0.00124113	0.00389283	SERPINB8	0.593731	3.80334e-05	0.00240956					PTPRE	1.87731	2.10785e-09	4.90693e-08		LGALS12
								DIO3	0.736052	0.00997592	0.0465593	GNPDA1	-0.275746	0.00843109	0.139131	KRT9	1.57582	0.00368998	0.0102144	CYP4V2	0.593208	0.00898113	0.0519297					NIPAL4	1.87657	0.00731251	0.024587		LGALS13
								AP3B2	0.735678	0.00302327	0.018202	SFRP1	-0.276512	0.00507424	0.098828	LY96	1.5745	0.00365578	0.0101409	FLJ42351	0.593171	0.0204572	0.0807085					RPL18AP3	1.87535	0.0181614	0.0507342		LGALS14
								RASGRF2	0.735634	0.0100896	0.0469622	MEF2A	-0.276597	0.00967201	0.147985	TIAM2	1.57419	3.6584e-17	7.63443e-16	N4BP2L1	0.593078	0.0228241	0.0859881					RCVRN	1.87442	0.00293208	0.0116133		LGALS16
								ETV4	0.734561	5.26889e-06	8.10079e-05	ALDH3A2	-0.278085	0.00424425	0.0879187	LOC100131496	1.57164	0.00257983	0.00745297	ZNF239	0.591934	8.83107e-05	0.00421261					LSM11	1.87362	3.87056e-05	0.000296184		LGALS7B
								CCL28	0.734356	2.33293e-06	3.93065e-05	FAM111A	-0.279851	0.00841686	0.13912	MB	1.57062	0.000427952	0.00149199	TSPAN31	0.59182	0.00343295	0.0312417					G6PC	1.87232	0.00293549	0.0116216		LMAN1L
								PEA15	0.734235	3.15587e-13	1.74328e-11	MTSS1L	-0.282528	0.00505501	0.098828	ZNF292	1.56697	7.06242e-16	1.32395e-14	ANKRA2	0.591562	0.00059541	0.0123572					SLC45A1	1.87103	0.025787	0.0670636		LPHN1
								CAMK2N1	0.734053	3.44439e-05	0.000431022	LRP11	-0.282987	0.00663499	0.118643	PDP1	1.56608	1.82713e-22	5.44254e-21	NFASC	0.591027	0.0197064	0.0787817					FRMD1	1.86973	0.00619694	0.0214441		LPHN2
								FAM167A	0.732402	0.000775102	0.00604869	CBR1	-0.283551	0.00239695	0.061472	DCP1A	1.56578	4.27231e-31	1.9447e-29	PPIL3	0.590744	0.000138542	0.00551407					AL356273.4	1.86955	0.00992126	0.0312465		LPHN3
								TUBA1A	0.73092	6.19231e-07	1.17086e-05	SCD5	-0.283777	0.00450501	0.0915474	NPFFR2	1.56533	7.0055e-07	4.24115e-06	CHRNB1	0.590277	0.00166153	0.0215937					ALDH1A2	1.86907	0.000230656	0.00137082		MAG
								SQRDL	0.730895	1.01852e-17	9.78476e-16	MT1E	-0.284365	0.00493928	0.0976733	GMPR	1.56395	6.66092e-12	8.27841e-11	RHCG	0.58942	0.00311364	0.029855					NT5C3A	1.86639	9.53041e-10	2.39535e-08		MBL1P
								WNT6	0.72975	0.0050421	0.0273444	SRGAP3	-0.284601	0.00650779	0.11733	C15orf48	1.56308	9.4315e-37	5.30422e-35	MXD1	0.589082	0.0140305	0.0667795					PGA3	1.86601	0.01371	0.0406447		MBL2
								MUC20	0.729709	1.47948e-08	3.98262e-07	SMC3	-0.285396	0.00412899	0.0867531	TLR1	1.56288	2.2358e-06	1.24158e-05	ACSL4	0.588902	2.63712e-06	0.000412249					MX1	1.86461	1.00547e-15	6.78078e-14		MBL3P
								STAT1	0.729238	2.87047e-08	7.31425e-07	WLS	-0.285432	0.00240152	0.061472	RP1L1	1.56202	0.00153749	0.0047257	NACAD	0.588656	0.0238707	0.0881144					PPIAP51	1.86365	0.0137926	0.0408004		MGAT4D
								FCHO1	0.729231	0.000917866	0.00700031	FHL2	-0.289408	0.00595294	0.110303	SRGN	1.56176	0.00102875	0.00329264	CA2	0.58857	0.00157341	0.0209638					NOS1	1.86332	3.04121e-05	0.000242268		NDST4
								COL23A1	0.728712	0.005535	0.0295389	F2R	-0.290409	0.00800447	0.13397	SUSD3	1.5616	0.000719723	0.00238207	PTPRN2	0.588497	0.015922	0.0711392					VSTM4	1.86286	0.000251526	0.00147993		NEU2
								PADI2	0.727755	0.000507669	0.00430354	CPD	-0.291749	0.00407854	0.0860002	SLC6A7	1.55835	0.00485768	0.0129972	CRTAC1	0.587209	0.021091	0.0820065					AP002001.1	1.86267	0.0220281	0.0591152		NEU3
								LOC101928100	0.72753	1.93356e-07	4.15943e-06	ZNF507	-0.293245	0.00950904	0.147097	PRSS3P2	1.55749	0.00487283	0.013033	ZMYM5	0.587086	0.00167371	0.0216298					PNPLA1	1.85933	0.00128519	0.00578697		OGA
								LRRC16B	0.726065	0.00588662	0.0309805	DCUN1D1	-0.293766	0.00700856	0.123263	TRIM38	1.55576	3.40422e-47	2.47929e-45	TGDS	0.586967	0.000942537	0.0156787					FAM72B	1.85872	0.00436857	0.0160909		OMD
								MYO1E	0.725825	5.37411e-14	3.35167e-12	ARRDC4	-0.294129	0.00335772	0.0762174	STAT4	1.5531	5.75927e-05	0.000247025	PPP1R1C	0.586054	0.024167	0.0883876					HCN1	1.85427	0.00372905	0.0141544		PGGHG
								NACAD	0.724699	6.50099e-05	0.000742073	PLEKHA5	-0.294388	0.00341913	0.0769207	BHLHE40	1.55194	4.11626e-38	2.38874e-36	TATDN1	0.586048	0.00802032	0.048929					TNFSF18	1.85412	0.0222017	0.0594367		PIGL
								C6orf1	0.724292	6.56041e-07	1.23143e-05	PTPRS	-0.294612	0.0080858	0.135138	CFLAR	1.55014	2.13787e-57	1.87592e-55	MOSPD1	0.585673	0.000428417	0.0102836					TRIM22	1.85237	4.44521e-16	3.06807e-14		PIGY
								LSAMP	0.723213	0.00637895	0.0329367	MEGF9	-0.295825	0.00833029	0.138243	ALPK2	1.54916	0.00516266	0.013695	KIRREL2	0.585249	0.0152377	0.0699249					ACSM2A	1.85177	4.3504e-05	0.000326677		PRG3
								SCO2	0.722831	0.00301703	0.0181715	CERS6	-0.297017	0.005633	0.106728	EBLN2	1.54549	0.00245206	0.00712767	F3	0.585177	0.0206981	0.0811844					HRNR	1.84944	0.00484929	0.0175686		REG1A
								CYBA	0.722717	1.56222e-08	4.17319e-07	IGFBP6	-0.298141	0.00916127	0.144608	PSTPIP2	1.54411	8.86654e-07	5.25855e-06	TTBK2	0.584973	0.0073423	0.046279					ZDHHC8P1	1.84819	0.00535529	0.0190618		REG1B
								IZUMO4	0.722537	0.000139921	0.00143037	ZNF395	-0.299395	0.00193961	0.0523428	GEM	1.54291	1.25483e-13	1.88044e-12	EIF2A	0.584804	0.000385382	0.00969652					MTND1P8	1.84779	0.0219351	0.0589105		REG3A
								CCDC88B	0.720972	3.76922e-09	1.14535e-07	SP3	-0.299419	0.00414853	0.0868817	SIRPB2	1.54237	5.99003e-06	3.08089e-05	SENP7	0.584321	0.0039841	0.0339712					NAIPP1	1.84746	3.81755e-06	3.93767e-05		REG3G
								ARHGAP31	0.720853	2.57464e-09	8.02863e-08	PARD6G	-0.299785	0.00890106	0.142794	GATA6	1.54208	5.29752e-38	3.06205e-36	METRNL	0.583815	0.00504044	0.0384704					AC010240.3	1.8469	0.00534866	0.0190526		SDC2
								PARP12	0.720256	2.54707e-09	7.9587e-08	ACSL1	-0.300127	0.000494027	0.0183366	RIMKLB	1.54081	5.23329e-23	1.6358e-21	DRD1	0.583615	0.000917916	0.015475					PDE1B	1.84629	8.29016e-05	0.000570622		SFTPA1
								RARRES1	0.719858	3.61997e-09	1.10784e-07	SORL1	-0.300966	0.00506224	0.098828	AGAP11	1.53967	0.00487884	0.0130443	STAC	0.58339	0.000206532	0.00683606					Z82195.2	1.84625	0.000252925	0.00148618		SFTPA2
								A1BG	0.71945	0.00197036	0.012996	SNHG8	-0.30459	0.00181944	0.0502255	SYTL3	1.53637	5.30876e-31	2.40147e-29	RASGRP1	0.582579	0.0107886	0.057772					SYCP1	1.84486	0.000411315	0.00223341		SIGLEC11
								ATP6V0D2	0.719002	0.0141412	0.0603202	PRCP	-0.307436	0.00292932	0.0709185	ZNF254	1.53442	4.87952e-14	7.56924e-13	TAS2R5	0.582287	0.0167237	0.072645					CXorf21	1.84357	3.22058e-06	3.37112e-05		SIGLEC16
								RHEBL1	0.718842	0.0128389	0.0561481	ANK3	-0.308708	0.00475035	0.0952174	BHLHE41	1.53386	7.09805e-22	2.05957e-20	SH3BP2	0.581749	0.0110797	0.0584162					EIF2AK2	1.84259	7.03075e-18	5.64665e-16		SIGLEC17P
								ELOVL7	0.717984	1.70958e-05	0.000232152	TIMP3	-0.308899	0.000362394	0.0144287	HELB	1.53242	1.20797e-07	8.37871e-07	ZNF853	0.581657	0.000401269	0.00987944					TNNT2	1.84223	0.000925849	0.00440345		SIGLEC18P
								HAPLN3	0.717247	3.8892e-07	7.72199e-06	CEP55	-0.30898	0.00581126	0.108018	TNFRSF1B	1.53196	1.66632e-09	1.5391e-08	TRIM14	0.581558	0.00719037	0.0457513					KCND1	1.8407	0.0103513	0.0323492		SIGLEC20P
								NFKBIE	0.71685	4.08988e-09	1.23793e-07	TBC1D8	-0.309359	0.00500402	0.0984571	ZNF460	1.53103	7.6232e-06	3.84752e-05	UGGT2	0.581084	0.00159552	0.0211165					FAM185BP	1.83954	0.0101115	0.0317104		SIGLEC21P
								CGB5	0.715997	0.0031451	0.0187674	LPCAT3	-0.311517	0.00196094	0.0527972	HMOX1	1.52984	3.05789e-07	1.98226e-06	BEX4	0.580854	0.0253259	0.0907242					GAGE1	1.8382	0.0109054	0.0337457		SIGLEC22P
								SLC11A2	0.715959	4.88324e-14	3.07029e-12	ATRX	-0.312318	0.00368362	0.0818385	PSMB9	1.52914	1.52716e-24	5.19734e-23	PRKAG2	0.579863	0.000115404	0.00487743					PPARG	1.83678	0.000406396	0.00221078		SIGLEC24P
								DUSP1	0.714901	1.35882e-09	4.45271e-08	RPL39	-0.31445	0.00486186	0.0967929	ZNF627	1.52835	7.09873e-15	1.19124e-13	PID1	0.579805	0.00107812	0.0168217					ASAH2B	1.83624	1.73495e-06	1.97901e-05		SIGLEC25P
								C1R	0.71469	1.64869e-07	3.61195e-06	PHIP	-0.31446	0.00386357	0.0838723	THBD	1.52742	0.0035512	0.00989039	TAF1A	0.579708	0.000144398	0.00564328					MLKL	1.83612	7.4061e-08	1.22641e-06		SIGLEC26P
								C3orf70	0.714601	0.0145183	0.0615891	TNKS2	-0.314484	0.00151511	0.0435862	SV2B	1.52215	3.79867e-06	2.02828e-05	FGD6	0.57932	0.00420511	0.0349329					GPR171	1.83341	0.000521145	0.00272833		SIGLEC27P
								LOX	0.714038	3.15888e-08	8.00957e-07	C1orf21	-0.314595	0.00455308	0.0920473	CPEB4	1.52214	6.82368e-14	1.04625e-12	ALKBH8	0.578996	0.000209469	0.00686049					ADGRE3	1.83102	0.00230334	0.00947119		SIGLEC28P
								COTL1	0.713617	3.66598e-10	1.34684e-08	NFIL3	-0.31464	0.00391798	0.0844303	NCF2	1.52151	1.39337e-15	2.54015e-14	PUS10	0.578711	0.00221611	0.0254912					RPL4P7	1.83101	0.0150886	0.0438559		SIGLEC29P
								DGAT2	0.713556	2.38565e-06	4.01075e-05	ESPN	-0.315107	0.00980576	0.14887	NAMPT	1.52135	4.62715e-29	1.95359e-27	TMEM168	0.578616	0.00583726	0.0412744					IRF8	1.82937	1.76548e-06	2.00865e-05		SIGLEC30P
								FLNC	0.712687	0.00276242	0.0169676	FGFR2	-0.316392	0.00651171	0.11733	RFPL1	1.52097	0.00613473	0.0159313	BNIP3L	0.578538	0.00249494	0.0272068					CHORDC1P3	1.828	0.00568916	0.0199964		SIGLEC31P
								EGOT	0.711843	0.0123757	0.0547192	YTHDC2	-0.318769	0.00570459	0.106966	SECTM1	1.5202	1.09069e-18	2.57071e-17	VRK2	0.577475	0.012567	0.0627382					ADAMTS2	1.8275	0.00524352	0.0187508		SIGLEC6
								RTP4	0.711014	5.15141e-05	0.000609616	CREG1	-0.320811	0.00200519	0.0535616	MEG9	1.51989	0.00596246	0.0155449	PDGFA	0.577456	0.00148832	0.0202453					GIMAP4	1.82744	1.17272e-09	2.89403e-08		ST6GAL2
								AOX1	0.710982	0.00108936	0.00801575	MBNL2	-0.320921	0.00687689	0.121563	ZFHX2	1.51914	4.49533e-06	2.37157e-05	SLC38A1	0.576705	0.00133282	0.0190942					CCN4	1.82363	0.00118386	0.00539672		ST6GALNAC2P1
								SH3RF3	0.709809	0.0152824	0.0638845	PIK3R1	-0.32218	0.00532365	0.102361	SLC7A5	1.5183	1.05596e-32	5.26751e-31	UFM1	0.576578	0.00073069	0.0138404					SPATA21	1.82309	0.00400743	0.0150061		ST6GALNAC4P1
								EIF5A2	0.709157	0.00083342	0.00643239	ANKH	-0.322464	0.005706	0.106966	REC8	1.51762	2.48472e-07	1.63102e-06	CAB39L	0.575638	0.000892164	0.01527					APOL2	1.82252	1.491e-12	6.42548e-11		ST8SIA1
								NEDD9	0.708404	2.48152e-13	1.38063e-11	CD164	-0.322575	0.00940302	0.14636	JDP2	1.51281	1.84094e-20	4.85782e-19	TNNI3	0.575029	0.00171733	0.0219531					MYO18B	1.82128	0.0222488	0.0595176		ST8SIA5
								NCMAP	0.708349	3.31655e-05	0.00041704	ERF	-0.322771	0.0010074	0.0321221	TLR9	1.51208	0.0061927	0.0160618	SEMA3C	0.574985	0.000121967	0.00505597					DACT3	1.82015	3.97032e-07	5.52809e-06		UGT1A
								PFKP	0.707202	1.11606e-09	3.72027e-08	GCLC	-0.322892	0.000298347	0.012537	PER2	1.5116	2.52439e-13	3.66603e-12	OGT	0.574875	0.00823709	0.0494111					TLR8	1.81947	7.1011e-05	0.000498686		UGT1A1
								FAM205A	0.705796	0.0142504	0.0606523	EEF1E1	-0.325251	0.00871152	0.141966	ZBTB21	1.51155	2.99938e-15	5.27008e-14	ZNF25	0.574448	0.0032373	0.030295					ATP2B2	1.81915	0.00975429	0.0308371		UGT1A11P
								CTHRC1	0.705792	2.56211e-06	4.28876e-05	ZNF468	-0.326165	0.00677476	0.120411	ANGPTL4	1.5108	1.47896e-12	1.99653e-11	CDK7	0.574419	0.000284642	0.00813898					OR6K3	1.81718	0.00786678	0.0260071		UGT1A12P
								RTN4R	0.705589	7.18312e-05	0.000803917	TMEM106B	-0.326601	0.00726654	0.125548	EFNA1	1.50883	5.91648e-28	2.3229e-26	SLC25A36	0.574233	0.00589414	0.0415408					KRT39	1.81683	0.00122661	0.00556574		UGT1A13P
								MAP1B	0.705513	6.29908e-07	1.1896e-05	RPL17	-0.327447	0.00382047	0.0837089	ZNF107	1.50862	2.28902e-09	2.07608e-08	CCT6B	0.574137	0.0179205	0.0750787					IQGAP3	1.81532	0.0130199	0.038902		UGT1A2P
								PHLDA1	0.705489	1.28984e-08	3.5591e-07	STRBP	-0.32794	0.00336196	0.0762174	S100P	1.50523	5.04725e-28	1.99236e-26	AGAP2	0.573979	0.01741	0.0738085					NR4A3	1.81493	2.41562e-07	3.56274e-06		UGT1A3
								C1orf74	0.705223	6.31926e-14	3.89402e-12	DENND4C	-0.328462	0.00382779	0.0837132	KRT81	1.50448	0.00193378	0.00578624	BTG3	0.573485	8.16838e-08	2.30402e-05					AL589743.1	1.81449	3.03912e-05	0.000242211		UGT1A4
								SH2B2	0.704709	0.000846235	0.00652153	FNIP1	-0.329074	0.00496945	0.0979406	NFKB1	1.50103	5.41624e-37	3.08176e-35	SNAP91	0.573417	0.0276796	0.0953646					CHIT1	1.8097	0.00572735	0.0201106		UGT1A5
								CMTM3	0.702058	1.23656e-08	3.42759e-07	TMEM50B	-0.329917	0.00390281	0.0844126	TRIM25	1.49897	2.06397e-47	1.51074e-45	IL11	0.57251	0.0278515	0.0956238					CLEC12B	1.80913	0.0205256	0.0557862		UGT1A8
								CCRL2	0.701705	0.0166507	0.0682577	CNTRL	-0.331787	0.00721247	0.124797	GBP7	1.49817	0.00624231	0.016176	C9orf72	0.572492	0.0103024	0.0563075					RPS2P44	1.80783	0.0240495	0.063394		UGT1A9
								CX3CL1	0.699863	4.96167e-10	1.76419e-08	LANCL1	-0.332648	0.00585049	0.108576	CLSTN2	1.49695	0.00667486	0.0171565	ZNF616	0.571916	0.0101692	0.055838					TRIM5	1.80564	7.67279e-12	2.94079e-10		UGT2A2
								NDRG4	0.699619	2.71789e-06	4.51532e-05	CTDSPL	-0.332737	0.000445163	0.0169508	AJUBA	1.49548	6.39933e-26	2.35385e-24	BEAN1	0.571854	0.0156448	0.0705777					ZNF415P1	1.80423	0.0106717	0.033145		UGT2A3
								LOC101927865	0.699274	0.0168215	0.0687392	PIK3R3	-0.332879	0.00284498	0.0695926	NUB1	1.49334	9.55377e-42	5.94702e-40	DLG4	0.571148	0.00949217	0.0536649					SLC22A9	1.80352	0.00370589	0.0140846		UGT2A3P7
								PMEPA1	0.698013	9.97732e-12	4.55219e-10	PGRMC2	-0.332957	0.000934815	0.0303841	FSTL3	1.49324	3.57672e-25	1.2676e-23	EDEM3	0.571043	5.28495e-05	0.0029814					IQCF3	1.80285	0.00241147	0.0098485		UGT2B11
								PDPN	0.697871	4.32272e-09	1.3033e-07	KIF2A	-0.333038	0.00902886	0.144339	SLC9B1	1.49286	0.00681277	0.0174623	TIGD7	0.570874	8.92988e-06	0.000897129					SCGB3A2	1.80263	1.092e-08	2.17036e-07		UGT2B24P
								DHRS3	0.697045	1.37946e-10	5.42902e-09	CETN3	-0.333866	0.00310603	0.0727998	ADAR	1.49212	2.2198e-43	1.45647e-41	LETM2	0.570689	0.000843829	0.0148209					NAIP	1.80161	4.24919e-08	7.43356e-07		UGT2B25P
								RRAD	0.696289	2.8252e-05	0.000362935	FRY	-0.334225	0.00963215	0.147719	CAMK1G	1.49171	0.00658711	0.0169519	ZNF711	0.570283	0.00902075	0.0520503					AGMO	1.79963	0.00959494	0.0304515		UGT2B26P
								RGS20	0.695822	1.5139e-05	0.000210382	NRP1	-0.33464	0.00039187	0.0153181	MYD88	1.48819	1.37058e-34	7.23327e-33	ZFP3	0.570087	0.00537032	0.0398627					CACNA1C	1.79879	0.0125487	0.0377274		UGT2B27P
								ULBP1	0.695704	0.0116152	0.0523006	EMB	-0.334982	0.00930148	0.145727	TTLL6	1.48603	0.00644803	0.0166204	CLDND1	0.570016	0.000867899	0.0151021					GPR174	1.79582	0.0162481	0.046477		UGT2B29P
								ARSF	0.694678	0.0170903	0.069507	SCP2	-0.335436	0.000619692	0.0222296	RPL13AP20	1.48531	2.38419e-05	0.000109656	KLHL5	0.569911	0.000220184	0.00700954					LRFN1	1.7958	0.000778559	0.00382154		UGT2B4
								MYCT1	0.694016	0.0140684	0.0600927	CHURC1	-0.335614	0.00175815	0.0491364	RFTN1	1.48511	1.78031e-07	1.19613e-06	WDR31	0.56989	0.00242187	0.0267664					KIAA1755	1.79579	0.0183169	0.0510495		UGT3A1
								TGM2	0.693897	1.88963e-07	4.07059e-06	RARRES3	-0.33675	0.00988939	0.149369	QKI	1.48186	1.41068e-18	3.30353e-17	UNC5B	0.569562	0.0288193	0.0976574					TMCC3	1.79546	1.40275e-06	1.64249e-05		WBSCR17
								C2CD4A	0.693862	7.70856e-05	0.000854071	GBP6	-0.336853	0.000261351	0.011264	SCUBE1	1.48082	0.00580128	0.0151801	ZNF805	0.569397	0.00940753	0.0533061					ZEB2	1.7947	2.01825e-10	5.84599e-09		XYLB
								VEGFC	0.693725	3.09048e-08	7.86193e-07	SLC35D1	-0.337433	0.00297848	0.0715199	NPR3	1.47686	0.00728389	0.0185077	WISP1	0.569234	0.0259795	0.0919894					PLGLB2	1.79384	0.00936769	0.0298769		ZG16
								CRCT1	0.693333	0.00231117	0.0147288	TRMT1L	-0.338525	0.0044792	0.0913383	ZNF608	1.47669	1.44412e-12	1.95312e-11	ZKSCAN1	0.569131	0.00246294	0.0270132					RAB3IL1	1.79338	0.00590024	0.0205705			16		150	1		26	78		228	5		132	2		3	132
								SOX9	0.693237	3.76011e-08	9.32014e-07	FAT2	-0.340015	3.20106e-05	0.00187381	SLC1A3	1.47543	2.22281e-07	1.46903e-06	LARS	0.569127	0.00059872	0.0123572					TTPA	1.79295	0.00725791	0.0244267			30			0			55			18			1			84
								CORO1A	0.692252	5.06117e-06	7.83595e-05	WDHD1	-0.340215	0.00886637	0.142794	TBCEL	1.47332	0.00569896	0.0149381	SERPING1	0.568949	0.0289977	0.098057					IRF7	1.79217	7.62012e-07	9.71428e-06
								BNIP3	0.691836	1.31824e-08	3.62154e-07	RHOBTB3	-0.340658	0.00308705	0.0727442	ZNF462	1.47297	1.66207e-19	4.1455e-18	RPS6KA2	0.56865	0.0080566	0.0490542					AC007342.3	1.79167	0.000100726	0.000674653
								PLOD3	0.689235	6.13693e-08	1.45001e-06	ELOVL4	-0.340914	0.00457191	0.0922694	TMEM106A	1.46437	0.00729202	0.0185206	ZNF555	0.568643	0.00247537	0.0270581					HKDC1	1.79117	0.0285302	0.0727943
								CTSB	0.687859	3.67239e-08	9.13197e-07	KITLG	-0.34106	0.00882668	0.142794	C2orf16	1.4624	0.00287801	0.00820857	MMP9	0.56851	0.0282908	0.0965129					VENTX	1.78952	0.00113487	0.00520021
								IL1R2	0.687467	0.0150691	0.0631808	TOP2A	-0.342876	0.0011875	0.0365763	SLC1A4	1.46228	2.96475e-32	1.44914e-30	IL17RD	0.567793	0.00794485	0.0486018					COL6A5	1.78763	0.0348158	0.0847912
								RHOJ	0.687182	0.00625857	0.0324619	FAM214A	-0.344439	0.00625388	0.114229	KYNU	1.46084	6.29247e-40	3.819e-38	TUFT1	0.567633	0.00449678	0.0363525					GOLGA8S	1.7854	0.0243873	0.0640819
								SAMD4A	0.686583	3.7659e-10	1.37375e-08	BACE1	-0.344723	0.00287568	0.0699076	ASPHD2	1.46079	1.98859e-05	9.27501e-05	DLG3	0.567421	0.00710587	0.0454721					AC005183.1	1.78442	0.0108064	0.0334862
								FGF2	0.686108	0.0189409	0.0750609	MTUS1	-0.345959	0.000460084	0.0174624	IL34	1.46067	0.00817037	0.0204343	ZNF185	0.567347	0.00655203	0.0437463					TTC24	1.78268	0.0274034	0.0703929
								S100A9	0.685795	1.31009e-08	3.60554e-07	CENPE	-0.347181	0.00740584	0.126837	VEGFA	1.46056	1.24142e-48	9.13262e-47	PLAC1	0.56718	0.0266665	0.0933867					VSX1	1.78191	0.00715564	0.0241697
								SFTA1P	0.685447	0.00124703	0.00892952	UFL1	-0.348044	0.00306132	0.07262	FRMD6	1.45746	5.10751e-17	1.05526e-15	CAMLG	0.567145	0.00123281	0.018297					SAMD3	1.78108	3.2919e-05	0.000259663
								HIC1	0.683005	0.000110485	0.00116885	ZNF704	-0.348966	0.00339626	0.0766994	CPED1	1.45611	0.00350254	0.00977357	EFNA3	0.56691	0.0027244	0.0281319					GYPA	1.78052	0.00694106	0.0235668
								ITGB8	0.682966	2.92024e-07	6.02231e-06	SLC7A8	-0.351183	0.00280274	0.0688644	TICAM1	1.45577	1.08501e-22	3.2857e-21	PPP1R3B	0.566687	0.0139878	0.0667569					AC008072.1	1.77862	3.70711e-05	0.000286281
								CEACAM5	0.682305	3.68985e-12	1.78347e-10	PPP1CC	-0.353091	0.00241284	0.0615825	ZNF14	1.45209	7.08012e-08	5.07775e-07	LIMCH1	0.566634	0.000697098	0.0134502					DUX4L34	1.77831	0.0392132	0.0929761
								LOC101059948	0.681655	0.00304166	0.0182914	UST	-0.35342	0.00524304	0.10113	LINC00853	1.45201	0.000866883	0.00281727	MT2A	0.566269	0.000831738	0.0147027					FOXP3	1.77799	0.00315201	0.012316
								PLTP	0.681506	8.66094e-10	2.95063e-08	TBC1D15	-0.353742	0.0040688	0.0859488	BCL9L	1.45157	3.11703e-24	1.04135e-22	POLK	0.565954	0.000596219	0.0123572					KCNT2	1.77679	0.0307772	0.0771569
								ENO2	0.681398	6.24387e-05	0.000718021	RANBP6	-0.354691	0.00714684	0.124114	SNORA48	1.45131	0.00893464	0.0220767	LOC100506844	0.565933	0.00588851	0.0415408					ORC1	1.77635	0.00171432	0.00742048
								COL4A1	0.681102	0.00776312	0.0384838	RHOB	-0.355098	0.00917666	0.144608	SLC25A28	1.45087	9.66423e-17	1.94433e-15	PLXNA3	0.565801	0.0082052	0.0493753					EMILIN2	1.77606	4.18936e-07	5.77393e-06
								CPXM2	0.680953	0.0171515	0.0696461	FAM110C	-0.355453	0.00158111	0.0450712	HCG26	1.45034	0.00289359	0.00824975	TMEM74B	0.565448	0.00575284	0.0411099					PCDH11X	1.77573	0.00191325	0.00813602
								TOR1B	0.680152	1.62364e-12	8.20682e-11	FAM84A	-0.35556	0.00148674	0.0429802	CDK17	1.44981	2.65852e-18	6.17608e-17	HSF2BP	0.565364	0.00579024	0.0411888					HCAR3	1.77555	0.000122006	0.000793282
								GDPD5	0.679811	6.29213e-05	0.000723002	ARHGAP29	-0.355881	0.0040165	0.0854578	FOSL1	1.44904	1.95524e-23	6.24563e-22	IL15	0.565056	0.00102225	0.0162944					ZFP69B	1.77382	0.00440548	0.0162066
								LARP6	0.678417	3.36765e-10	1.24611e-08	CKAP2	-0.356246	0.000304096	0.0126924	ARID5B	1.44783	3.2967e-19	8.11145e-18	EEA1	0.564629	0.00102822	0.0163357					FO681491.1	1.772	0.00942849	0.0300436
								KCCAT211	0.678374	0.0200648	0.0782904	DST	-0.356794	7.60546e-05	0.00390768	KIF26B	1.44681	0.0003845	0.00135543	LRIG1	0.564304	0.00566046	0.0408112					LRRTM4	1.77059	0.000125501	0.000811077
								ERO1A	0.677805	4.7138e-07	9.17086e-06	CYBRD1	-0.357977	0.00103545	0.0326626	ARHGEF38	1.44666	5.07859e-12	6.44941e-11	ZNF585A	0.56373	0.0143428	0.0674512					KCNH4	1.77036	0.0310934	0.0777731
								IFIH1	0.675915	4.0531e-05	0.000496745	KLHDC8B	-0.358429	0.00128613	0.0386037	EGFR	1.44605	1.44934e-14	2.35878e-13	VWDE	0.56305	0.00672553	0.0443864					APOBEC3B	1.76934	0.00133545	0.00597069
								CLDN7	0.675538	9.11808e-11	3.67264e-09	TMEM99	-0.359922	0.00866231	0.14136	SIK1	1.44304	6.90066e-24	2.24866e-22	CD163L1	0.562736	0.0282956	0.0965129					TNNI1	1.76921	0.00345372	0.0132488
								PGLYRP4	0.674792	7.89967e-05	0.000872744	RNF128	-0.360754	0.00254226	0.0639149	PLXNC1	1.43772	1.14887e-05	5.63418e-05	USP12	0.562658	4.16847e-05	0.00250181					GAPDHP14	1.76809	0.0310619	0.0777054
								CORO2B	0.674752	0.00198807	0.0130793	MAL2	-0.360868	0.00572498	0.107091	PLEKHG5	1.43703	7.94528e-09	6.57562e-08	PRTG	0.562477	0.00747508	0.0467715					PTX3	1.76789	0.0211154	0.0571695
								SMTN	0.674729	1.3609e-08	3.71892e-07	PER3	-0.361307	0.00916641	0.144608	EXOC3L4	1.43634	0.00048589	0.00167395	KCNT2	0.562327	0.0265971	0.0932947					RAD17P2	1.76786	0.0202555	0.0552477
								ATF3	0.674307	0.000108544	0.00115385	PTAR1	-0.362214	0.00758938	0.128522	GLP2R	1.43539	0.0068389	0.0175167	TIGD4	0.562273	0.0287104	0.0973394					IFI6	1.7678	1.03506e-11	3.93301e-10
								LY6E	0.673383	7.74924e-08	1.79966e-06	TTC14	-0.362232	0.00853754	0.140297	FAM122C	1.43381	9.65558e-08	6.79764e-07	CRMP1	0.561815	0.00643122	0.043294					SIGLEC8	1.76754	0.000564938	0.00292724
								MICAL2	0.673312	1.062e-08	2.98113e-07	ATP7A	-0.363698	0.00566689	0.106966	CDH26	1.43363	0.00225905	0.00663147	ZBTB8A	0.561734	0.00111901	0.0172028					FAM90A24P	1.76711	0.0259065	0.0672853
								RTTN	0.67318	3.84055e-09	1.16474e-07	PDCD4	-0.366537	1.98205e-05	0.00120833	VAV1	1.43253	0.00529641	0.0140014	AKT3	0.561722	0.00359221	0.032045					HESX1	1.76699	0.00264765	0.0106563
								NOMO1	0.672624	1.07473e-09	3.59026e-08	TINCR	-0.36875	0.00602552	0.111297	C18orf25	1.4323	4.57709e-30	1.9961e-28	KDM5B	0.561595	0.00460361	0.0367241					UNGP1	1.76654	0.00993218	0.0312693
								CKLF	0.672585	0.00748033	0.0374549	SPARC	-0.369166	0.000132459	0.0063613	SEC16B	1.43167	6.25332e-16	1.17757e-14	PLEKHA2	0.561094	0.00034639	0.00911645					CR1L	1.76626	0.000769142	0.00378867
								NOD2	0.672219	2.64375e-07	5.50348e-06	FZD1	-0.370034	0.00645598	0.116684	TSPAN2	1.42891	1.17835e-12	1.6071e-11	TNS1	0.56042	0.022204	0.0845958					AC005622.1	1.766	0.0284799	0.0726975
								DUSP6	0.672069	5.57536e-09	1.63632e-07	MUC16	-0.371231	0.00273386	0.067577	TAGLN	1.42873	2.06865e-11	2.4183e-10	KCTD16	0.560184	0.0301177	0.10017					CD209	1.76595	7.37377e-06	7.0693e-05
								PAPL	0.671783	0.00218307	0.0140469	NR2F2	-0.372715	0.000100038	0.0049456	TSC22D2	1.42628	9.01063e-28	3.49997e-26	MAGI2-AS3	0.55977	0.0309635	0.101444					PRR23C	1.76337	0.00961021	0.0304853
								PRSS8	0.67148	9.34438e-09	2.64222e-07	CAPN7	-0.373622	0.0031685	0.0736771	OLR1	1.42537	0.00902638	0.0222513	CTSO	0.559124	0.0278899	0.0956574					DIAPH3	1.76285	0.000281845	0.00163205
								ORAI1	0.670917	6.78095e-07	1.26515e-05	CCNA2	-0.374519	0.00442112	0.0905761	KCNJ15	1.42491	1.22712e-28	5.06354e-27	CEP120	0.558564	0.00233751	0.0263503					CYLC2	1.7624	0.00618021	0.021403
								S100A6	0.670675	3.4403e-11	1.47809e-09	FAM129A	-0.376347	0.000571859	0.020703	RREB1	1.42284	2.1998e-24	7.43439e-23	LPXN	0.558223	0.0130436	0.0640128					CU024913.1	1.76193	0.01616	0.0463223
								KDR	0.669928	0.000100966	0.00108901	VSNL1	-0.376422	0.0022233	0.058522	STARD13	1.42281	3.83057e-15	6.61875e-14	ARSG	0.557715	0.0156123	0.0704764					SGCA	1.76052	0.0235969	0.0623873
								WNT5B	0.669151	6.58597e-07	1.23473e-05	ACER2	-0.376579	0.00629005	0.114387	TP53INP2	1.42232	1.80019e-15	3.23723e-14	NEBL	0.557688	0.00701174	0.0452174					PSG7	1.76039	0.0370577	0.0888911
								CKMT1B	0.668391	0.00411239	0.0233589	BCL2L11	-0.377983	0.00783584	0.13188	DKFZP434K028	1.42226	0.00878889	0.0217942	STPG1	0.555909	0.00438995	0.0359594					LHX9	1.75814	0.0283366	0.0723943
								RASIP1	0.668371	1.56985e-05	0.000217375	DYNLT3	-0.378179	0.00417922	0.0872586	LOC100129617	1.42226	0.00878889	0.0217942	KCNH1	0.555372	0.0156161	0.0704764					C2orf27A	1.75813	0.00534416	0.0190452
								NCF1C	0.66718	0.021456	0.0823065	DCK	-0.379002	0.00613797	0.113197	POU2F3	1.42021	7.04099e-08	5.05217e-07	NMD3	0.554633	0.00041718	0.0101176					ETV5	1.7574	7.11515e-07	9.13646e-06
								CD82	0.665902	4.27293e-11	1.82064e-09	LXN	-0.38	0.00253401	0.0638441	B4GALT5	1.42002	4.70322e-41	2.89059e-39	SLC10A7	0.554354	0.00123961	0.018297					AP006285.2	1.75566	0.000501306	0.00263462
								TMIE	0.665604	0.0190006	0.0752389	ABHD13	-0.380096	0.00921669	0.144784	VEGFC	1.41837	1.74626e-05	8.22907e-05	TRIM25	0.553426	6.60438e-10	5.35574e-07					SLC7A13	1.75558	0.0380863	0.0909405
								LYPD5	0.664858	0.000772681	0.00603589	EXPH5	-0.38624	0.00394394	0.0848343	PRG2	1.4176	0.00512048	0.0136005	AZIN1	0.553263	0.00314447	0.030016					FADS6	1.75525	0.00930613	0.0296966
								LTF	0.664528	0.0138796	0.0594507	GXYLT1	-0.386871	0.00825869	0.137442	CCR1	1.41704	3.69305e-08	2.78e-07	SARS	0.552741	0.00513865	0.0389451					PDLIM1P4	1.75447	0.0229814	0.0610272
								GLB1L3	0.663659	0.0167742	0.0685821	DEK	-0.387172	1.269e-05	0.00079845	KRTAP1-1	1.41648	1.4904e-14	2.42289e-13	RNF182	0.551771	0.030585	0.100875					PRDM6	1.75384	0.0172245	0.0486632
								TRAF1	0.663135	6.11849e-05	0.000705177	FKBP5	-0.387741	4.79141e-05	0.00258604	CXCL1	1.4137	5.42675e-46	3.8939e-44	DDIT4L	0.550707	0.0120351	0.0614058					FBN3	1.75371	0.0299691	0.0755814
								TGFBR3L	0.662591	0.0193896	0.0763685	PPDPF	-0.38892	0.000210766	0.00939347	PLEKHA4	1.41354	5.01914e-25	1.75742e-23	LYRM9	0.55048	0.018454	0.0762252					PPM1N	1.75327	0.00460088	0.0167857
								PIM1	0.662335	4.49498e-10	1.60935e-08	KLHL13	-0.388982	0.00849843	0.13985	MIER1	1.41113	4.65286e-15	7.99217e-14	NEFL	0.550123	0.000379722	0.00962285					PRAM1	1.75208	0.000253207	0.00148734
								SYNM	0.662242	0.000616195	0.00501879	GNA13	-0.389464	0.00298718	0.0715829	TRIM69	1.41088	0.0105708	0.0256452	AZI2	0.549599	0.000664815	0.0131293					AC104389.5	1.75202	0.0179958	0.0503273
								FUT8	0.661694	1.84084e-09	5.88271e-08	RPL9	-0.391067	1.113e-05	0.000727533	PIM3	1.41061	6.26673e-21	1.71581e-19	MAN2A1	0.549474	0.00571144	0.0410332					KIF15	1.75074	0.000821427	0.00399529
								DAAM2	0.661176	0.0227923	0.0860776	CHKA	-0.391101	0.00395513	0.0849198	GNA13	1.40947	5.7559e-14	8.89083e-13	GPC6	0.549206	0.0157545	0.0708298					SIRPB1	1.7493	1.04837e-05	9.59279e-05
								UPP1	0.660584	1.97377e-08	5.16554e-07	RNPC3	-0.392056	0.00293587	0.070931	CELF6	1.40672	0.00953555	0.0233911	LCP1	0.548899	0.0253795	0.090816					TLR4	1.74788	3.42299e-08	6.12775e-07
								GAS6-AS2	0.660428	0.0235638	0.0883543	APOD	-0.392385	0.00860857	0.141217	LINC00605	1.40637	0.00382264	0.0105276	CHURC1	0.548698	0.000432823	0.0103233					RPL29P25	1.74738	0.0137323	0.0406605
								CILP2	0.657761	0.0247652	0.0920284	ZNF718	-0.393482	0.00872587	0.142004	LOC100132111	1.4051	0.00346355	0.0096889	ZNF354A	0.548002	0.0032261	0.0302808					AC138951.1	1.7452	0.0238879	0.0630178
								NOG	0.657725	0.0231136	0.0870038	FLRT3	-0.394249	0.000375151	0.0148122	ABL2	1.40388	5.32481e-29	2.24165e-27	HRH1	0.547795	0.00825068	0.0494698					LCP2	1.74294	4.75654e-09	1.02868e-07
								LINC00950	0.657451	0.00146221	0.010192	FAM171B	-0.394566	0.00703793	0.123489	DUSP10	1.40318	2.39805e-34	1.2475e-32	STK38L	0.547598	0.00237301	0.0265078					SEMA3D	1.74255	0.00311204	0.0121949
								CDH4	0.657018	0.00934857	0.0444555	BBOX1	-0.395183	0.00899671	0.144021	NKD2	1.40086	0.00426926	0.0115867	TRPV3	0.547381	0.0218831	0.0838301					PRTG	1.74164	0.00722048	0.0243285
								DTX2	0.656838	1.52415e-08	4.08563e-07	KCNMA1	-0.395279	0.000296843	0.0125185	CYP3A5	1.39985	3.25733e-18	7.50733e-17	ZSCAN30	0.547106	0.0164551	0.0723012					ZNF438	1.74084	2.71461e-06	2.90166e-05
								SLPI	0.656586	5.20465e-09	1.53056e-07	MBOAT1	-0.396612	0.00875497	0.142084	IKZF1	1.39951	0.00843306	0.0210084	CUX2	0.546744	0.0242354	0.0885788					GRM1	1.7399	0.00817851	0.0267902
								TGFB2	0.656175	2.26622e-10	8.67615e-09	CCDC14	-0.397217	9.64075e-05	0.00481245	LOC100507156	1.39889	0.0116742	0.0280097	JMY	0.546704	0.0144204	0.0676081					ADAM29	1.73922	0.00898568	0.0288553
								PLXND1	0.655731	6.5441e-05	0.000745343	VIPR1	-0.39839	0.00956272	0.147271	IL13RA2	1.3977	0.0108764	0.0263166	ZNF595	0.546695	0.0133817	0.0650124					HS6ST3	1.73821	0.0296799	0.0749914
								PISD	0.655327	1.70862e-07	3.72214e-06	TLL2	-0.399798	0.00913606	0.144608	FBXW10	1.39767	0.00652898	0.0168142	SALL4	0.546543	0.0120683	0.0614791					MICA	1.73797	6.83734e-09	1.42296e-07
								CA8	0.655071	0.00466289	0.0258128	NT5DC3	-0.39989	0.000385346	0.0151133	RANBP3L	1.3962	0.00893427	0.0220767	PHLDA1	0.546474	0.000207584	0.00683606					SHOX	1.73323	0.000867056	0.00416078
								GRK5	0.65307	1.21261e-06	2.18594e-05	SLC26A2	-0.400058	0.000487348	0.0182145	LGALS9C	1.39428	0.00237456	0.00693003	TMEM130	0.54587	0.0116449	0.0600049					PA2G4P6	1.73312	0.0106715	0.033145
								GYLTL1B	0.652902	1.63579e-08	4.35469e-07	ZCCHC10	-0.400971	0.00156778	0.044882	SLC6A9	1.39388	3.01848e-16	5.83893e-15	RIOK3	0.545759	0.000735781	0.0138963					DAB2	1.73061	1.432e-09	3.48034e-08
								GSAP	0.652778	5.74475e-06	8.7283e-05	NMRK1	-0.402415	0.00117694	0.0364417	HSD11B1	1.39265	0.010291	0.0250542	IARS	0.545401	0.000759078	0.0140212					LRRC37A9P	1.73051	0.00667302	0.0228322
								ESM1	0.651463	0.0233975	0.0879314	CCDC138	-0.405307	0.00626081	0.114229	TBC1D22B	1.38989	5.18811e-27	1.96286e-25	NRIP3	0.54517	0.0171204	0.0732159					ZNF385D	1.73048	0.0026283	0.0105905
								MSLN	0.651223	1.878e-05	0.000252583	GPSM2	-0.405721	0.000741434	0.025658	ZNF502	1.38979	0.000280946	0.0010264	RELB	0.545156	0.0028039	0.0282021					LILRA1	1.73044	5.48877e-05	0.000397953
								LDHA	0.650518	6.34307e-09	1.84047e-07	PALMD	-0.40678	0.00114015	0.0353958	CYP2B6	1.38835	3.02565e-08	2.31469e-07	CCDC162P	0.545096	0.0233477	0.0870486					MTCYBP11	1.73028	0.0356144	0.0862816
								ACTN1	0.650431	2.91105e-11	1.26475e-09	HOOK1	-0.410592	0.00368642	0.0818385	PMS2CL	1.38831	2.99107e-07	1.9424e-06	SOCS6	0.544867	6.99317e-06	0.000737695					NLRC4	1.72915	0.00127801	0.00576637
								SMIM10L2B	0.649246	0.0135332	0.0583221	HMGN5	-0.411925	0.00384638	0.083754	SLC9C2	1.38787	0.0115507	0.0277489	CCDC112	0.544355	0.00206063	0.0244177					HNRNPA3P2	1.72825	0.0237201	0.0626568
								FBXO2	0.648693	1.4123e-09	4.60844e-08	FAT4	-0.41205	0.00075007	0.0257298	TRIM36	1.3872	2.09323e-09	1.90681e-08	SWT1	0.543856	0.00955138	0.0539195					LINC00672	1.7282	2.09039e-05	0.000174717
								TMEM45A	0.648516	4.6873e-08	1.14171e-06	ADD3	-0.412089	1.28138e-05	0.000801955	SRFBP1	1.38707	1.01279e-19	2.56562e-18	ITGA4	0.543272	0.0330212	0.105422					C17orf99	1.72749	0.010423	0.0325264
								IRF9	0.646818	8.04016e-08	1.86163e-06	CENPA	-0.412591	0.00705534	0.123489	JUNB	1.38662	5.80508e-21	1.59541e-19	MIOS	0.543021	0.000191527	0.00664454					PPEF1	1.72601	0.00988882	0.0311698
								FYN	0.646249	0.00170054	0.0115159	CD109	-0.413278	4.70314e-07	4.2897e-05	IL22RA1	1.3857	4.52039e-08	3.3611e-07	YARS	0.543009	0.00573037	0.0410684					AP005264.5	1.72211	0.0158092	0.0455609
								LINC00941	0.646078	0.0120013	0.0536332	TROVE2	-0.413974	0.00387814	0.0840335	ZNF506	1.38504	1.3537e-06	7.79673e-06	SLC22A15	0.5429	0.0209569	0.0817299					AL512378.1	1.72185	0.00794623	0.0261944
								ETV5	0.645857	2.83432e-06	4.67859e-05	CENPF	-0.414575	0.000353244	0.0141852	TTLL11	1.38389	2.98117e-07	1.93683e-06	ELOVL7	0.542637	0.00171227	0.0219316					RTKN2	1.72093	2.34672e-05	0.000192678
								TGFA	0.645297	2.75476e-10	1.04176e-08	NPNT	-0.415891	0.000785237	0.02678	GCNT4	1.38334	9.75608e-07	5.73938e-06	RBKS	0.542576	0.0120537	0.061477					AC069368.1	1.72007	0.000125009	0.000808779
								VAT1	0.644861	2.63761e-10	9.99902e-09	ENPP5	-0.417342	0.00660507	0.118288	SEMA3D	1.38001	0.000920744	0.00297572	GATA6	0.542444	0.00225977	0.0258558					APOBR	1.71888	1.91361e-05	0.000162634
								RBP7	0.643811	0.0188446	0.0747742	PRSS23	-0.417982	7.57047e-07	6.54957e-05	VNN3	1.37941	0.00836363	0.0208568	ZNF674	0.542433	0.0143926	0.0675874					TRIM69	1.71853	7.2709e-12	2.81115e-10
								RAET1L	0.643658	2.1907e-06	3.71938e-05	DNAJB4	-0.418966	0.00225731	0.0592282	LATS2	1.37573	1.39963e-19	3.51499e-18	DSG2	0.542386	0.00237493	0.0265078					OR56B1	1.7177	0.0418976	0.0978402
								AHCYL2	0.642088	1.38629e-08	3.78162e-07	PHTF2	-0.426525	0.00219983	0.0580342	PARP8	1.37466	4.78163e-22	1.39858e-20	CMPK2	0.542031	0.0374896	0.113891					SELL	1.71764	2.08624e-07	3.12124e-06
								PPP2R5B	0.641478	5.71071e-09	1.66971e-07	PRODH	-0.42662	0.0033467	0.0761649	SOCS2	1.37363	1.85564e-08	1.45631e-07	COL6A4P1	0.541538	0.0375521	0.114					PABPC1P11	1.7176	0.00998437	0.0314015
								COL6A1	0.641124	0.00116845	0.00850359	LCA5	-0.427447	0.00122161	0.0372368	ODF3L1	1.37362	0.0104431	0.0253819	GALNT12	0.541102	0.0015737	0.0209638					RENBP	1.71685	0.00112108	0.00514236
								FILIP1L	0.640959	3.10255e-07	6.37279e-06	GCNT4	-0.427892	0.0051431	0.0996931	CITED2	1.37332	5.2938e-21	1.45765e-19	BIRC2	0.540801	0.000135799	0.00543826					RGPD2	1.71679	0.0201194	0.054931
								CGB8	0.640931	0.0102549	0.0475313	ENDOD1	-0.427895	1.31925e-06	0.000109312	NFAT5	1.37325	4.02584e-20	1.03788e-18	CHMP4C	0.540758	0.000674057	0.0131715					FGF1	1.71668	0.0140755	0.0414086
								PVR	0.640768	2.84627e-10	1.06853e-08	NR1D2	-0.428045	0.000479849	0.018038	ZC3H6	1.37316	3.43979e-08	2.60958e-07	SHOX2	0.540494	0.000328136	0.0087601					HAL	1.71413	0.00429199	0.0158618
								HAAO	0.639011	0.00461162	0.0255747	FAM49A	-0.429515	0.00126116	0.0381459	TREX1	1.36898	3.90383e-12	5.03214e-11	RCOR2	0.54033	0.0247325	0.0896379					SLC1A3	1.71313	1.06177e-05	9.70033e-05
								PSMA6	0.63895	5.80068e-09	1.68962e-07	LOC100294145	-0.432162	0.00334094	0.0761649	PDGFA	1.36877	4.17972e-14	6.54408e-13	CTBS	0.540314	0.000977197	0.0159486					NR1I3	1.71262	0.00209573	0.00873954
								PAPPA	0.638713	4.61529e-06	7.22517e-05	PDE5A	-0.432494	0.00308604	0.0727442	SOGA3	1.36805	0.00012474	0.000492267	LMAN1	0.540138	0.00304032	0.029595					BOLL	1.71148	0.00796332	0.0262458
								ANOS1	0.63799	0.000153752	0.00155532	DTD2	-0.432695	0.0016538	0.0467754	ZNF543	1.36731	1.48719e-08	1.17923e-07	KLF6	0.539767	0.00148204	0.0202453					ZFPM2	1.71132	0.000378356	0.00208651
								OCIAD2	0.637889	2.44767e-10	9.3477e-09	FOXO1	-0.433814	0.00024192	0.0105034	GSDMA	1.36712	0.00372745	0.0102986	FMNL2	0.539473	8.08249e-05	0.00398746					BEAN1	1.71027	0.00110404	0.00507871
								ENC1	0.637441	6.65927e-09	1.92162e-07	MUC20	-0.435926	0.000229778	0.0100879	NUAK1	1.36597	7.87464e-17	1.5953e-15	SCARB2	0.539453	3.47145e-05	0.00229807					EPS15P1	1.7102	0.00151794	0.00667012
								KLK10	0.636991	0.000214778	0.00206334	PDK4	-0.43743	0.00240329	0.061472	DUSP16	1.36515	6.74327e-29	2.82249e-27	THNSL1	0.539219	0.0013808	0.0195588					LILRA4	1.70931	0.00666924	0.0228237
								SIRPB2	0.636843	0.0278177	0.100715	EGFL6	-0.437877	0.00131156	0.0392668	ZNF501	1.36495	0.0028336	0.00809139	IMPACT	0.538937	0.00470375	0.0372141					CD300LF	1.70744	0.000138951	0.000886329
								SVIL	0.636765	1.96772e-10	7.60869e-09	EYA1	-0.439611	0.00352116	0.0786147	LATS1	1.36492	8.437e-12	1.03795e-10	SERTAD2	0.538305	0.00455821	0.0365756					DIPK2B	1.70697	0.000512918	0.00269084
								DDO	0.636548	0.029774	0.105817	TGFB3	-0.442866	0.00401152	0.0854578	MORC3	1.36471	2.90635e-15	5.11278e-14	BRSK1	0.53825	0.0127993	0.0632653					P2RY13	1.70691	4.83715e-05	0.000356977
								KIF3C	0.636023	8.72891e-11	3.5529e-09	SCOC	-0.443973	0.000885166	0.0291733	C3AR1	1.36455	0.0102733	0.0250234	LIPH	0.53819	0.000339444	0.00900672					PSTPIP2	1.70615	6.34985e-07	8.274e-06
								FBLN7	0.635807	0.029998	0.106417	AQP3	-0.444732	1.47362e-06	0.000120407	TUBE1	1.36283	2.46785e-16	4.78652e-15	ACAD11	0.538176	0.0205486	0.0808833					SLC2A3P1	1.70557	0.000544536	0.00283399
								APOO	0.63559	7.42838e-05	0.000829565	SYTL5	-0.445711	0.00281868	0.0690929	FAM227B	1.36214	0.00152151	0.00467855	TMEM45A	0.538033	0.032976	0.105382					GAL3ST4	1.70508	8.4773e-05	0.000580788
								MET	0.63559	4.42553e-09	1.32675e-07	SLAMF7	-0.445967	0.000492743	0.0183366	KCNE4	1.36211	0.0124517	0.0296069	UBE2E1	0.537697	0.00432632	0.0355053					FAM169B	1.7049	0.000255828	0.00150024
								SLC31A2	0.634394	6.15886e-10	2.15518e-08	PRKACB	-0.449927	0.00104275	0.0328048	KNDC1	1.36135	0.000552925	0.00187126	CHST11	0.537174	0.00141239	0.0196996					AL356234.1	1.7038	0.009282	0.0296303
								ARL9	0.63414	0.0297595	0.105789	SEMA3E	-0.45059	0.00314111	0.0733299	HIST1H2BG	1.36094	3.35779e-05	0.000150398	EIF3E	0.536992	0.00181248	0.0225887					ZNF536	1.70359	0.0419014	0.0978402
								MFSD2A	0.633795	5.9481e-07	1.1316e-05	CD86	-0.450686	0.00334171	0.0761649	PPP1R15B	1.36081	4.34064e-24	1.43369e-22	DNAJC10	0.536916	0.000248898	0.0076113					ITGAM	1.70343	0.000386858	0.00212676
								LINC01269	0.633425	0.00123966	0.00888497	CPA4	-0.453442	2.52204e-07	2.3551e-05	CCL17	1.36011	0.0135371	0.0319269	NHLRC3	0.536565	0.000325107	0.00875158					ABCC2	1.70278	0.00672031	0.0229585
								C2CD4C	0.632812	0.00795062	0.0391506	LYPLAL1	-0.456989	0.00294483	0.0710018	TRIM29	1.35988	4.03466e-08	3.01603e-07	SLC2A3	0.536335	0.0244072	0.0888063					TRPC6	1.70068	0.012867	0.0384943
								BIK	0.632739	5.11944e-07	9.91019e-06	MCOLN3	-0.457422	0.000426648	0.0164588	BAZ2B	1.35953	4.52133e-12	5.76688e-11	JAK3	0.536228	0.00528056	0.0394219					BRCA2	1.69903	3.62564e-07	5.11264e-06
								CLTB	0.631957	9.07781e-10	3.07235e-08	RBM20	-0.460838	0.0011058	0.0345117	DLC1	1.35912	5.78658e-25	2.01163e-23	PPFIBP1	0.535408	0.000921019	0.0154796					HRH2	1.6985	0.000138523	0.000883914
								VAV1	0.631877	1.33867e-07	2.98345e-06	EXTL2	-0.465708	0.00192861	0.0521655	FLJ21408	1.35884	0.00799281	0.0200557	GADD45B	0.535303	0.00910952	0.0522966					AC079414.2	1.69811	0.0063801	0.0219918
								ART3	0.631295	0.0258995	0.0952192	CTSH	-0.46667	4.5825e-06	0.000326774	INSC	1.35825	0.0125376	0.0297868	RAB33B	0.534892	0.001377	0.0195305					KANTR	1.69775	0.000219284	0.00131429
								NFKBIZ	0.631281	1.1055e-08	3.09759e-07	TP53INP1	-0.469249	2.33817e-05	0.00139649	SPRR2A	1.35822	0.0102751	0.0250238	DENND4A	0.534734	0.0103966	0.0566075					CABP1	1.6975	0.0008424	0.00407615
								DENND3	0.63091	3.97675e-07	7.84546e-06	DBP	-0.469773	0.00134937	0.0398912	ZNF83	1.35665	2.46174e-08	1.90631e-07	FNDC3B	0.534669	0.00344706	0.0312985					FABP7	1.697	0.0112024	0.0344296
								MAP2K1	0.630864	3.59811e-08	9.00082e-07	TMEM60	-0.47107	0.00168054	0.0474177	EPC1	1.3562	7.11886e-22	2.0615e-20	ZNF624	0.534601	0.00176791	0.0223573					ADGRA1	1.69658	0.0417905	0.0976586
								ECI2	0.629511	6.87395e-05	0.000773232	TCF4	-0.47318	3.70493e-05	0.00208575	LINC-ROR	1.35581	0.0138064	0.0325043	SERPINE2	0.534514	0.000417027	0.0101176					CLEC1A	1.69638	0.0027825	0.0111256
								FMNL3	0.628796	0.000182771	0.00180059	BLNK	-0.47857	0.000240486	0.0104799	ZCCHC2	1.35519	1.45908e-24	4.97727e-23	RPAP2	0.532729	0.00267052	0.0278537					GRIN3A	1.69607	0.00140907	0.00625706
								ANG	0.628556	0.00637211	0.0329192	SPTLC3	-0.480701	0.000200472	0.00900287	MOB3C	1.35429	6.86307e-16	1.28824e-14	LTBP2	0.532727	0.0141513	0.0670286					MUC6	1.69572	0.000211975	0.00127654
								LHX5	0.62845	0.031994	0.111478	MIR221	-0.486259	0.0015484	0.0444354	UNC13A	1.35259	0.00213038	0.00629305	PGM5P2	0.53263	0.0383383	0.115549					PRAME	1.69496	0.0490272	0.110211
								PMAIP1	0.626337	2.17128e-05	0.000287036	RAB30	-0.49373	0.00049864	0.0184497	RASSF4	1.35143	4.80835e-09	4.10783e-08	TMEM9B-AS1	0.53237	0.00319815	0.0302808					VWC2	1.69469	0.00835557	0.0272539
								SLC6A9	0.626015	1.49695e-07	3.29819e-06	DUSP10	-0.493866	6.3826e-07	5.6043e-05	GSE1	1.34576	3.18066e-29	1.35071e-27	IBTK	0.531883	0.00093672	0.015602					ANKRD20A19P	1.69358	4.21159e-05	0.000317604
								KRT23	0.625766	1.88153e-09	5.98798e-08	HSD17B3	-0.499185	0.00118489	0.0365763	ZMAT1	1.3455	0.00199802	0.00595278	ITGB1	0.531852	2.03082e-05	0.00154999					ACTG1P3	1.69332	0.0318707	0.0793803
								ALPK3	0.624953	7.69597e-08	1.79268e-06	MN1	-0.499379	3.52238e-05	0.00202228	PYROXD1	1.34443	4.99112e-10	4.9389e-09	EFNB3	0.531758	0.0373905	0.113749					B3GNT6	1.69317	0.00985287	0.0310865
								LBH	0.6249	4.54489e-09	1.35445e-07	IL6R	-0.499915	6.07533e-06	0.000422973	ADAMTS4	1.34411	0.015147	0.0352052	MDK	0.531604	0.00883506	0.0514058					RUFY4	1.6929	0.00104084	0.00484855
								ATP6V0B	0.62389	1.2598e-10	4.98344e-09	CLCA2	-0.502272	7.73851e-10	1.18249e-07	HCP5	1.34328	1.56835e-15	2.84137e-14	ZNF774	0.531151	0.00481353	0.037516					CLVS2	1.69277	0.0491428	0.110373
								CSGALNACT2	0.623324	4.15526e-05	0.000506457	CDH10	-0.507261	0.0009626	0.0311153	ANKRD31	1.34267	9.60398e-05	0.000390759	KYNU	0.531076	1.67399e-09	9.99321e-07					SPHKAP	1.69198	0.0239099	0.0630544
								PNMA2	0.62259	0.0300727	0.106537	CREG2	-0.508138	0.000824867	0.027889	TGFB2	1.34231	5.5217e-24	1.81147e-22	CCDC90B	0.530988	0.00134286	0.0192102					FLG	1.68974	0.0109632	0.0339007
								F2RL1	0.622385	5.94758e-07	1.1316e-05	PTPRZ1	-0.511528	0.000206102	0.00922053	BCAR3	1.34096	1.54685e-22	4.63611e-21	SMOX	0.530981	0.00804023	0.0489774					FUT9	1.68935	0.00154695	0.00677735
								LOXL2	0.621991	3.10412e-06	5.06984e-05	LY6D	-0.515718	9.19589e-05	0.00464373	KIRREL2	1.34043	0.00644543	0.0166167	BLZF1	0.530925	9.27915e-07	0.000187772					SLC30A2	1.68874	0.00852941	0.0276982
								INSC	0.621539	0.0307888	0.10821	SLITRK6	-0.51883	1.23368e-06	0.000103682	KPNA7	1.33799	1.26599e-07	8.73541e-07	FAM149B1	0.530725	0.000511055	0.0113738					OPRD1	1.68874	0.000179269	0.00110752
								2020-03-04	0.620764	0.0291718	0.104445	ALDH3A1	-0.51894	8.68765e-06	0.000581004	CLEC7A	1.33794	2.74616e-05	0.000124885	DUS4L	0.530647	0.0212745	0.0823235					REXO1L1P	1.68742	3.37416e-08	6.05875e-07
								ITGA1	0.61946	0.0192088	0.0757916	PADI3	-0.525673	9.06766e-06	0.000602769	CR1L	1.33647	0.0153462	0.0355831	C12orf60	0.530482	0.0256231	0.0912349					CR1	1.68663	6.92741e-05	0.000487845
								RAB8B	0.619327	3.47915e-05	0.00043502	PCDH7	-0.527422	1.61359e-06	0.000130038	TERC	1.3362	0.0154938	0.0359024	PRG4	0.530316	0.0309286	0.101444					ADGRB1	1.68587	0.0397361	0.0939009
								COL4A2	0.619312	7.80705e-05	0.000863746	TCN1	-0.527717	5.49845e-05	0.00288816	HAP1	1.33446	4.91859e-05	0.000213991	CSNK1G3	0.530044	0.00154934	0.0208102					ZDHHC19	1.68452	0.0446744	0.102901
								ST3GAL6	0.618936	0.00202203	0.0132296	VAV3	-0.53288	4.11905e-06	0.000299165	ARID4B	1.33321	1.06939e-15	1.96676e-14	INTS6	0.530003	0.00321367	0.0302808					AC093829.1	1.68389	0.0078962	0.0260976
								DHX58	0.618532	4.91531e-08	1.19072e-06	EFCAB7	-0.536847	9.06148e-05	0.00459558	FOXO3	1.33305	2.56134e-31	1.1844e-29	RALGPS2	0.529961	0.00395324	0.0339241					STON1	1.68347	0.00311552	0.0122031
								SV2B	0.617271	0.0251295	0.0931188	PROS1	-0.542736	3.48758e-06	0.000254875	NFATC2	1.33242	7.14987e-18	1.59732e-16	ARHGAP5	0.529773	0.00409755	0.0345906					ISLR2	1.68323	0.0064854	0.0222995
								PPBP	0.617009	0.00160813	0.0110204	RAB15	-0.544251	4.09837e-05	0.00225333	MIR568	1.33216	0.016157	0.037285	RPF2	0.529553	0.000590261	0.0123129					EPHA7	1.68252	0.0400865	0.094514
								PLEK2	0.616957	5.45699e-11	2.31242e-09	SOX6	-0.544412	0.000306938	0.0127163	KLKP1	1.33215	0.0150479	0.0350308	REPS2	0.529461	0.0284431	0.096838					MMS22L	1.68174	1.66565e-08	3.20243e-07
								COX17	0.616638	1.35407e-07	3.01344e-06	CYP4F3	-0.547704	0.000371831	0.0147305	ZNF300P1	1.3308	0.0153017	0.0355159	AADAC	0.529397	0.0115108	0.0598234					CLEC4A	1.68155	0.00010331	0.000687013
								CRB3	0.616361	2.50765e-07	5.25554e-06	LRMP	-0.548043	0.000213194	0.00946582	TET2	1.33039	7.51434e-10	7.30666e-09	F2R	0.528674	0.000846772	0.0148417					GASK1B	1.68073	7.12899e-05	0.000500445
								CLDN4	0.615939	1.69095e-08	4.47076e-07	PBX1	-0.549437	2.01281e-06	0.000157089	LOC100130992	1.33025	0.011372	0.0273793	PPP2R2A	0.528596	0.000799747	0.0143411					AC113208.4	1.68068	0.0269794	0.0695403
								CERCAM	0.615903	1.26888e-06	2.27677e-05	ZNF488	-0.553832	0.000321588	0.0131382	N4BP3	1.32842	7.44834e-12	9.20208e-11	SHROOM2	0.528353	0.025021	0.0900548					TMIGD3	1.68041	0.0117895	0.0358844
								MYDGF	0.615677	3.10208e-10	1.15614e-08	IRF2BPL	-0.557763	3.37752e-05	0.00196732	DLG2	1.32791	0.0167421	0.0384283	PDIK1L	0.527711	0.013115	0.0641657					C5orf58	1.678	0.00716089	0.0241738
								C6orf222	0.615209	0.0196033	0.0770729	STON1	-0.56337	0.000172514	0.00783706	ALDH1A3	1.32767	1.38005e-29	5.89497e-28	SLC43A3	0.527539	0.041985	0.121981					SLC22A11	1.67774	0.00882777	0.0284735
								ABL2	0.614423	2.2369e-06	3.78951e-05	FGF1	-0.570719	4.12411e-05	0.00225694	NFKB2	1.32714	3.85672e-21	1.07208e-19	PNRC1	0.527363	0.00590061	0.0415604					CD300LB	1.67685	0.010361	0.0323665
								FZD9	0.614406	0.0359218	0.121431	TFCP2L1	-0.574347	9.94271e-11	1.64769e-08	ZBTB38	1.32677	3.73931e-15	6.47644e-14	DTWD1	0.52732	0.0101329	0.0557152					PDZK1P1	1.67653	0.0448795	0.103131
								ZNF92	0.613744	0.00155993	0.0107424	SERPINB13	-0.579522	2.60107e-06	0.000197387	TRAFD1	1.32372	3.99825e-28	1.59558e-26	RGS9	0.527167	0.0428907	0.123613					SLC22A2	1.67642	0.0245101	0.0643395
								PGLYRP3	0.61276	0.000508524	0.00430742	NANOS1	-0.583608	0.000106712	0.00523156	CARD16	1.32269	8.77628e-09	7.22641e-08	GPT2	0.527158	0.0057508	0.0411099					RNF213	1.67597	5.70986e-11	1.88223e-09
								FTL	0.612517	5.40018e-07	1.04145e-05	GULP1	-0.60091	1.95844e-05	0.00120015	HRH1	1.32132	4.7284e-11	5.32255e-10	EPRS	0.526879	0.000292429	0.00826636					FAM3C2	1.67585	0.00544563	0.0193327
								S100A2	0.612435	1.46482e-15	1.08925e-13	SESN3	-0.602452	5.81886e-07	5.22631e-05	GBP2	1.31916	1.3884e-28	5.69676e-27	DAAM1	0.526641	0.00272524	0.0281319					OLFML3	1.67573	8.40058e-05	0.000577324
								AXL	0.611018	4.08095e-05	0.000498972	EPHA4	-0.613413	5.34352e-06	0.000376478	IFITM3	1.31908	1.76105e-20	4.65543e-19	GALC	0.526287	0.00164122	0.0214449					FAM201B	1.67547	0.039551	0.0935511
								CCL17	0.609777	0.0292458	0.104637	ATG9B	-0.620953	4.94028e-05	0.00263907	SGK1	1.31889	3.58079e-13	5.13364e-12	SNX24	0.526251	0.00728322	0.04612					NABP1	1.67525	2.55198e-07	3.74821e-06
								CD79A	0.609671	0.0360428	0.121693	TSC22D3	-0.628845	5.65145e-10	8.9858e-08	SFRP1	1.31878	0.0174366	0.0398028	PLEKHA4	0.525872	0.020791	0.0813764					LHFPL5	1.67466	0.000716415	0.00356372
								HOMER3	0.609391	1.76346e-11	7.79298e-10	PPARGC1A	-0.630848	2.76612e-05	0.00163549	SWT1	1.3186	7.80753e-06	3.93783e-05	RAB8B	0.525667	0.00682392	0.04474					FABP2	1.67453	0.00330561	0.0128001
								CES3	0.609198	0.000498483	0.00424796	NID1	-0.684434	7.3481e-06	0.000496884	PLCH2	1.31845	0.000668662	0.00222826	SEC63	0.525561	0.00370259	0.0326567					AC140479.2	1.67418	0.0448422	0.103131
								EGFL7	0.609059	0.00106674	0.00789439	MAF	-0.68599	7.23876e-09	9.25774e-07	C6orf223	1.31789	1.57704e-32	7.81331e-31	ARHGEF6	0.5254	0.0414777	0.121312					AC005476.1	1.6741	0.0304141	0.0763549
								TRIM47	0.609049	1.40924e-08	3.81367e-07	GPNMB	-0.690191	4.63024e-11	8.01168e-09	SUGT1P1	1.31773	0.00438792	0.0118747	CTPS1	0.525075	0.000746251	0.013972					RGS18	1.67268	2.02443e-05	0.000169846
								METRN	0.608907	5.20925e-07	1.00589e-05	MAP7D2	-0.693427	6.67159e-06	0.000456383	RSRC2	1.31684	1.303e-25	4.74489e-24	C7orf31	0.52493	0.0250122	0.090048					PNMA2	1.6718	0.000548736	0.00285165
								CITED4	0.608789	1.54928e-09	5.02363e-08	METTL7A	-0.73958	1.00174e-07	1.04305e-05	RAB42	1.31638	0.000589227	0.0019794	IL12A	0.524708	0.0134839	0.0652105					BX004987.1	1.67136	0.000627541	0.00318896
								BTG3	0.607664	2.26974e-09	7.1499e-08	VTCN1	-0.763013	4.28243e-08	4.67621e-06	IRF6	1.31521	2.702e-37	1.5495e-35	DIAPH2	0.52457	0.00467617	0.0370411					SCN1A	1.67054	0.00162965	0.00709043
								ARHGAP17	0.607592	1.29091e-08	3.5591e-07	MXRA5	-0.764275	7.8773e-12	1.40431e-09	CLUHP3	1.31513	4.59368e-05	0.000201117	CEP63	0.52428	0.000827927	0.0146553					CHRNA4	1.67013	0.0458438	0.104694
								LIMD2	0.607359	4.43596e-05	0.000537283	THBD	-0.792152	8.07442e-11	1.35719e-08	TMPRSS3	1.31397	7.62562e-18	1.69321e-16	DNAH5	0.524079	0.0123912	0.0621996					PALM2AKAP2	1.66998	0.0193591	0.0533666
								PCK2	0.607187	7.77145e-07	1.43438e-05	OLFML2A	-0.796153	3.72952e-12	6.96533e-10	RORA	1.31351	0.000296728	0.00107892	SEL1L3	0.523174	0.00123388	0.018297					LRRC3	1.66866	0.00872072	0.0282003
								SMURF1	0.606569	4.86659e-08	1.18166e-06	KRT15	-0.820278	4.85088e-16	1.11913e-13	PSG4	1.30928	9.16113e-11	9.8699e-10	CCDC50	0.522738	0.00190709	0.023388					ADAMDEC1	1.66771	6.27582e-08	1.05809e-06
								ADGRE2	0.606544	0.0125103	0.0551903	CXCL14	-0.829176	4.87887e-08	5.2665e-06	SNPH	1.30921	7.54328e-10	7.32991e-09	NYAP1	0.522116	0.00932003	0.0530615					PKD2L1	1.66712	0.0391064	0.0927975
								ACTBL2	0.606049	0.0349887	0.119148	MYLK	-0.831833	3.8878e-08	4.34346e-06	SDC4	1.30866	6.78628e-44	4.53436e-42	FLJ37201	0.521964	0.0217978	0.0836378					CD300C	1.66689	0.0245948	0.0644946
								RIPK2	0.606042	5.49226e-06	8.40245e-05	IFITM10	-1.03527	1.07737e-12	2.07809e-10	ARHGEF28	1.30851	1.77132e-35	9.48569e-34	TOM1L1	0.521758	0.0165521	0.072447					MARK2P8	1.66528	0.00606024	0.0210412
								TAGLN2	0.605518	1.25665e-09	4.13545e-08					SLC25A37	1.30755	1.36755e-28	5.62705e-27	SLC16A7	0.521152	0.0453001	0.12775					TXNDC2	1.66504	0.0243228	0.0639429
								LOC101927571	0.605417	0.0383655	0.126985					KSR1	1.30739	6.89109e-05	0.000289935	SH3KBP1	0.52113	0.00626309	0.0428084					CENPI	1.66408	0.00222013	0.00918461
								FSD1L	0.605362	0.0112268	0.0509521					ATP10A	1.30638	0.000259113	0.000956229	SNAPC1	0.52108	1.39671e-06	0.000251699					TLR3	1.66375	3.81061e-08	6.73971e-07
								MAP1LC3B	0.604531	2.53466e-11	1.10744e-09					RSL24D1	1.3058	2.26756e-15	4.02797e-14	SPRED1	0.52096	0.00286471	0.02857					BX005195.1	1.66338	0.00546972	0.0194026
								KIAA0040	0.604314	1.47305e-06	2.60682e-05					EGLN3	1.30544	4.55649e-08	3.38313e-07	MTIF3	0.520913	0.000282863	0.00813898					RSU1P2	1.66208	0.0183985	0.0512009
								HSD11B1	0.603472	0.0285938	0.102813					RABGAP1L	1.30459	4.48512e-21	1.23966e-19	DLC1	0.520756	0.024961	0.0899635					DOK6	1.66169	0.000260061	0.00152203
								DNER	0.603443	0.0191181	0.0755065					CEACAM5	1.30388	1.28971e-10	1.36229e-09	ELK4	0.520668	0.013989	0.0667569					PIK3R6	1.66072	0.00318125	0.0124193
								LPIN2	0.603041	3.30131e-06	5.35797e-05					ATP13A4	1.30324	2.91719e-11	3.36702e-10	EFNA5	0.52001	0.00210319	0.0246068					CEACAM1	1.66016	5.66678e-09	1.202e-07
								ODF3B	0.602859	4.55491e-07	8.88409e-06					RASSF6	1.30244	5.90299e-15	1.00097e-13	AKNA	0.519955	0.0265388	0.0932161					SERPINB9	1.65953	5.62059e-08	9.55825e-07
								SELK	0.602213	6.72639e-07	1.25661e-05					CPEB2	1.3021	1.51037e-08	1.19631e-07	CCL2	0.51976	0.00314308	0.030016					TNFSF15	1.65912	0.000248435	0.00146346
								TRIM16	0.601923	7.12049e-10	2.46382e-08					ZNF564	1.30068	3.37005e-09	2.96069e-08	ZNF280C	0.519679	0.0162367	0.0718277					BCL2L14	1.65903	8.26902e-09	1.68518e-07
								SLC7A5	0.600963	8.89372e-10	3.01665e-08					RNF144B	1.30059	1.63767e-10	1.70632e-09	ATP2A3	0.519342	0.00830677	0.0496912					TMEM52B	1.65872	0.00142516	0.00632049
								PSG5	0.600868	0.0265358	0.0971199					C6orf132	1.2997	2.00763e-22	5.95583e-21	PPEF1	0.519098	0.0252501	0.0905109					ROBO2	1.65828	0.000436756	0.00234333
								TMEM56	0.600866	0.024692	0.0917836					CYP11A1	1.29828	0.00821227	0.0205286	ZNF773	0.518803	0.00148983	0.0202453					CPA4	1.65799	2.33802e-06	2.55792e-05
								KDELR3	0.600838	4.4426e-05	0.000537666					FST	1.29692	7.13177e-21	1.94534e-19	ZNF850	0.518778	0.0422558	0.122436					ADAMTS20	1.65734	0.0545418	0.11961
								ADAM12	0.600785	0.000138847	0.00142316					SNX16	1.29682	9.37133e-06	4.65403e-05	PDK1	0.518742	0.0139295	0.0665693					RASSF4	1.65641	1.24585e-06	1.48536e-05
								ATP1B1	0.600459	4.38751e-12	2.10098e-10					KDM6A	1.29387	1.14203e-21	3.24899e-20	CDC14A	0.518313	0.00121804	0.0181948					FBXO40	1.65603	0.00377734	0.0142916
								PLEKHG7	0.600369	5.64066e-05	0.00065795					YPEL4	1.29359	0.0042794	0.0116099	LIFR	0.517937	0.0128145	0.063307					UPB1	1.655	0.000478171	0.00253112
								SEL1L3	0.600091	4.32553e-10	1.55588e-08					ICAM5	1.29212	0.000243513	0.000902549	ZEB1	0.517399	0.00217784	0.0252524					LOXL3	1.65457	0.00391562	0.0147171
								PSMD2	0.599617	7.02263e-11	2.89651e-09					MACC1	1.28919	2.03564e-21	5.7575e-20	PELI2	0.517318	0.0218986	0.0838401					TOPAZ1	1.65457	0.0557675	0.12161
								TTC9	0.599607	8.75889e-10	2.97745e-08					CSRNP2	1.28712	1.86806e-16	3.66715e-15	ODF2L	0.517255	0.0012083	0.0181595					SKA3	1.65443	0.000163249	0.00101924
								SPAG4	0.598025	0.00431259	0.0242556					PTPRZ1	1.28667	6.16657e-05	0.000262562	ZMYM2	0.517226	0.00295123	0.0291639					CST1	1.6542	0.0518035	0.115023
								RHOF	0.597984	0.0381311	0.126398					LINC00518	1.28661	0.0130417	0.0308536	EIF4E3	0.516897	0.0232773	0.0869631					WDR45P1	1.65383	0.0359438	0.0868717
								IFNGR1	0.597677	1.03784e-11	4.72127e-10					WTAPP1	1.28451	0.0186401	0.0422389	APH1B	0.516376	0.00285202	0.0284653					PROX1	1.65341	1.13325e-09	2.80834e-08
								ITPKA	0.596802	0.0402131	0.131302					ZNF484	1.28442	3.78642e-07	2.40109e-06	CDS1	0.516099	0.0218071	0.0836378					NETO2	1.65141	0.000260594	0.00152414
								HLA-A	0.595786	2.38524e-06	4.01075e-05					PEAR1	1.28333	7.78822e-08	5.53112e-07	GTPBP2	0.515877	0.00260214	0.027584					GPR82	1.65119	4.8947e-05	0.000360352
								RAMP1	0.595665	0.000114174	0.00120151					SENP7	1.2829	1.90332e-07	1.26998e-06	STEAP1	0.515328	0.0140551	0.0667795					BAGE2	1.65077	0.00538808	0.0191476
								HHIP-AS1	0.595582	0.0285668	0.102754					ZNF333	1.28288	0.000111137	0.000446203	ARL5B	0.515275	0.0021024	0.0246068					ELOVL7	1.64941	7.38233e-05	0.000515277
								CPNE4	0.595399	0.0421945	0.136105					C3	1.2795	1.68775e-34	8.84307e-33	PLEK2	0.515069	0.0164765	0.0723012					C1QC	1.64879	1.97378e-07	2.9782e-06
								SHC4	0.595242	0.0174441	0.0705749					NFAM1	1.27794	0.00481205	0.0128917	SERINC1	0.515066	0.00178851	0.0225059					TOX4P1	1.64839	0.0242105	0.0636949
								ETV7	0.594965	0.00177852	0.0119342					KIAA0040	1.27726	6.1139e-23	1.88676e-21	CATSPER2P1	0.514903	0.0201505	0.0798571					NLGN4X	1.64823	0.00301421	0.0118752
								P4HA2-AS1	0.594163	0.0119296	0.0533587					SH2B3	1.27706	4.31303e-18	9.86242e-17	CDKN1C	0.51417	0.04779	0.13172					AC100757.3	1.64717	0.0321398	0.0798754
								PINK1	0.594076	4.53444e-06	7.113e-05					SSH1	1.27638	5.30729e-19	1.2799e-17	PTPRO	0.513924	0.0457651	0.128409					LHFPL4	1.64636	0.0388449	0.0923382
								A2ML1	0.593956	1.38799e-07	3.07361e-06					GUCA1B	1.27624	0.000474528	0.00163869	GINM1	0.513821	4.60357e-06	0.000583974					FDPSP3	1.64616	0.0111687	0.0343798
								HSPG2	0.593709	0.0001213	0.00126425					FBXO32	1.27621	1.78602e-17	3.82015e-16	HACE1	0.513687	0.00249817	0.0272068					FCGR1B	1.6459	1.5337e-05	0.000134086
								ADTRP	0.593463	0.000499453	0.0042492					ATF7IP	1.27412	4.73003e-18	1.0715e-16	CELF5	0.513609	0.0163074	0.0719935					B4GALNT1	1.6457	0.0563077	0.122479
								KRT81	0.592685	0.0310488	0.10897					CDH5	1.27384	0.0201775	0.0452162	MAPT	0.513298	0.0200673	0.0796493					ELFN1	1.64556	0.0041569	0.0154726
								GRAMD1A	0.591385	3.17903e-07	6.50398e-06					GDF15	1.2738	2.44745e-16	4.75327e-15	CSF2RA	0.512781	0.0184909	0.076286					NAP1L4P1	1.64444	0.0204668	0.0556657
								GARS	0.591323	3.75327e-09	1.14501e-07					HIST1H2BF	1.27302	0.015305	0.0355159	LBP	0.512665	0.0284348	0.0968351					ITGAX	1.64437	9.08745e-06	8.47315e-05
								PRELID1	0.591155	8.88489e-08	2.03589e-06					38231	1.27292	0.0187023	0.0423534	SPEF2	0.512523	0.00157083	0.0209638					TRDN	1.64342	0.0569037	0.123478
								PNMAL2	0.589387	0.0443096	0.140582					TNFRSF25	1.2728	3.18847e-05	0.000143432	SEMA4B	0.512449	0.00230352	0.0261489					AMD1P4	1.64313	0.00557912	0.0197037
								SGK1	0.589332	4.21775e-08	1.03549e-06					ANK2	1.27138	0.000120376	0.000477373	DCLK1	0.512289	0.0338859	0.107008					TUNAR	1.64071	0.00470749	0.0171075
								KIF21B	0.589282	0.00787142	0.0388717					ASXL3	1.27035	0.0182542	0.0414546	DUSP1	0.512118	0.00162649	0.0213495					PPP2R2C	1.64067	0.0030203	0.0118934
								MMP28	0.589266	4.4328e-05	0.000537283					SCARNA17	1.27008	0.0109139	0.0263985	RAP1GAP2	0.511707	0.00419843	0.0349329					SMOC1	1.64047	0.0231283	0.0613452
								PRKCDBP	0.58886	1.42806e-05	0.000199889					ZBTB37	1.26982	0.00428964	0.0116308	CDK17	0.511537	0.00157291	0.0209638					MTND1P23	1.63858	1.25035e-12	5.48199e-11
								MEI1	0.588107	0.0410422	0.133445					ZNF436	1.26921	3.00143e-09	2.66091e-08	CPQ	0.511457	0.0109953	0.0581828					AL355355.1	1.63669	0.0137168	0.04065
								FAM214B	0.586538	3.62428e-09	1.10784e-07					ABCA1	1.26914	0.00124748	0.00391189	LCA5L	0.511257	0.0434841	0.124649					CLIC2	1.63655	8.12638e-06	7.69893e-05
								F3	0.586518	5.10466e-06	7.89537e-05					KRT17	1.26867	1.03024e-21	2.95404e-20	TRIB2	0.511209	0.0445425	0.126436					AADACL3	1.6361	0.0196664	0.054016
								EDA	0.585951	0.00035914	0.00321459					ZNF708	1.26795	0.000193593	0.000735034	CHRFAM7A	0.510815	0.0166855	0.0725703					CCDC194	1.63502	0.0311541	0.0778699
								LRRC75B	0.585822	0.000114489	0.00120381					PLSCR1	1.26614	1.54697e-37	8.90638e-36	SLC35G2	0.510384	0.00011448	0.00486529					KRT18P57	1.63471	0.0374404	0.0896754
								ERRFI1	0.585814	6.81787e-09	1.96007e-07					NKAIN4	1.26566	0.0226162	0.0499207	MB	0.510096	6.44842e-05	0.00338738					GPR26	1.63323	0.0268552	0.0693187
								ACKR2	0.585047	0.0102289	0.0474623					FGF1	1.2651	0.0207251	0.0462937	CPEB1	0.51003	0.019616	0.0785789					APOL6	1.63258	1.89744e-14	1.07111e-12
								C9orf16	0.584989	6.52088e-07	1.2255e-05					GNB4	1.26327	2.15289e-17	4.56462e-16	KLF2	0.509868	0.00678428	0.0446175					PRDM9	1.63189	0.0344132	0.0841273
								MIR7641-2	0.58428	0.043335	0.138398					CGB5	1.26122	0.000620802	0.00207637	OTUD4	0.509599	0.00301933	0.0295221					NXNL2	1.63093	2.28487e-05	0.000188475
								SPRED3	0.58424	0.00114021	0.00833834					LYN	1.26028	8.0251e-22	2.31473e-20	SACS	0.509358	0.0182561	0.0758237					GLRA2	1.63052	0.0241202	0.063533
								ZP3	0.583595	0.00439661	0.0246207					TP63	1.26027	0.0192439	0.0434584	IFI35	0.508894	0.0262389	0.092663					AL391987.2	1.62975	0.000119176	0.000777303
								SPRY4	0.582101	6.83283e-05	0.000770848					SLC8A2	1.25809	0.0163567	0.0376742	MYO1D	0.508503	0.0102493	0.0560644					KCNC1	1.62967	0.0501774	0.112155
								CHD5	0.581993	0.046617	0.14575					PLA2G6	1.25806	1.06687e-11	1.29425e-10	NKX2-8	0.508458	0.00485351	0.037619					GRM3	1.62948	0.0435833	0.100927
								FAM169B	0.581825	0.040232	0.131308					CLK1	1.25702	3.61041e-25	1.27644e-23	CEP85L	0.50807	0.0186977	0.0767728					AL845454.2	1.6292	0.0495692	0.111105
								LOC80078	0.581633	0.0312472	0.109393					POU2F2	1.25657	3.10028e-09	2.73855e-08	ZNF260	0.508034	0.00127936	0.0186096					IGFBPL1	1.62891	0.00119908	0.00545485
								MYL12A	0.581458	2.83099e-10	1.06797e-08					LOC100505918	1.25647	0.019604	0.0441279	PCMTD1	0.507908	0.013081	0.0640957					ITGA5	1.62865	0.000584042	0.00300683
								MILR1	0.581225	0.0261646	0.0960115					HRASLS5	1.25563	0.00109693	0.00349013	EML2	0.507225	0.00315776	0.0300822					GLYAT	1.62785	0.0309654	0.0775079
								DGKI	0.581169	0.0468798	0.146217					PAPOLG	1.25215	7.84655e-12	9.67763e-11	MAPK6	0.506599	0.000370453	0.00953263					FAR2P1	1.62769	0.00296463	0.0117212
								ADGRB1	0.580986	1.64408e-05	0.000225634					HTR7P1	1.2519	0.00171203	0.00520288	RPPH1	0.506415	0.0506494	0.136456					NAMPT	1.62707	1.21251e-09	2.97967e-08
								IL15RA	0.580959	0.00295182	0.0178627					MALAT1	1.24995	2.16118e-11	2.51838e-10	SNX10	0.506328	0.00541241	0.0400148					CLCN3P1	1.62668	0.0155451	0.044961
								LOC102724279	0.580799	0.045094	0.142254					GTPBP2	1.24914	1.46118e-28	5.97853e-27	DYNC2H1	0.506191	0.0107131	0.0576055					AC117529.2	1.62616	0.00349119	0.0133693
								CSGALNACT1	0.580394	0.0131202	0.0569069					PTPN12	1.24873	4.09196e-15	7.05367e-14	MATN3	0.505744	0.00208657	0.0245007					NEFH	1.62568	0.0301372	0.0759404
								CD151	0.58032	4.91931e-08	1.19072e-06					HIST1H2BN	1.24794	0.00329372	0.00927616	TRIB3	0.505723	0.0222102	0.0845958					AC211485.1	1.6234	0.00813314	0.0266811
								TXNRD1	0.579738	1.68189e-08	4.46205e-07					FGF18	1.24751	0.0206245	0.0460903	NCF2	0.505709	0.0314236	0.102392					GJA9	1.62251	0.0266996	0.0690103
								FUT3	0.579657	3.4846e-07	7.02029e-06					SLC16A9	1.24679	0.000315335	0.00113496	SLCO4C1	0.505675	0.0278232	0.0956055					WFDC1	1.62218	0.000137076	0.000876264
								APOL3	0.57937	0.00246712	0.015518					PPP2R2A	1.24658	6.31958e-29	2.65276e-27	STEAP2	0.505561	0.0126524	0.0629226					AC023389.3	1.62192	0.036034	0.0870025
								MMP14	0.57914	1.39248e-08	3.7918e-07					LOC100270804	1.24577	0.0118135	0.0282693	ICA1L	0.504665	0.0153887	0.0700418					SLC14A2	1.62166	0.000195721	0.00119331
								RASGRF1	0.579023	0.0422498	0.136152					SESN2	1.24407	3.21195e-15	5.62323e-14	HOXD11	0.504516	0.0273635	0.0947942					AC098591.2	1.62142	0.0221655	0.0593666
								SH3TC2	0.579017	1.93332e-05	0.000258674					PPP2R5B	1.24368	1.143e-12	1.56327e-11	INSIG2	0.5044	0.0082235	0.0493753					ZP2	1.61981	0.0351962	0.0855131
								OXER1	0.578953	0.0267933	0.0977388					KLF5	1.24352	4.11988e-14	6.45965e-13	MID2	0.503424	0.00980027	0.0547224					CNTNAP4	1.61964	0.0526147	0.116395
								CGB7	0.578811	0.0157769	0.0654432					FBN2	1.2435	0.00724332	0.018429	TXNIP	0.50342	0.00809872	0.0491032					CRX	1.6193	0.000729747	0.00362086
								EXT2	0.578583	4.68146e-10	1.67224e-08					AFF4	1.24267	7.71756e-14	1.17711e-12	SERPINB9	0.503409	0.00261244	0.0276479					PRDM14	1.61912	0.0177401	0.049765
								PRSS36	0.577734	0.00791211	0.0390139					CYGB	1.24186	0.0240621	0.0526101	ZNF641	0.502846	0.00199923	0.0241527					YBX1P1	1.61777	0.0570062	0.123618
								ZMYND15	0.577726	0.00129104	0.00916405					PHACTR4	1.24172	6.48743e-28	2.5334e-26	ST6GALNAC3	0.502768	0.0534611	0.141563					LDHAL6A	1.61732	0.00538679	0.0191469
								BATF	0.576446	0.0105444	0.0485962					NR4A1	1.24146	2.72932e-14	4.33064e-13	CRYZL1	0.502613	0.00329603	0.0305908					TMEM221	1.61722	0.0414138	0.0969836
								RELB	0.576243	1.18679e-05	0.000168715					RLN2	1.24102	0.00021894	0.000822139	PHOSPHO2	0.502364	0.0407205	0.119997					AC132825.4	1.61647	0.0426061	0.099145
								PGK1	0.574971	1.11692e-07	2.51096e-06					TOB2P1	1.23903	2.5122e-05	0.000114999	WHAMMP1	0.50236	0.00253374	0.0273051					FLT1P1	1.61643	0.0555481	0.12129
								ITGB4	0.574094	3.11944e-05	0.000396128					RBAK	1.23805	1.23929e-11	1.48694e-10	CEP170	0.502051	0.00129075	0.0187332					HAPLN1	1.6154	0.0557787	0.121613
								COL9A3	0.573453	0.00642216	0.0330995					AMIGO2	1.23742	1.79832e-33	9.19099e-32	LMBRD1	0.501713	0.00451419	0.0364025					SMCHD1	1.6144	5.79744e-10	1.54502e-08
								NTMT1	0.572448	3.98478e-05	0.00048876					PROX1	1.23715	0.0234433	0.0514348	ZNF518B	0.50144	0.00203189	0.0243019					NPR3	1.61311	0.00418079	0.0155517
								RCAN1	0.572446	1.26523e-05	0.000178879					TRIB1	1.23666	3.8539e-28	1.54644e-26	ZFP1	0.501275	0.00437647	0.0358716					COL9A1	1.61231	0.00810546	0.0266002
								SPHK1	0.572286	1.83318e-07	3.9545e-06					FNDC3B	1.2366	1.29397e-16	2.56436e-15	TIGD2	0.501274	0.000173789	0.00636066					SEZ6	1.61112	0.00950461	0.0302388
								WFDC3	0.572131	0.020394	0.0792282					GARS	1.23563	1.84938e-36	1.02817e-34	RB1CC1	0.501159	0.00180996	0.0225887					LDHAP4	1.61069	0.0158724	0.0456906
								DAPP1	0.572127	5.18956e-07	1.00334e-05					TNIP1	1.23438	1.17016e-28	4.8422e-27	MAP1LC3B	0.500668	0.00162647	0.0213495					RNF122	1.60763	0.000924965	0.00440043
								HSF2BP	0.571755	0.00211515	0.0136998					PPM1E	1.23389	0.0213776	0.0475337	PRSS12	0.500636	0.0333062	0.105919					DUX4L9	1.6068	0.0576044	0.124594
								MFAP5	0.571543	0.0448507	0.141629					HEG1	1.23386	0.00163846	0.00500228	PFN4	0.500582	0.0272013	0.0944692					DNM1P51	1.60572	0.000663881	0.00334169
								PPAPDC1A	0.571272	0.0379573	0.125957					CEACAM19	1.23257	1.01007e-16	2.02376e-15	NEK1	0.500182	0.00738902	0.0463152					CD226	1.60483	2.67574e-07	3.92021e-06
								SLC6A15	0.571075	0.0191219	0.0755065					USP43	1.23205	3.85308e-10	3.87062e-09	UHRF1BP1	0.500048	0.005279	0.0394219					DEPDC1	1.60482	0.00560801	0.019782
								WIPI1	0.570935	8.16051e-09	2.33306e-07					LRIG2	1.23188	1.9113e-07	1.27414e-06	FOXQ1	0.49996	0.0135902	0.0654084					NPM1P29	1.60449	0.00846654	0.0275346
								DNM1	0.57054	0.0098579	0.0461757					ZNF140	1.23175	4.54695e-13	6.44897e-12	LINC00313	0.499957	0.00558987	0.0405746					ADGRE2	1.60445	8.89171e-07	1.11266e-05
								L3MBTL4	0.569853	0.0264574	0.096925					ZNF431	1.23163	2.58479e-05	0.000118025	CARS	0.499829	0.012635	0.0629126					RAP2C	1.60266	1.24379e-09	3.04384e-08
								HAGH	0.56931	4.83565e-07	9.38431e-06					PTER	1.23053	2.27496e-15	4.03619e-14	MT1A	0.499533	0.0150013	0.0692676					ADGRE4P	1.60251	0.00987835	0.0311457
								CDR2	0.569198	7.60004e-07	1.40606e-05					RSF1	1.23021	9.79048e-16	1.80745e-14	SLC41A2	0.499468	0.00240117	0.0266923					HHIP	1.60213	0.000622784	0.00316661
								STEAP4	0.569197	1.14059e-05	0.000162894					NFKBID	1.22976	2.72216e-09	2.43108e-08	SPATA6L	0.499094	0.0170044	0.0730722					ABCC13	1.6014	0.00980012	0.0309488
								SERPINE2	0.569022	0.000244186	0.00231461					IL32	1.22973	7.7587e-20	1.97922e-18	STK17A	0.499073	5.80575e-07	0.000129879					AC022080.2	1.60016	0.0104582	0.032613
								IL36A	0.56898	0.0219706	0.0836787					LOC284454	1.22943	1.50153e-11	1.78395e-10	C5orf63	0.499038	0.0109784	0.0581828					ZNF200	1.59966	5.62437e-06	5.57671e-05
								GPC4	0.568686	1.69234e-07	3.69426e-06					ACHE	1.22939	3.04685e-06	1.65044e-05	KRCC1	0.498959	0.00138855	0.0195825					TECRL	1.59959	0.000628654	0.0031937
								GPC6	0.567062	0.000767005	0.00599864					CCT6B	1.22939	0.00209576	0.00620339	VPS13A	0.498811	0.015308	0.0700088					SLC7A7	1.59863	3.74142e-07	5.25494e-06
								ADCY4	0.566863	0.0307178	0.108177					SYNGR3	1.22857	1.18388e-07	8.21945e-07	RPL9	0.498647	0.00465571	0.0369344					MYOZ3	1.59856	0.0190632	0.0526953
								SLC28A3	0.566421	0.000570705	0.00471785					KIAA1217	1.22805	5.95736e-20	1.52504e-18	PRDM16	0.498368	0.0515412	0.137971					C13orf46	1.59651	0.0020359	0.00853971
								HES2	0.565763	3.35446e-07	6.79992e-06					ZNF44	1.22745	3.71065e-06	1.98273e-05	ELMOD2	0.498157	0.00916067	0.0524304					LAIR1	1.59645	5.81028e-08	9.83351e-07
								PSMB10	0.565616	6.51545e-06	9.78394e-05					PRSS36	1.22678	0.000596923	0.00200248	ZNF432	0.498104	0.00793975	0.0485935					TPO	1.59461	0.0220139	0.059086
								GCNT3	0.563491	9.55043e-06	0.000138311					JAG1	1.22655	2.43702e-24	8.21706e-23	CCDC28A	0.498096	0.00889049	0.0516126					CLEC2B	1.59312	3.49576e-08	6.23905e-07
								LCMT1	0.56348	3.96451e-07	7.83131e-06					PLAU	1.2245	4.04351e-31	1.84632e-29	EGFR	0.498063	0.0137426	0.0660076					TENM1	1.59289	0.00564153	0.0198685
								SCN1B	0.56338	0.0142274	0.0605826					SEPSECS	1.22445	4.79654e-13	6.78314e-12	C7orf65	0.497893	0.0522194	0.13927					NFAM1	1.59194	0.000132705	0.000852639
								SCARB1	0.562175	7.12695e-08	1.67273e-06					RIOK3	1.22245	1.96795e-23	6.27248e-22	HERC5	0.497857	0.000894122	0.01527					MTND4P30	1.5913	0.0197951	0.0542762
								LDLR	0.562088	8.97647e-06	0.000130857					ARHGAP42	1.22182	1.7525e-07	1.17853e-06	PRKAB2	0.497855	0.0184068	0.07611					CAPN6	1.59085	0.0626702	0.133621
								CD14	0.561644	0.014408	0.0612055					LCA5	1.22151	1.79504e-12	2.41204e-11	ZNF697	0.497457	0.0290146	0.0980886					GALNT17	1.59063	0.00976757	0.0308668
								SPINT1	0.56012	7.16332e-08	1.67871e-06					CCDC144A	1.22146	0.00368105	0.0101936	EEF1A2	0.497132	0.000207002	0.00683606					BLZF2P	1.59049	0.0540453	0.118801
								RPS27L	0.559479	6.06264e-07	1.15056e-05					CDRT1	1.22106	0.0013552	0.00420891	SNHG5	0.497102	0.0182464	0.0758076					PTPRC	1.5892	6.32055e-08	1.0636e-06
								STOML1	0.558738	8.89623e-05	0.000970367					ZNF763	1.22069	0.00204931	0.00608319	RECK	0.496932	3.27219e-05	0.00224638					PPP4R1L	1.58913	0.000254309	0.00149282
								TTC7B	0.558604	0.00157896	0.0108541					TDRD9	1.21898	0.0173912	0.0397302	MYSM1	0.496771	0.00333553	0.0308232					CHRNA1	1.58907	0.0247307	0.0647934
								SMOX	0.55842	3.10911e-06	5.07263e-05					CFLAR-AS1	1.21732	0.0205064	0.0458826	HSBP1L1	0.496474	8.0691e-05	0.00398746					BRIP1	1.5888	6.88553e-06	6.66564e-05
								SLC1A4	0.5584	9.51615e-09	2.68588e-07					ITGB2-AS1	1.21698	0.0239204	0.0523239	LIG4	0.496286	0.000883419	0.0151993					AC007731.2	1.58842	0.0423468	0.0986585
								HYAL1	0.558307	0.000216873	0.00208217					STX1B	1.21622	0.00974238	0.023858	PPP2R3A	0.495947	0.0123269	0.0620619					CASS4	1.58804	0.000151537	0.000955913
								IL34	0.558152	0.00227921	0.0145431					TRIO	1.21603	2.24542e-17	4.747e-16	CAPN12	0.495547	0.000605296	0.0123846					CROCCP2	1.58769	0.00828124	0.0270523
								SGTB	0.558076	0.00992932	0.0464259					RNF111	1.21522	2.26506e-15	4.02797e-14	EIF5A2	0.49531	0.00132021	0.0189699					FCAR	1.58595	2.82739e-05	0.000227699
								PIEZO1	0.557574	4.7647e-07	9.25824e-06					CSTA	1.21389	0.0287806	0.0615728	MAML2	0.495098	0.00836927	0.0497997					AC018797.2	1.5828	0.0212194	0.0573631
								TICAM1	0.557356	7.94302e-07	1.46082e-05					L1CAM	1.21372	1.52214e-19	3.80953e-18	C6orf62	0.494898	0.00257058	0.0273637					PARP14	1.58242	1.19866e-10	3.68333e-09
								AVEN	0.557038	8.5641e-05	0.000938108					INO80D	1.21279	8.37014e-11	9.07814e-10	F8	0.494695	0.0168998	0.0729216					LILRA6	1.58203	8.96593e-05	0.000610008
								CHI3L2	0.556962	0.00961684	0.0454457					SALL1	1.21217	0.019866	0.0445867	ALDH1A3	0.494075	0.00353586	0.0317934					PCDHGA8	1.58164	0.00382033	0.0144141
								ST5	0.556648	1.61231e-08	4.29959e-07					SMAD3	1.21121	1.82111e-27	6.96226e-26	SLCO1B3	0.492318	0.00686613	0.0448307					AL137845.1	1.57959	0.0278102	0.0712305
								C11orf91	0.554689	0.0242399	0.0904728					VEZF1	1.20989	1.89929e-17	4.05647e-16	UBLCP1	0.492302	0.00215793	0.0251114					CXCL12	1.57882	0.00669206	0.0228796
								SERPINB6	0.554562	1.10958e-08	3.10341e-07					ZNF791	1.20941	8.36361e-07	4.98259e-06	ZNF14	0.492295	0.00917332	0.0524755					ITGA11	1.57874	0.000346337	0.00193944
								SAMD9L	0.554148	0.00098695	0.00740308					LINC00114	1.20922	0.0267571	0.0577571	TRANK1	0.492216	9.93192e-06	0.000938015					NLRP9P1	1.57842	0.0557701	0.12161
								ABLIM3	0.552454	4.15242e-08	1.0228e-06					PRLR	1.20848	0.0289741	0.0618913	GOLGA8B	0.491791	0.0110364	0.0583131					GPR149	1.57834	0.0442368	0.102119
								CIB1	0.551714	5.75574e-09	1.6797e-07					CDKL5	1.20677	0.000528678	0.00180007	HIVEP1	0.49173	0.0100372	0.0554909					SHISA9	1.57816	9.97884e-07	1.22612e-05
								SEC14L2	0.551373	8.29989e-08	1.91587e-06					USP25	1.2063	1.29867e-13	1.94014e-12	BTC	0.491544	0.010971	0.0581729					AL354822.1	1.57756	0.000883529	0.00422606
								AGTRAP	0.550892	1.55785e-06	2.72879e-05					TNXB	1.20571	1.09229e-08	8.86861e-08	YES1	0.491531	0.000790381	0.0142435					ERC2	1.57743	0.00353111	0.0135075
								SLC17A9	0.550407	0.0168304	0.0687392					COL9A2	1.20549	5.6956e-09	4.81498e-08	USPL1	0.491466	0.00562809	0.0407275					THBS4	1.57695	0.0147037	0.0429209
								P4HA2	0.549687	1.91968e-08	5.04103e-07					CYP21A2	1.20505	0.0289629	0.0618765	RBAK	0.49114	0.00448727	0.0363525					IGSF9B	1.57683	0.0502744	0.112314
								TFRC	0.549659	6.11844e-08	1.44922e-06					BTG2	1.20502	5.27799e-07	3.26589e-06	MOB1B	0.491066	0.0315188	0.102392					AC084871.1	1.57634	0.053658	0.118097
								TOM1	0.549101	2.72488e-06	4.51722e-05					LOC100506178	1.20472	6.46771e-12	8.05892e-11	RHBDD1	0.490897	0.0148373	0.068706					CACNA1G	1.57544	0.0213907	0.0577116
								PPP1R18	0.548723	0.0264977	0.0970495					FAM214A	1.20355	4.6521e-09	3.98134e-08	PDE9A	0.490314	0.014339	0.0674512					ZPBP2	1.57527	0.0199194	0.0545415
								ANO7	0.548636	0.0393648	0.129488					KLF11	1.20204	5.45262e-15	9.311e-14	SBF2	0.490183	0.0087169	0.0511079					OR52P1P	1.57507	0.0551166	0.120586
								P3H4	0.54861	1.93866e-05	0.00025894					ABCG1	1.20175	0.0213164	0.0474255	40422	0.490097	0.000303539	0.00840281					C7	1.57418	0.0150783	0.0438404
								MYEOV	0.548364	6.48183e-07	1.21964e-05					HIST2H2BF	1.2009	0.0251024	0.0545978	DDX50	0.489937	4.21473e-05	0.00250854					AC099548.2	1.57137	0.0222248	0.0594714
								CHI3L1	0.548252	0.000668678	0.00538108					ENPP2	1.20081	0.0304559	0.0645455	TDRD7	0.489729	7.08145e-13	1.02091e-09					IDO2	1.57119	0.000695836	0.00347308
								SLC15A4	0.548113	2.86409e-06	4.71767e-05					GFOD1	1.19998	4.75303e-07	2.96881e-06	USP45	0.489718	0.00259251	0.0275337					RPL4P6	1.57095	0.0325178	0.0805943
								SLC6A14	0.547312	0.000158403	0.00159714					ATXN7	1.19988	1.07837e-12	1.48045e-11	HCG11	0.489452	0.00776181	0.047824					XKR5	1.57092	0.00510251	0.0183394
								LGALS3BP	0.547285	1.81246e-05	0.000244832					IDI2-AS1	1.19911	0.00516583	0.0136984	N4BP2L2	0.489367	0.00181329	0.0225887					SAG	1.5706	6.30154e-05	0.000448417
								EHD4	0.547261	2.03221e-07	4.34747e-06					TRPV6	1.19878	0.000109597	0.000440868	USO1	0.489307	3.13512e-05	0.002187					NFKBID	1.56908	0.0015562	0.00680945
								ALDOA	0.547018	3.78869e-05	0.000467302					RNF180	1.19855	0.00946922	0.0232399	RUFY2	0.489178	0.00846189	0.0501338					SCRG1	1.56894	0.00102245	0.0047793
								APOL1	0.546895	0.000106136	0.00113136					BCL2L11	1.19836	1.77564e-15	3.19703e-14	MYH16	0.48911	0.0374565	0.113857					PSG9	1.5678	0.050065	0.11196
								KLHL5	0.546007	6.30646e-10	2.20185e-08					PDC	1.19757	0.0209936	0.0468075	TBC1D19	0.488465	0.00523214	0.0392411					TGM5	1.56617	0.0226167	0.0602737
								GNA15	0.545825	3.68546e-07	7.37425e-06					LINC00222	1.19676	0.0255204	0.0554159	C9orf85	0.488232	0.00159768	0.0211165					MTND4P14	1.56606	0.00717608	0.0242158
								SLC9A7	0.545234	1.09561e-06	1.99362e-05					PPP4R1L	1.19667	3.30237e-09	2.90473e-08	EIF2S3	0.488149	0.000486814	0.011062					CCRL2	1.56602	0.000368703	0.00204028
								LINC-PINT	0.544723	0.0267103	0.0975277					MAML2	1.1965	1.48512e-10	1.55404e-09	ZBTB25	0.488023	0.00483951	0.0375779					MAP1LC3C	1.56599	0.034584	0.0843281
								AMOTL2	0.544321	9.22437e-07	1.69245e-05					CCDC174	1.19634	1.07751e-12	1.48045e-11	TMEM106A	0.487869	0.00753452	0.0468875					KY	1.56474	0.00422989	0.0156683
								PLOD1	0.544264	1.69314e-05	0.000230526					RBM44	1.19602	0.0283218	0.0607653	OSBPL6	0.487782	0.0275555	0.0951844					LINC00643	1.56463	0.00315667	0.0123315
								CCND3	0.543655	1.04896e-07	2.36851e-06					ZNF772	1.19598	2.97916e-07	1.93639e-06	METTL18	0.487662	0.00241384	0.0267426					SUCLG2P4	1.56361	0.00567076	0.0199474
								TRIM21	0.543479	5.87176e-07	1.12399e-05					SPRR2D	1.19551	0.028348	0.0607945	GPD1L	0.487594	0.011292	0.059086					IL1RL1	1.5623	0.00280242	0.0111926
								VSIG2	0.543124	3.32922e-05	0.000417624					TRERF1	1.19511	2.04343e-05	9.50944e-05	SPATA7	0.487138	0.00750986	0.046798					KIF18B	1.56208	0.00103912	0.00484568
								MFAP2	0.54251	5.27317e-08	1.2663e-06					PLXNA2	1.19483	2.44387e-10	2.50333e-09	PFDN4	0.486905	0.00615684	0.0424695					ISG15	1.55991	0.000211767	0.00127573
								ST3GAL4-AS1	0.541726	0.0284437	0.102408					SIX4	1.1937	4.52956e-11	5.12249e-10	TANK	0.48687	8.93047e-05	0.00422894					AC010507.2	1.5595	0.0604947	0.129816
								QSOX1	0.540884	1.30825e-06	2.34198e-05					ZNF277	1.19331	2.28439e-13	3.33077e-12	TGFB2	0.486863	0.00756645	0.0470636					IGHEP2	1.55856	0.0254787	0.0663986
								VAMP5	0.540754	0.000198215	0.00191851					FGF2	1.19255	7.00038e-17	1.43213e-15	FBXO4	0.486508	0.00724008	0.0459365					ZNF684	1.55712	0.000170715	0.00106023
								WSB2	0.539993	8.38293e-10	2.87492e-08					MEIS1	1.19225	1.39851e-07	9.59071e-07	KDSR	0.486493	0.00356601	0.0319537					PDGFRA	1.55693	0.00995415	0.0313232
								HSPA2	0.539868	6.59396e-05	0.000749917					TLK2	1.19184	1.59133e-15	2.87228e-14	JRKL	0.486269	0.00178195	0.0224743					POTEC	1.55606	3.36883e-05	0.000264668
								PTGES2	0.539742	2.21812e-06	3.76181e-05					ZNF654	1.19116	1.2112e-05	5.90043e-05	OFD1	0.485979	0.00100715	0.0161301					AP003170.1	1.55564	0.0245432	0.0644163
								VPS18	0.539699	1.01638e-06	1.85601e-05					CXorf38	1.19073	1.19068e-17	2.58471e-16	LRRC32	0.485756	0.054729	0.143572					PDE6C	1.55424	0.0350696	0.0852801
								TNFRSF10A	0.53952	3.67753e-05	0.000455407					SRMS	1.18929	0.0249653	0.0543321	NEK3	0.485426	0.00816385	0.0492221					CC2D2B	1.55395	0.00370414	0.014081
								RNF181	0.539497	3.40257e-06	5.50497e-05					PAWR	1.18839	8.139e-18	1.80171e-16	PPP2R3C	0.485195	0.000544565	0.0118156					NETO1	1.55348	0.0646818	0.136985
								RUNX3	0.539089	0.0122737	0.0544104					ZBTB33	1.18834	9.35884e-12	1.14363e-10	PPP1R14C	0.484798	0.0163511	0.0720882					CTCFL	1.55293	0.000355765	0.0019786
								MAGI2-AS3	0.539076	0.0108811	0.0498072					EHD4	1.18767	3.52145e-16	6.78485e-15	ZNF529	0.484366	0.0188428	0.0771492					HTR2A	1.55245	0.0417608	0.0976323
								FA2H	0.538903	0.000694237	0.00553992					CCSER1	1.18712	0.000732912	0.00242132	BBIP1	0.483734	0.00717256	0.045723					MTND5P24	1.55227	0.0455541	0.104248
								GRPEL2	0.538281	0.000970783	0.00730307					SIPA1L2	1.18711	0.000490566	0.00168847	KLF10	0.483508	0.0112247	0.0588643					ZNF222	1.55119	0.00346687	0.0132877
								C4orf19	0.537901	4.19884e-06	6.64044e-05					BCL10	1.1866	9.68311e-22	2.78194e-20	LINC00467	0.483257	0.0346084	0.108543					MB21D2	1.55054	0.00657285	0.022555
								CHODL	0.537877	0.0375051	0.124939					CCBE1	1.18605	0.0174239	0.0397862	LRRC49	0.483223	0.000374088	0.00953592					INHBE	1.55016	0.0205631	0.0558537
								LOC100129940	0.537069	0.0419158	0.135517					LIG4	1.18587	2.53412e-05	0.000115893	TPBG	0.483108	0.000301091	0.00839631					GSG1L	1.54859	0.000533413	0.00278399
								RHOC	0.536935	1.21191e-06	2.18594e-05					CCL28	1.18583	2.6876e-06	1.46895e-05	SYTL3	0.483093	0.0377648	0.114396					CYB5AP2	1.54776	0.0139215	0.0410513
								TM6SF1	0.536305	0.0356089	0.120702					PLSCR2	1.18579	0.00399111	0.0109255	CCNG2	0.482985	0.0167151	0.0726317					MTND5P25	1.54569	0.0179647	0.0502561
								PGM1	0.535465	3.86557e-07	7.68493e-06					ZNF311	1.1853	0.000118373	0.000470328	PAQR8	0.482692	0.0475653	0.13137					TLR1	1.54537	1.1373e-06	1.37731e-05
								IFIT5	0.53355	0.000165019	0.00164774					SHROOM2	1.18521	8.62741e-17	1.74295e-15	ZNF606	0.482574	0.00270442	0.0280593					ZNF492	1.54486	0.00608066	0.0211041
								ATP13A2	0.532279	1.52956e-06	2.69143e-05					SEC24A	1.18488	1.49238e-15	2.71386e-14	PTPRH	0.481004	0.00881818	0.0513987					CDH15	1.54385	0.0251999	0.0658079
								CCNA1	0.531966	2.21837e-05	0.00029251					H1F0	1.18441	2.6443e-32	1.29687e-30	MET	0.480853	0.00278707	0.028142					SCART1	1.54353	0.00172392	0.00745105
								TUBA1C	0.53131	7.95354e-10	2.73981e-08					MXRA5	1.18418	1.25159e-11	1.50047e-10	RAP2C	0.48076	0.00643654	0.043294					AC011498.4	1.54314	0.0159886	0.0459203
								SEC11C	0.531215	5.67439e-05	0.000661385					ZNF562	1.1839	4.97712e-11	5.57667e-10	AGO4	0.479822	0.00445823	0.0362751					AC092821.2	1.54212	0.000621892	0.00316298
								OSGIN1	0.530592	0.000493901	0.00421821					NPPB	1.18361	0.0329861	0.0690736	ZCCHC9	0.479738	0.000151819	0.00582795					C1orf162	1.54149	0.000205456	0.00124355
								TMSB4X	0.530552	5.38115e-10	1.90023e-08					FBLN2	1.18359	0.0309888	0.0655223	FCHO2	0.479544	0.00113697	0.0173759					XRN1	1.5399	2.88422e-11	9.95339e-10
								IRF1	0.530344	1.36612e-05	0.000191915					TNIP3	1.18214	0.0267063	0.0576729	ADORA2A	0.479526	0.0159964	0.0713976					TICAM2	1.5399	0.0164475	0.0469106
								SEMA3B	0.529754	0.00076516	0.00599227					FUT2	1.1818	1.10378e-12	1.51248e-11	ELP2	0.479313	0.000924134	0.0154918					FAM89A	1.53927	0.0266013	0.0688066
								CENPV	0.529275	0.0336363	0.1159					USP53	1.18116	2.9385e-11	3.38894e-10	ALPK1	0.4793	0.014565	0.0680591					ZNFX1	1.53923	1.35061e-12	5.87781e-11
								CYP27B1	0.529201	0.0156002	0.0649031					ABCA12	1.1806	4.37563e-13	6.21809e-12	FOXN2	0.47889	0.0213692	0.0825687					AC138409.1	1.53915	0.0198714	0.0544437
								FAM213B	0.529201	9.82051e-07	1.79756e-05					NPHS1	1.17996	0.0297226	0.0632622	RICTOR	0.47843	0.00710369	0.0454721					PDE3B	1.53866	9.26826e-05	0.000626716
								ALAS1	0.529087	1.74061e-06	3.01816e-05					VGLL3	1.17913	2.41782e-09	2.18474e-08	TMEM209	0.478142	0.0152891	0.0699737					RAB39A	1.53821	0.00227475	0.0093667
								NEURL1B	0.528741	5.11214e-05	0.000605433					IFI6	1.17898	2.10811e-15	3.76309e-14	APOLD1	0.477918	0.0211853	0.0822252					TBC1D29P	1.53749	0.00970017	0.0306971
								STARD13	0.527689	0.00116099	0.00846228					DLGAP1	1.17848	0.00266422	0.00766413	IGIP	0.477493	0.0353132	0.109851					FRMD3	1.53706	2.47406e-07	3.63982e-06
								ARRDC2	0.526885	1.92191e-06	3.295e-05					CIITA	1.17832	1.70711e-07	1.15226e-06	ZNF470	0.477408	0.0108028	0.0578006					SMC1B	1.537	0.0258583	0.0671996
								NR1D1	0.526628	5.56356e-06	8.49473e-05					MYH16	1.17819	9.77826e-06	4.84621e-05	DPY19L3	0.476317	0.00912702	0.052307					ALOX5AP	1.53597	2.84071e-05	0.000228668
								ZSWIM4	0.526234	3.8059e-06	6.11276e-05					PPEF1	1.17742	0.0291602	0.0622158	CDH4	0.47631	0.0446511	0.126656					SCN7A	1.5358	0.0142695	0.0418885
								STX1A	0.526056	0.000147077	0.00149562					MAP3K13	1.17741	1.10928e-21	3.16819e-20	ESF1	0.476059	6.94657e-05	0.00357666					PRSS40A	1.53507	0.0375197	0.0898165
								CDK5R1	0.525662	0.000303313	0.00279746					ITPKC	1.17718	3.04243e-23	9.63393e-22	ZNF285	0.47599	0.0112532	0.0589703					H4C8	1.53437	6.95793e-07	8.98026e-06
								EIF1	0.524844	2.47654e-08	6.3629e-07					NFE2L3	1.17692	2.45842e-26	9.1584e-25	FSD1L	0.475972	0.015761	0.0708345					TBR1	1.53394	0.00564576	0.0198755
								TAPBP	0.524214	0.0458352	0.143771					TNFAIP8	1.17612	5.56006e-11	6.187e-10	C11orf54	0.475971	0.0061961	0.0425883					TCERG1L	1.53374	0.034542	0.0842755
								DUSP7	0.523571	2.359e-05	0.000308947					AKAP3	1.17458	0.0126101	0.0299345	ERN1	0.475415	0.00505395	0.038483					CACNG8	1.53312	0.000261878	0.00153115
								S100A13	0.523518	5.89808e-07	1.12763e-05					PAPPA2	1.17387	0.0310331	0.06559	NFKBIA	0.475355	5.53496e-09	2.31665e-06					ZNF366	1.5331	0.000216994	0.00130233
								CHPF	0.522527	2.14168e-05	0.000283365					OTUD4	1.17372	6.63932e-15	1.11544e-13	ARHGEF2	0.475253	0.0104447	0.0567504					AC152010.1	1.53307	0.0706988	0.146893
								C12orf75	0.522482	8.53816e-05	0.000937172					ZFHX3	1.17347	3.88836e-14	6.1164e-13	FGGY	0.474687	0.0214875	0.0828188					TNFSF14	1.5325	5.21595e-06	5.22453e-05
								FOSL1	0.522309	0.000186678	0.00183324					SERPINB1	1.17279	1.22772e-26	4.60901e-25	RAD50	0.47429	2.34882e-05	0.00174148					HDX	1.53149	4.0965e-05	0.000310648
								SDC4	0.522294	6.60875e-10	2.29702e-08					FOS	1.17206	6.19979e-12	7.7516e-11	R3HDM2	0.474236	0.0146021	0.0680846					CBLIF	1.5307	0.0657868	0.138875
								CSF1	0.522106	4.06075e-05	0.00049729					CLIC4	1.17192	5.97993e-11	6.60877e-10	VEZT	0.474063	0.000813967	0.0144674					CD86	1.53013	1.17718e-05	0.000106228
								TIMP2	0.521502	2.72452e-06	4.51722e-05					TMEM156	1.17036	3.2877e-11	3.78566e-10	UNC5D	0.473752	0.0265678	0.0932423					STARD6	1.53012	0.0626827	0.133632
								ANXA2	0.520943	5.20511e-09	1.53056e-07					DDX43	1.1699	2.96713e-11	3.41924e-10	RAB3IP	0.473736	0.00939513	0.053302					GOLGA6A	1.52919	0.0306186	0.0767812
								YRDC	0.519555	3.70481e-05	0.000458418					HIST1H3E	1.16953	0.00889775	0.0220004	MCTP1	0.47367	0.0240809	0.0882376					MPP1	1.52917	4.73913e-06	4.79312e-05
								HDGF	0.519112	8.46012e-09	2.41426e-07					CSF1R	1.16821	0.0302294	0.06414	ISG20	0.472689	0.000174015	0.00636066					ZNF670-ZNF695	1.52842	0.000120264	0.00078411
								UNC13D	0.519066	4.18774e-06	6.62966e-05					TUBB2B	1.16817	1.45606e-06	8.34998e-06	ELL2	0.472677	0.00241559	0.0267426					NLRP11	1.52813	0.0119398	0.0362234
								ITGB2-AS1	0.519031	0.0361303	0.121935					EPB41L4A-AS1	1.16796	4.78927e-13	6.77944e-12	LOC440028	0.472623	0.0453799	0.127917					LGMN	1.52789	3.86567e-09	8.58073e-08
								TMED1	0.518902	8.83199e-06	0.000129238					TLE4	1.16692	6.76354e-05	0.000285311	NPHP3	0.472599	0.0518496	0.138609					FCGR2A	1.52778	9.61284e-07	1.19025e-05
								CIDECP	0.518689	0.00330411	0.0195354					SOX4	1.16633	1.02683e-22	3.12252e-21	FAM122C	0.472566	0.0236531	0.0876187					HSPB9	1.52596	0.0309485	0.0774765
								GSTO1	0.517882	1.88257e-08	4.95199e-07					SMAD7	1.16565	9.56497e-16	1.76806e-14	PTER	0.472129	0.000582209	0.0122434					CPED1	1.52567	0.000740556	0.00366831
								SP100	0.517185	5.7949e-05	0.000674339					PTPRH	1.16554	3.45105e-24	1.14506e-22	ZBTB41	0.472127	0.0284932	0.096983					HRH1	1.52465	0.00665693	0.0227904
								MPHOSPH6	0.517037	5.3903e-05	0.000634006					CARS	1.16521	4.57204e-27	1.73428e-25	MTSS1	0.472101	0.0397335	0.118027					HELB	1.52285	2.71559e-07	3.96872e-06
								S1PR3	0.516749	0.00227396	0.0145156					BDNF	1.16488	8.9441e-11	9.65751e-10	TRAPPC6B	0.471751	0.0169717	0.0730375					STRIP2	1.52199	0.00194261	0.00824107
								GRINA	0.516409	2.72867e-07	5.6423e-06					NR3C1	1.16469	1.26398e-20	3.37818e-19	RUFY3	0.47071	0.0115731	0.0598965					GABRA2	1.52189	9.54827e-05	0.000643189
								LPAR2	0.515871	7.19493e-06	0.000107313					TRABD2B	1.16458	0.0101555	0.0247698	DUSP5	0.470283	0.00519442	0.0390485					PXDNL	1.52077	0.0672417	0.141121
								LYZ	0.515676	0.0398722	0.130685					INE1	1.16419	0.0219387	0.0485726	E2F5	0.46986	0.0282628	0.096459					NPM1P37	1.52051	0.0485935	0.109417
								RAP1GAP	0.515667	0.0013751	0.0096852					CDKN2B	1.16392	1.71132e-17	3.66575e-16	INPP5F	0.469786	0.000111085	0.00480444					FAM157A	1.52006	0.000373905	0.00206454
								MFSD12	0.5146	4.8586e-06	7.5754e-05					ZNF671	1.16386	0.00183862	0.00553664	THG1L	0.469752	0.00665906	0.0441273					SDCBPP1	1.51969	0.041672	0.0975107
								CDK5	0.514279	9.00963e-06	0.000131217					OPRL1	1.16348	0.00217409	0.00641048	PNMA2	0.469589	6.44483e-06	0.000708658					PNPLA5	1.51962	0.0273661	0.0703115
								PPIF	0.513726	8.71387e-06	0.00012763					ALOX12B	1.16251	0.0248242	0.0540654	ANTXR1	0.469581	0.00860756	0.0506959					NAMPTP1	1.51893	3.09514e-05	0.0002459
								CFLAR	0.513163	1.22253e-06	2.19871e-05					CCDC122	1.16226	6.81049e-05	0.000287042	KRAS	0.46949	0.00702778	0.0452471					TAGAP	1.51882	0.000149783	0.000947217
								TMEM40	0.512717	4.14315e-08	1.0228e-06					PPP4R2	1.16177	6.43389e-11	7.08345e-10	PAQR5	0.469317	9.83839e-06	0.000938015					OLAH	1.51858	0.0112193	0.0344693
								PFDN2	0.512534	6.96376e-06	0.000104369					TMOD2	1.16088	0.0029828	0.0084792	ALOX5AP	0.469228	0.0388508	0.116695					TRHDE	1.51832	0.0028345	0.0112926
								FSTL1	0.512171	4.35313e-07	8.512e-06					LACC1	1.15924	5.01726e-06	2.62129e-05	KLRG1	0.469181	0.0310851	0.101645					AC120036.1	1.51766	0.0389049	0.0924064
								PIK3CD	0.511736	2.23145e-05	0.000293735					LOC100507053	1.1585	0.00132614	0.00413098	SLC7A2	0.468874	0.0411716	0.120786					SSPO	1.51708	0.00873576	0.0282386
								CTPS1	0.511614	1.89705e-05	0.000254481					ZNF92	1.15532	3.98135e-06	2.11497e-05	CCDC58	0.468176	0.000625708	0.0126916					ZNF90P1	1.51688	0.00742018	0.0248497
								TRIM22	0.511526	3.47165e-07	7.00992e-06					CEACAM1	1.15486	4.72081e-25	1.66095e-23	SCAMP1	0.468012	0.0219772	0.0839923					SEPTIN14P21	1.51601	0.010967	0.0339065
								ARHGAP26	0.51152	9.82586e-06	0.000141783					MAK	1.15335	0.0269704	0.0581743	PLEKHA1	0.467947	0.00427361	0.0352288					AC024568.1	1.51376	0.0249563	0.0652682
								ADAM28	0.511381	1.79623e-07	3.88564e-06					AGO2	1.15332	1.1529e-12	1.57386e-11	PTAFR	0.467785	0.0499908	0.135216					C1orf61	1.513	0.00061528	0.00313387
								INAFM2	0.51129	8.61837e-06	0.000126351					TRIM6	1.15296	0.00592761	0.0154679	IPMK	0.467374	0.0125347	0.0626372					GLT8D2	1.51223	0.0249388	0.0652323
								TUBB2A	0.510324	9.64118e-06	0.000139495					CCRL2	1.1527	0.0232141	0.0510165	LAMC1	0.46707	0.00389092	0.03361					RD3	1.51021	0.000866385	0.0041587
								P4HA1	0.509845	1.61872e-05	0.000223144					HES1	1.15262	2.92146e-24	9.80505e-23	GPR155	0.466695	0.0167809	0.0728201					USP32P2	1.51006	0.00539312	0.0191617
								SLFN5	0.50978	5.42847e-05	0.00063801					LOC441155	1.15237	0.0347441	0.0722976	FAM200B	0.466643	0.0269256	0.0940404					NOVA2	1.50959	0.0294676	0.0746042
								PIGR	0.509775	5.62576e-05	0.000656706					FAM200A	1.15217	4.87729e-06	2.55365e-05	KIFAP3	0.466614	0.00386607	0.0335062					GIMAP7	1.50801	5.03569e-05	0.0003695
								DNPH1	0.509643	3.6393e-05	0.000451396					STMND1	1.15189	0.0310727	0.065633	FAM72B	0.466499	0.000260576	0.00777304					TDGF1P3	1.50726	0.0212066	0.0573449
								ZNFX1	0.509567	9.05069e-08	2.07081e-06					KLHL29	1.14914	1.39917e-08	1.11673e-07	WDR41	0.466487	0.00018869	0.00662792					GDF6	1.50552	8.09021e-06	7.67288e-05
								PYCR1	0.509516	0.000133818	0.00137984					IL11	1.14887	0.0112242	0.0270681	BROX	0.466283	3.80701e-05	0.00240956					GPR160P2	1.5053	0.031569	0.0787177
								TMSB10	0.509369	1.51985e-08	4.08117e-07					ZNF662	1.1479	0.0309875	0.0655223	ZNF770	0.465989	0.00363994	0.0322597					PCBP3	1.50475	0.00428533	0.0158471
								ARSI	0.509235	1.00851e-05	0.000144834					SNAI2	1.14498	0.0341853	0.0713181	RRAS2	0.465953	0.00116154	0.0176268					CCDC141	1.50426	0.000346419	0.00193944
								CDKN2A	0.50922	6.64042e-05	0.000753539					TET3	1.14402	8.5952e-11	9.29456e-10	SNX6	0.465945	0.000159366	0.00599633					ZC3H12D	1.50406	9.50975e-05	0.000641083
								TMPRSS4	0.508826	1.47687e-06	2.6106e-05					ABTB2	1.14222	6.85046e-19	1.6358e-17	MR1	0.465818	0.0342652	0.107806					SKA1	1.50355	0.000573907	0.00296502
								TMEM217	0.508361	0.0110101	0.0501602					TRPS1	1.14216	2.0779e-11	2.42716e-10	RNF217	0.46539	0.0157205	0.0707998					MDGA2	1.50342	0.0494545	0.110918
								TNFSF9	0.508117	1.6413e-05	0.000225634					KIAA1551	1.1418	2.88406e-14	4.56623e-13	TRMT10B	0.465254	0.000372196	0.00953263					KRT24	1.50258	0.00274946	0.0110134
								SLC25A37	0.506909	0.000231895	0.00220359					PRKG2	1.14176	0.00557094	0.0146632	PITPNA-AS1	0.464926	0.000285413	0.00813898					SH3TC2	1.50244	0.00347647	0.0133158
								SH2B3	0.506824	1.12179e-05	0.000160506					ZNF675	1.14162	9.39654e-07	5.55254e-06	EXT1	0.464861	4.34826e-05	0.00255288					TPH2	1.50162	2.77718e-05	0.000223988
								SLC15A1	0.506228	0.0283068	0.102009					PRKD2	1.14091	6.77723e-17	1.38843e-15	VPS13C	0.464831	0.035047	0.109364					STAT2	1.50131	6.9363e-08	1.1562e-06
								ORMDL2	0.506064	1.88532e-06	3.24592e-05					GALNT9	1.14075	0.028629	0.061334	COL5A1	0.464819	0.0393579	0.117341					BX284632.1	1.50111	0.0376413	0.0900709
								FUT2	0.505864	0.0002208	0.00210939					ZNF320	1.13941	2.20247e-06	1.22447e-05	RRN3P1	0.464814	0.0327823	0.104973					C3orf70	1.49961	0.00158846	0.00693343
								SEC61G	0.505328	4.17581e-06	6.61754e-05					ASAP1	1.13921	1.90124e-16	3.72725e-15	UBA6	0.464646	0.00280207	0.0282021					TBC1D3B	1.49876	0.0204785	0.0556755
								EHD3	0.505293	3.24979e-05	0.000410658					CSGALNACT1	1.13767	8.92239e-15	1.4836e-13	MAP4K5	0.464386	0.000708234	0.0135336					CERS3	1.49835	0.0123823	0.0372905
								SLC41A2	0.505245	0.00515805	0.027856					ZNF222	1.13725	3.49196e-07	2.23774e-06	DMTF1	0.464349	0.0101309	0.0557152					TRPM1	1.49707	0.0356182	0.0862816
								KCNS1	0.503888	0.0183052	0.0730218					KANK3	1.13704	0.0404715	0.082564	TRIQK	0.464188	0.0330325	0.105422					AL355877.2	1.49668	0.0472008	0.1071
								PLEKHF1	0.503245	0.00207362	0.0134816					TNS1	1.13624	0.00363498	0.010089	ANKRD33B	0.46409	0.00108863	0.0169085					CCND2	1.49656	1.22552e-06	1.46408e-05
								TRPV3	0.502684	0.00168111	0.0114043					L3MBTL4	1.13531	0.000152768	0.000591185	C10orf88	0.463672	0.000388608	0.00969652					FCGR1A	1.49612	5.24873e-05	0.000382906
								AMIGO2	0.502269	3.12949e-07	6.41961e-06					IRF2	1.13528	3.68021e-18	8.4552e-17	PAX6	0.463624	0.0125876	0.0627685					EPB41L3	1.49563	1.68691e-06	1.92795e-05
								HMOX2	0.501061	4.28119e-05	0.000520226					ROBO3	1.13484	0.0368239	0.0760064	TXNDC9	0.46318	2.11795e-05	0.00158846					GDPD4	1.4956	0.0389516	0.0925048
								NDUFA7	0.500721	2.28339e-06	3.85981e-05					ZNF426	1.1345	0.000264505	0.000972298	RHOQ	0.463088	0.0164006	0.0721836					C6	1.49542	0.0402165	0.0947739
								SLC39A14	0.500486	3.03543e-06	4.96814e-05					SLC5A1	1.13446	2.44226e-11	2.83458e-10	TAB2	0.462458	0.00883	0.0513994					BCL2L15	1.49474	1.05909e-06	1.29056e-05
								LOC115110	0.500478	0.00957315	0.0452729					TFAP2A	1.13274	6.81926e-18	1.52814e-16	CDKL2	0.462335	0.0487227	0.133117					COL22A1	1.49461	0.0679168	0.142149
								FDPS	0.500313	3.80634e-07	7.57693e-06					TP53BP2	1.1327	7.08658e-23	2.1777e-21	DOCK11	0.46229	0.0151462	0.0696393					ACTG1P9	1.49413	0.00890908	0.0286886
								ASL	0.500073	1.22028e-05	0.000172998					YARS	1.13243	6.04177e-25	2.09534e-23	DMC1	0.462252	0.0190242	0.0774761					MTND6P22	1.49336	0.00172458	0.00745209
								RABAC1	0.500044	2.39116e-06	4.01564e-05					SMCHD1	1.1324	1.6715e-09	1.54291e-08	SLC1A4	0.461942	0.0230681	0.0865303					MARCHF1	1.49323	5.78561e-07	7.6402e-06
								OAF	0.499976	2.18448e-05	0.000288534					PSMB8	1.13078	2.48322e-21	6.98274e-20	IFNGR2	0.461766	0.0037627	0.0329427					RTP4	1.49319	2.68668e-07	3.93296e-06
								MFGE8	0.499701	1.60549e-06	2.79641e-05					CAB39	1.13055	3.12839e-18	7.22158e-17	TSEN15	0.461725	0.00691093	0.0449433					SNX32	1.49272	0.0099227	0.0312465
								TPI1	0.499333	1.1461e-05	0.000163531					IL7R	1.13034	0.0381849	0.0783934	LYRM1	0.461202	0.00691382	0.0449433					ADAMTSL1	1.49252	0.0325326	0.0805972
								C10orf35	0.498719	0.00351126	0.0205714					DUSP15	1.12867	0.0217785	0.0482825	WDFY2	0.461003	0.00171125	0.0219316					ROBO4	1.49116	0.0631858	0.134429
								SERPINB2	0.498114	0.0309807	0.108781					LOC101059948	1.12749	0.0371143	0.0765191	ZBTB6	0.46095	0.00282036	0.0283018					RBFOX3	1.49111	0.00353822	0.0135259
								CDCP1	0.497932	1.4702e-06	2.60476e-05					CCSER2	1.12745	3.49725e-09	3.06135e-08	CSGALNACT1	0.460947	1.77905e-05	0.00141615					TRPV3	1.49084	0.00686422	0.0233598
								MYL9	0.497623	0.000717597	0.00568466					CTSO	1.12728	5.66005e-11	6.28168e-10	RASD2	0.460603	0.0304811	0.100749					ACSBG2	1.49083	0.0628378	0.133882
								IRAK3	0.497027	1.03828e-06	1.89153e-05					IL36G	1.12645	0.0422903	0.0856151	ZNF621	0.460544	0.0235013	0.0873222					NLGN3	1.49065	0.00831368	0.0271424
								MSRB2	0.49666	0.000134015	0.00138095					EYA1	1.1248	0.000933272	0.00301286	SHOC2	0.460058	0.00173387	0.0220992					ITGA10	1.48994	0.00567105	0.0199474
								WBP2	0.496299	5.00622e-06	7.77421e-05					ZFP36L1	1.12436	2.85175e-26	1.05966e-24	MKKS	0.459615	0.00053643	0.0117342					CYBB	1.4898	1.52552e-07	2.35616e-06
								SERINC2	0.495854	1.08285e-07	2.44146e-06					ZNF274	1.12299	4.3145e-19	1.04742e-17	QKI	0.459258	0.0194873	0.0784312					ADGRG3	1.48952	0.00193038	0.00819893
								S100A10	0.495817	8.32393e-08	1.91587e-06					COL4A2	1.12159	0.0116497	0.0279694	FOXP1	0.458447	0.0307529	0.101304					IL10RA	1.48834	3.49042e-05	0.000272283
								P2RX4	0.495713	0.00282329	0.0172873					GTPBP1	1.12141	4.07476e-19	9.92524e-18	CACNG7	0.457946	0.0233581	0.0870486					NEIL3	1.48792	0.000269939	0.00156996
								SP110	0.495164	0.000159619	0.00160626					BPGM	1.11992	3.25147e-16	6.28128e-15	QPCT	0.457942	0.000626577	0.0126916					SRGN	1.48756	3.24091e-06	3.39039e-05
								SMIM22	0.493422	0.000958442	0.0072419					RUNDC3A	1.11959	0.00123067	0.00386656	LEPR	0.457194	0.0229104	0.086213					LAMP3	1.48551	8.14443e-09	1.66171e-07
								ACOT9	0.493331	3.27705e-06	5.32417e-05					GPT2	1.11931	9.16029e-20	2.32454e-18	ADARB1	0.45683	0.0240129	0.0881202					RPL7P41	1.48451	0.0231543	0.0613694
								DUSP3	0.493213	1.03063e-07	2.33051e-06					CD2AP	1.11917	4.0005e-09	3.46234e-08	MAP1B	0.456624	0.0150388	0.0693358					AL356000.1	1.48387	0.0681745	0.142604
								ADA	0.49314	8.86596e-06	0.000129612					ZNF280D	1.11899	2.06233e-10	2.13504e-09	HILPDA	0.456548	0.0486431	0.133061					AC099489.1	1.48332	0.000688896	0.00344721
								NMI	0.492452	0.00128822	0.0091595					NUDCD1	1.11883	6.49461e-15	1.09406e-13	ATAD1	0.456018	0.00252157	0.0273051					CLDN11	1.48294	0.00210708	0.00878066
								GLIPR1	0.491954	0.00407209	0.0231811					DDX59	1.11859	1.38253e-13	2.05909e-12	RASA2	0.45589	0.00316962	0.0301182					GIMAP2	1.48224	8.60773e-05	0.000588129
								ACTG1	0.491458	1.50107e-05	0.000208786					GJB4	1.11808	1.92434e-10	1.99643e-09	CEP57L1	0.455866	0.0027287	0.0281319					TMSB4XP4	1.48192	0.0632811	0.134583
								SLC16A4	0.491273	0.000425717	0.00370335					FAS	1.11782	1.33578e-08	1.07083e-07	DNAJC21	0.455589	1.16535e-06	0.000218322					HTN3	1.48156	0.000103213	0.000686622
								CPZ	0.491079	0.0200176	0.0781847					TRIM16	1.11761	4.45383e-17	9.24137e-16	MTX3	0.455459	0.0177454	0.07461					NEXN	1.48025	7.20099e-05	0.000504898
								SH3BGRL3	0.490358	3.48586e-07	7.02029e-06					ZNF879	1.1168	0.0221609	0.0489901	ANKRD12	0.455075	0.003355	0.0309172					TDGF1	1.47999	0.0112008	0.0344296
								ARF4	0.490227	3.60219e-08	9.00082e-07					ZNF224	1.11639	1.67214e-11	1.97858e-10	PAIP2	0.454781	0.000501296	0.0112727					FLT4	1.47904	0.0157703	0.0454784
								APOBEC3B	0.488576	0.00405262	0.0231213					SCML2	1.11605	0.018649	0.0422459	PTGR2	0.454744	0.000219256	0.00700954					SLC22A20P	1.47766	0.000743631	0.00368141
								MSANTD3	0.488384	1.92199e-05	0.00025738					RASSF9	1.11582	7.09596e-05	0.000297695	ZNF559	0.454704	0.0233467	0.0870486					TACR2	1.47649	0.00468146	0.0170269
								PANX2	0.48838	0.0375303	0.124951					PCGF5	1.1158	4.23342e-12	5.4234e-11	ATF1	0.45428	0.000220416	0.00700954					CASP14	1.47644	0.00626055	0.0216135
								YARS	0.488341	4.93244e-07	9.56016e-06					ST3GAL1	1.11557	1.30334e-24	4.46693e-23	KIAA1551	0.453971	0.0040915	0.034562					VSIG1	1.47569	0.00466117	0.0169636
								RAB24	0.488294	4.08735e-06	6.49281e-05					ATP8A1	1.11486	0.0431542	0.0870615	RBM7	0.453902	0.00837178	0.0497997					GPR12	1.47542	0.034532	0.0842625
								NEDD4L	0.487809	3.19289e-08	8.08256e-07					TTBK2	1.11441	0.00236274	0.00689749	ESCO1	0.453743	0.00305969	0.0296486					H2AC16	1.47468	0.0239144	0.0630567
								BLACAT1	0.487651	0.000822547	0.00636754					SLC13A5	1.11316	2.44953e-05	0.000112342	CDKL3	0.453617	0.0544885	0.143153					TLR7	1.47462	5.10547e-05	0.000373736
								SLC6A20	0.487445	0.0358192	0.121229					RNF39	1.11305	0.000202129	0.000763539	LIAS	0.453594	0.0042923	0.0352952					HACD1	1.47414	0.00622878	0.0215248
								AKR1B1	0.48678	3.23193e-05	0.000408735					EFCAB13	1.11299	2.01484e-05	9.38542e-05	RASSF8	0.453545	0.00161942	0.0213161					AC018638.4	1.47299	0.000487004	0.00257169
								CLIP3	0.486565	0.00891595	0.042827					C19orf66	1.11297	2.22487e-14	3.55346e-13	AMN1	0.453094	0.0173274	0.0736161					PTPRB	1.47039	0.00233151	0.00956253
								NOCT	0.486387	0.000725263	0.00573206					ERCC4	1.11244	2.84345e-09	2.5301e-08	MTIF2	0.452754	0.000205647	0.00683606					AMER2	1.47	0.00867568	0.02807
								FAM219A	0.485726	2.31068e-05	0.000303389					LINC00494	1.1118	1.28082e-07	8.8335e-07	CEP95	0.452169	0.00519065	0.0390427					MORF4L1P3	1.4699	0.0621588	0.132803
								NDUFA13	0.485612	3.29476e-05	0.000415323					ATAD2B	1.11159	7.36156e-07	4.4346e-06	CXorf38	0.452095	0.000787315	0.0142276					TRDC	1.46987	0.0186802	0.0518424
								DUSP8	0.485301	0.00171352	0.0115835					TMCC1	1.11092	2.041e-19	5.06459e-18	ARFGAP3	0.452087	0.00059905	0.0123572					IL1A	1.46893	0.0166943	0.0474766
								AIP	0.484989	5.99922e-06	9.07038e-05					ATXN7L1	1.10911	1.26908e-05	6.15145e-05	TNC	0.452039	0.0511981	0.137478					AC008567.1	1.46892	0.0135782	0.0403282
								MAP7D1	0.484758	7.29413e-08	1.7042e-06					GAB2	1.10885	1.25648e-12	1.71046e-11	ENPP4	0.451916	0.0530663	0.140942					ADM2	1.46856	0.00841794	0.0274118
								PCSK9	0.48376	0.000257198	0.00242123					PCDH7	1.10869	0.00867722	0.021554	SLC9A7	0.451772	0.00488482	0.0377265					RGS11	1.46592	0.0210354	0.0569704
								SERPINF1	0.483543	7.29513e-05	0.000815273					NFKBIE	1.10867	1.55982e-13	2.30897e-12	IQCB1	0.451459	7.79894e-05	0.003907					KLRC2	1.46287	0.0164186	0.0468508
								IRF6	0.48274	3.77499e-05	0.000465984					TAF1D	1.10835	2.53791e-11	2.9409e-10	TMEM144	0.451145	0.00389041	0.03361					CHRNA2	1.46286	0.0159659	0.0458926
								ST3GAL1	0.482541	3.77979e-07	7.54086e-06					LRIF1	1.10829	1.17761e-13	1.76836e-12	TBL1XR1	0.450846	0.0186693	0.0767262					SAMSN1	1.46219	1.0624e-05	9.70102e-05
								DNAJB9	0.482514	2.46823e-05	0.000321618					FAM71F2	1.10805	0.0182806	0.0415083	KTN1	0.45082	5.93088e-09	2.40479e-06					OLA1P2	1.46211	0.00985428	0.0310865
								MAOB	0.48195	0.00907372	0.0434768					AMN1	1.10795	2.0339e-11	2.38341e-10	MSANTD3	0.450476	0.00979348	0.0547224					WASH4P	1.46207	0.0302557	0.0761305
								RUSC2	0.480621	0.000253365	0.00239243					BTN3A1	1.10772	8.86153e-20	2.25659e-18	CGGBP1	0.45013	0.013463	0.0651559					OPRK1	1.45964	0.052291	0.115911
								CCDC69	0.480056	6.97854e-05	0.000782969					PGM5P2	1.10579	0.0260248	0.0563767	TMEM68	0.449933	0.0108775	0.0580325					ATP8B5P	1.45915	0.0661667	0.139408
								AFAP1L1	0.479011	1.74e-05	0.000235966					DUSP5P1	1.10405	0.0290775	0.0620848	JAK2	0.449924	0.00628058	0.0428221					RADIL	1.45876	0.019585	0.0538524
								GLB1L2	0.478967	0.00200481	0.0131503					GOLT1A	1.10398	3.34773e-06	1.79871e-05	C14orf93	0.449554	0.0163809	0.072146					PRDM7	1.45841	0.00337705	0.0130268
								FERMT2	0.47894	0.00100281	0.00749295					ZFP36L2	1.1033	1.1731e-20	3.14105e-19	EIF3J	0.449401	0.00391731	0.0337722					GAB3	1.45675	8.56211e-05	0.000585918
								MPV17L2	0.478791	0.000706171	0.0056156					ZNF615	1.10317	1.52823e-06	8.74319e-06	UFSP2	0.449269	0.00802585	0.0489358					NANOG	1.45542	0.000637783	0.00323171
								PGBD5	0.478706	0.0138634	0.0594138					ZNF185	1.10149	8.8537e-19	2.09355e-17	SGCB	0.449183	0.000570787	0.0120987					IL1RN	1.45497	1.14826e-06	1.38678e-05
								WFDC21P	0.478534	0.00100732	0.00751938					C8orf31	1.10086	4.83033e-06	2.53453e-05	ZNF140	0.448993	0.0193811	0.0783394					SH2D6	1.4545	0.00841115	0.0274045
								GAPDH	0.478308	7.95978e-05	0.000878757					DIAPH2	1.10083	8.48747e-13	1.17518e-11	SLCO1B7	0.448615	0.0491428	0.133815					ULBP1	1.4537	0.0395222	0.0935327
								MRPS15	0.478031	3.55035e-06	5.73208e-05					INTS6	1.09993	1.03104e-10	1.09942e-09	PPP3CC	0.448516	8.98858e-06	0.000897129					GRIK1	1.45355	0.0543994	0.119402
								GSTP1	0.4777	3.35012e-06	5.42579e-05					ERCC6	1.09974	9.07918e-09	7.45896e-08	CCDC82	0.448491	0.00896523	0.0519297					KIF14	1.45326	0.00504342	0.0181445
								TMEM159	0.477513	3.60719e-07	7.23636e-06					RNF19A	1.09938	2.3368e-16	4.54444e-15	MAP4K3	0.448428	0.0047932	0.0375101					GOLGA6L17P	1.45212	0.0194981	0.0536958
								SPRR1B	0.476835	6.89973e-06	0.000103509					ERBB4	1.09938	1.75961e-05	8.28393e-05	HSPBAP1	0.448338	0.0278538	0.0956238					OR51B5	1.45195	0.0229119	0.0608859
								SCUBE3	0.476174	0.000633656	0.00513397					SMURF1	1.0988	4.48203e-18	1.02328e-16	LAMB3	0.448308	0.0137844	0.0661413					DPPA4	1.45163	0.00138928	0.00618318
								FAM65A	0.476049	2.00499e-05	0.000267107					ARAP2	1.09842	1.31374e-08	1.05432e-07	CYP2R1	0.447902	0.0240066	0.0881202					NPM1P39	1.45064	0.0450383	0.103415
								CD63	0.475669	1.64889e-06	2.86877e-05					ZNF518A	1.09828	4.55699e-08	3.38313e-07	TNFRSF10B	0.447624	0.00857877	0.0506183					NANOGP5	1.45047	0.0610906	0.130929
								YIPF2	0.475013	8.02214e-06	0.000118462					RASA2	1.09819	5.41539e-05	0.000233374	TRMT11	0.447319	0.00139262	0.0195825					NAPSA	1.44924	0.0601841	0.129241
								DPP7	0.474341	2.29434e-05	0.000301501					IFNGR2	1.09788	1.15443e-22	3.48145e-21	BIK	0.447215	0.034341	0.107959					TREM1	1.44904	0.00057634	0.00297498
								MARS	0.474097	2.08699e-07	4.44621e-06					FAM71A	1.09787	0.0362679	0.0750609	ZCWPW1	0.44683	0.0117235	0.0603382					AL033529.1	1.44882	0.0466233	0.106103
								NDUFA3	0.473434	0.000139899	0.00143037					KRT16	1.09759	5.00906e-07	3.1167e-06	SBDS	0.446812	0.000553524	0.0119302					TRIM38	1.44878	8.91133e-10	2.26227e-08
								C12orf74	0.473337	0.0168717	0.0688718					ADAM8	1.09748	1.00427e-12	1.38263e-11	PARD3B	0.44681	0.00488452	0.0377265					CA5A	1.44821	0.000286877	0.00165702
								GDI1	0.473133	2.66131e-06	4.43084e-05					JARID2	1.0967	6.11334e-15	1.03543e-13	NUCB2	0.446795	8.4125e-06	0.000856623					SH2D1B	1.44751	0.00321001	0.0124929
								CMTM7	0.472754	6.99938e-07	1.29963e-05					FRMD4B	1.09651	7.73333e-11	8.41881e-10	STYXL1	0.446204	0.00163601	0.02142					ERVV-2	1.44723	0.0183099	0.0510495
								CD59	0.472415	1.74758e-07	3.79633e-06					ULK1	1.09564	1.96624e-12	2.61316e-11	TMOD2	0.446091	0.0226972	0.0856342					PATE4	1.44572	0.00177135	0.00762248
								ATP6V0C	0.472403	1.3295e-05	0.000187451					PIWIL4	1.09551	3.90151e-07	2.46762e-06	ZNF720	0.445755	0.00423605	0.0350269					TNFSF10	1.44499	7.30087e-11	2.34544e-09
								LAP3	0.47198	8.51234e-06	0.000124915					SLC3A2	1.09549	1.57312e-17	3.38966e-16	ABCG1	0.445695	0.0467351	0.130042					GABRA1	1.44477	0.0148163	0.0431923
								LHB	0.471979	0.0410321	0.133445					ZNF430	1.09513	0.000261891	0.00096404	GTF2F2	0.445561	4.12715e-05	0.00249069					GABRG3	1.4446	0.0142497	0.0418444
								PCDHGA12	0.471803	0.0356863	0.120858					PLD6	1.09375	1.91504e-05	8.95778e-05	MAP3K2	0.445381	0.0138638	0.0663772					SLC23A3	1.44459	0.0327665	0.0809835
								TMEM147	0.471338	1.80747e-06	3.12011e-05					CDKN2AIP	1.09316	1.85891e-12	2.48184e-11	C3orf52	0.445062	0.00415576	0.0348102					C1QB	1.44448	2.04064e-06	2.27197e-05
								SMS	0.471124	1.37503e-06	2.45019e-05					NRIP1	1.09307	1.35943e-09	1.27177e-08	ATXN3	0.444771	0.0264143	0.0930559					SRSF12	1.44444	0.00717463	0.0242156
								BACE2	0.470374	1.23982e-05	0.000175446					PREX1	1.09251	0.00380139	0.010483	REEP2	0.444608	0.00104362	0.0164697					DGKG	1.44437	0.00130855	0.0058727
								AKIP1	0.469737	5.54901e-05	0.000650201					NEURL1B	1.09198	4.79312e-05	0.000208844	TRIB1	0.44458	0.00506101	0.0385141					OR52A1	1.4443	0.000155375	0.000975244
								TPST1	0.469456	2.3219e-06	3.91634e-05					C10orf55	1.09126	2.61452e-05	0.000119233	EIF4A2	0.444508	0.00198655	0.0240443					AOX2P	1.44261	0.0201184	0.054931
								EMILIN2	0.469366	0.0030108	0.0181481					ITGA2	1.09085	1.75823e-11	2.07372e-10	DPY19L1P1	0.444405	0.00862995	0.0507817					BMS1P17	1.44191	0.0351022	0.0853357
								BRI3	0.469365	7.55324e-05	0.000842293					RBMS2	1.09033	2.57652e-25	9.17593e-24	DYNC2LI1	0.444021	0.00811845	0.0491551					MMP12	1.44166	0.00457049	0.016692
								TIMP3	0.468693	3.1859e-06	5.18697e-05					JMJD1C	1.09011	4.0281e-11	4.57314e-10	CD2AP	0.443757	0.00256061	0.0273637					AL390719.1	1.44157	0.000849753	0.00410333
								ABTB2	0.468629	6.69109e-05	0.000757067					HINT3	1.09005	3.04903e-09	2.69818e-08	CDV3	0.443712	0.00252447	0.0273051					NTRK1	1.4415	0.0292317	0.0741593
								NCEH1	0.468474	1.84589e-05	0.000248913					TRMT10B	1.08952	0.00110989	0.00352675	NAMPT	0.443675	7.21781e-05	0.00367259					LYPD4	1.44136	0.0622639	0.132931
								PSME1	0.468083	7.77465e-06	0.000115327					CACNA1A	1.0889	0.0498254	0.0983145	ATP11C	0.443622	0.0200587	0.0796393					MPIG6B	1.43997	0.00408834	0.0152785
								PODXL2	0.467644	0.0101309	0.0471022					FAM160A1	1.0888	1.06912e-06	6.2491e-06	CCSER2	0.443403	0.00275254	0.028142					TMEM236	1.43857	0.00113468	0.00520021
								MB21D2	0.467321	0.000358002	0.00320812					ZSCAN23	1.08829	0.0477614	0.0948714	KIAA1109	0.443338	0.0292154	0.0984236					AC087894.1	1.43804	0.000707979	0.00352573
								C12orf54	0.467048	0.0167867	0.0686153					SMIM6	1.08783	1.4761e-07	1.00707e-06	RWDD2A	0.443295	0.0116016	0.0599484					AC015688.4	1.43713	0.00452058	0.0165405
								C3orf52	0.466975	0.000135933	0.00139665					TNKS2	1.08743	2.23932e-08	1.74521e-07	B2M	0.442814	1.62432e-06	0.000281008					SLITRK4	1.43698	0.00613374	0.0212629
								NAA38	0.466808	6.05992e-05	0.000698947					NCCRP1	1.08703	9.83614e-05	0.000399312	GTF2H3	0.442647	0.00133328	0.0190942					TFEC	1.43611	4.91397e-05	0.00036162
								FOXD1	0.466602	0.00077647	0.00605631					ZNF697	1.08681	6.29976e-07	3.85232e-06	LYST	0.442552	0.0400298	0.118495					OTOA	1.43609	0.0112164	0.0344666
								HS3ST1	0.466356	5.81304e-05	0.000675509					SLC25A51	1.08646	0.00023049	0.00085799	VAMP4	0.442307	0.0285601	0.0971343					AC005520.3	1.43587	0.0255899	0.0666491
								UBTD1	0.46626	8.01919e-05	0.000884685					TCF7L2	1.08644	2.40263e-10	2.4663e-09	TM6SF1	0.44217	0.0539689	0.142326					IGDCC3	1.43578	0.0330728	0.0815339
								MRAS	0.466018	0.00423595	0.0239608					PCAT1	1.08644	0.0271157	0.0584444	TNFAIP2	0.442016	0.000104616	0.00463274					OR52I1	1.43554	0.000956227	0.00451874
								LITAF	0.465719	7.82396e-07	1.44235e-05					CYP2J2	1.08602	1.16672e-15	2.14036e-14	RNF32	0.441629	0.0122378	0.0619046					NPL	1.43546	6.66082e-06	6.46649e-05
								CTSS	0.465587	4.97283e-06	7.73012e-05					GPR37	1.08562	2.63296e-12	3.44889e-11	PIK3CD	0.441142	0.00661646	0.0439573					AL049634.2	1.43517	0.052284	0.11591
								NT5DC2	0.46551	5.11366e-06	7.90139e-05					MYPN	1.08495	0.00888646	0.0219763	CBR4	0.440979	0.0105342	0.0570103					ACSL1	1.43475	1.62736e-06	1.86834e-05
								C4orf48	0.46531	0.0180899	0.0723551					ITSN2	1.08369	1.1419e-10	1.21143e-09	C4orf33	0.439882	0.0194677	0.0784312					DYSF	1.43441	0.000496224	0.00261335
								RGS3	0.464885	9.27386e-05	0.001008					YOD1	1.08315	1.59273e-07	1.08309e-06	UST	0.439882	0.00239531	0.0266546					ADD2	1.433	0.000955663	0.00451729
								SLC16A1	0.464101	0.000414341	0.00362888					ZNF114	1.083	0.0411895	0.0837824	ERAP2	0.439866	0.00503645	0.0384626					AC060766.1	1.4322	0.00361761	0.0137936
								FKBP9P1	0.463842	0.011779	0.0528839					ANKRD18B	1.08243	6.13709e-05	0.000261536	RGS11	0.43979	0.00631043	0.0429805					STRIT1	1.43185	0.0228536	0.0607855
								ATF5	0.46369	0.000105424	0.0011261					LAMB3	1.08166	4.73044e-20	1.21523e-18	SLC39A8	0.439717	0.0101856	0.0558808					PRSS53	1.43111	0.0353768	0.0857673
								ACTB	0.463541	4.04286e-06	6.45314e-05					IL2RG	1.08142	0.00112243	0.00356272	TTPAL	0.439038	0.00910077	0.052272					CCDC83	1.43079	0.0678706	0.142079
								NAMPT	0.463513	8.4705e-06	0.000124619					CYP1A2	1.08112	0.0330624	0.0691836	PIBF1	0.438919	0.0100698	0.0555745					GALNT16	1.43031	0.00461922	0.0168387
								SMIM4	0.463241	0.0180711	0.0723134					PRSS1	1.08105	2.95236e-05	0.000133553	CLK1	0.438805	0.0303788	0.100586					ITPRID1	1.43	0.0230369	0.0611446
								BCL2L1	0.463195	9.94367e-06	0.000143202					SLC28A3	1.08033	6.35676e-08	4.59278e-07	RGS10	0.438241	0.000100856	0.00452807					PCDHB9	1.42971	0.0172697	0.0487598
								LINC00342	0.462528	0.000648455	0.00524475					RARRES3	1.07843	1.18218e-19	2.98435e-18	ZNF765	0.438236	0.000984116	0.0159811					CRISPLD2	1.42942	0.000478041	0.00253112
								MTHFD1L	0.462301	6.072e-06	9.15357e-05					MUC21	1.07821	0.045237	0.0905485	DOCK7	0.43819	0.00036263	0.00942909					SHLD2P2	1.42907	0.0335333	0.082452
								MSN	0.460975	1.49346e-05	0.000207915					TNFRSF10A	1.07775	3.26419e-12	4.23386e-11	YIPF4	0.438139	0.00201777	0.0243019					LILRB5	1.42907	0.00517135	0.0185459
								SERPINB4	0.460312	0.000217551	0.00208739					TANK	1.07747	2.23857e-17	4.73939e-16	HOMER2	0.437926	0.0190589	0.0775199					KRT6C	1.42872	0.0616739	0.131975
								CLPP	0.45999	1.7666e-05	0.000239055					SLC22A15	1.0769	3.17711e-05	0.000143009	DNAJC3	0.437555	0.00308945	0.0297144					XCR1	1.42764	0.0471804	0.107068
								MYL6	0.459881	8.06156e-06	0.000118864					AHR	1.0758	1.70747e-11	2.01874e-10	NPM1	0.43755	0.000451715	0.0106178					AC087359.1	1.42706	0.00176757	0.00760995
								ATP6V1G1	0.459032	1.50135e-07	3.30318e-06					ATP2C2	1.07572	8.6205e-16	1.59753e-14	STX17	0.437384	0.00216447	0.0251649					XIRP1	1.42587	0.0724623	0.149624
								RGS10	0.45872	0.00011027	0.00116738					ATF4	1.07544	3.6918e-22	1.08199e-20	FAM114A2	0.437332	0.00124171	0.018297					GBP2	1.42563	5.58694e-07	7.40552e-06
								DRAP1	0.458654	5.9136e-05	0.000684111					MIR4258	1.07475	0.0481659	0.0956098	BIVM	0.437114	0.0170149	0.0730781					LINC00933	1.42547	0.0199489	0.0546053
								AKT3	0.458453	0.00817439	0.0399979					PADI1	1.07458	3.80756e-05	0.000168831	XBP1	0.437081	0.022407	0.0850989					NANOGP1	1.42529	0.0229386	0.0609386
								IFI27L1	0.458441	0.00054549	0.0045483					RP1	1.07414	0.0444626	0.0891823	UBE2W	0.436785	0.00695791	0.0450104					POTEH	1.42527	0.0240574	0.0634015
								QPCTL	0.457873	0.00296464	0.0179118					CNTNAP1	1.07404	0.00223088	0.00655936	DENND4C	0.43672	0.0017904	0.0225059					ABCB5	1.42488	0.00184774	0.00789735
								SRPX	0.457793	0.00985137	0.0461691					MIR612	1.07328	0.0341791	0.0713153	TPD52	0.436417	0.00677083	0.0445947					FCGR3B	1.42406	0.000376761	0.00207901
								CFL2	0.457385	0.00163756	0.0111873					SPATA18	1.07328	0.0341791	0.0713153	RASA1	0.436289	0.0114988	0.0597983					LIN28A	1.42379	0.00460216	0.0167869
								WWC1	0.456993	0.000146524	0.00149098					PIEZO2	1.07288	0.0159251	0.0368141	FADS3	0.43628	0.0131116	0.0641657					CDH7	1.42377	0.00232516	0.00954095
								RASGEF1A	0.456833	0.0193231	0.0761452					KBTBD2	1.07177	5.31256e-23	1.65348e-21	TSGA10	0.43619	0.0205858	0.0808904					DUOXA2	1.42348	0.001787	0.00767863
								RAD23A	0.456757	1.38983e-05	0.000194891					TENM2	1.07116	0.034444	0.071755	AKAP9	0.436054	0.0027683	0.028142					CAVIN4	1.42242	0.0630035	0.134134
								RAP1GAP2	0.456643	0.00336408	0.0198369					LINC00673	1.071	7.58898e-18	1.68765e-16	EPS15	0.436036	0.0243481	0.0887655					ELOA3C	1.42231	0.0564507	0.122715
								DOC2B	0.456345	0.00480697	0.0264871					GZF1	1.07084	2.23081e-07	1.47298e-06	CLIP4	0.435765	0.00176238	0.0223434					C21orf62	1.42194	0.00392843	0.0147496
								PHF11	0.455758	0.00126316	0.00901585					ZNF184	1.06997	6.69521e-13	9.35019e-12	RTCA	0.435282	0.00297368	0.0292078					CICP27	1.421	0.00414057	0.0154313
								FAM222A	0.455745	0.0168638	0.0688575					EPHA2	1.06857	2.06376e-16	4.02419e-15	PRSS16	0.435152	0.0373827	0.113749					TRAIP	1.42063	0.0525857	0.116365
								KCNJ15	0.455578	2.65951e-06	4.43084e-05					GPR37L1	1.06833	0.0146681	0.0342471	IL18	0.43511	0.0110799	0.0584162					DTNA	1.4202	0.0102683	0.0321343
								CCDC80	0.455446	8.54853e-05	0.000937172					PIK3AP1	1.06787	3.96118e-15	6.83632e-14	CDH2	0.434904	0.0205945	0.0809003					MYBPC3	1.41772	0.0273062	0.0701984
								DAPK3	0.455388	4.45418e-05	0.000538646					FOXK1	1.06677	1.32662e-18	3.11671e-17	KLHL28	0.434654	0.0302487	0.100352					RORB	1.41726	0.000321072	0.00182237
								VEGFA	0.4547	9.31311e-05	0.00101156					MATN1-AS1	1.06673	0.000720097	0.00238276	GABARAPL1	0.434585	0.0352933	0.109842					MYOCOS	1.41718	0.0301839	0.0760148
								IFI27L2	0.454293	3.06164e-05	0.000389748					APOL2	1.06651	2.90677e-20	7.57424e-19	EXOC1	0.434029	0.00835232	0.0497573					LRP2	1.41717	0.00598868	0.0208336
								RPS6KA2	0.453767	0.000506016	0.00429322					PDE10A	1.06639	3.01907e-09	2.67492e-08	SLC39A14	0.433956	0.00427297	0.0352288					DHRS2	1.41621	0.00224791	0.00928002
								SDR16C5	0.453313	3.02609e-05	0.000385858					ZNF737	1.06624	0.00188808	0.00567163	ACVR2A	0.433924	0.0167477	0.0727016					CSF2RA	1.4159	8.10797e-05	0.000560265
								GPRIN1	0.4532	0.00164852	0.0112523					TMPRSS2	1.06601	7.48088e-14	1.14221e-12	IFNE	0.433809	0.0454558	0.128048					KCNQ3	1.41527	0.0385588	0.0918127
								ZC3H12C	0.453015	0.000277037	0.00258752					LCOR	1.06518	8.80665e-07	5.22729e-06	FRA10AC1	0.433734	0.00347578	0.0315372					LPO	1.41522	0.00373354	0.0141684
								PTS	0.45296	0.000926728	0.00705399					ATP10B	1.06477	0.00263203	0.00758721	KATNBL1	0.433433	0.00344089	0.0312644					BMPER	1.41504	0.0368377	0.0885738
								PAQR4	0.452838	0.000149842	0.00152074					MCTP1	1.06456	2.10894e-09	1.91873e-08	USP3	0.433385	0.0280249	0.0959176					KCNG1	1.41456	0.0140314	0.0412995
								LINC01057	0.452141	0.0204539	0.0793281					ZNF620	1.06406	9.86107e-07	5.79646e-06	PLA2R1	0.433298	0.00230647	0.0261595					LRRC37A5P	1.41443	0.0160976	0.0461735
								LINC01137	0.452059	0.00579624	0.0305766					SLC43A1	1.06396	2.14426e-07	1.42099e-06	DENND1B	0.433259	0.042978	0.123782					ST8SIA6	1.41415	0.00808438	0.0265606
								MRPL14	0.451939	4.94515e-05	0.000588329					ZFX	1.06394	1.26709e-12	1.72329e-11	CCNH	0.433225	0.0036219	0.0321968					CRISP3	1.41327	0.0361142	0.0871485
								TMEM184B	0.451869	2.25869e-06	3.82223e-05					CACNG8	1.06354	2.75405e-08	2.11691e-07	ACAP2	0.43313	0.020575	0.0808904					YES1P1	1.41192	0.0462861	0.105485
								CYP2U1	0.451326	0.00773036	0.0383715					COL11A2	1.063	0.00749407	0.0189446	AJUBA	0.433106	0.00461233	0.0367241					GIMAP8	1.41183	0.000987687	0.00465248
								FZD8	0.45128	0.000645127	0.00522144					RAB11FIP1	1.06299	1.05685e-23	3.39826e-22	SNAP25	0.432575	0.0334045	0.106007					ASIC4	1.41168	0.0487907	0.109805
								FAM127A	0.451263	7.77692e-06	0.000115327					C1orf54	1.06227	0.0543192	0.105905	SPRYD7	0.432412	0.00455526	0.0365756					INMT	1.41143	0.00374115	0.0141798
								SH3PXD2B	0.45125	4.64011e-05	0.000557843					PGBD4	1.06198	0.00228119	0.00668568	ZNF766	0.432402	0.000757753	0.0140212					AL592429.1	1.41046	0.0674432	0.141409
								UBE2MP1	0.450761	0.0327058	0.113345					NEDD1	1.06152	1.33652e-09	1.25275e-08	PPP1R15B	0.432305	0.000980545	0.0159692					ABHD1	1.40997	0.00400069	0.0149922
								BCAP29	0.450232	0.000766332	0.00599841					ODF3B	1.05988	7.31939e-08	5.23388e-07	ADAP2	0.432219	0.0138483	0.0663276					ZNF488	1.40848	0.0658997	0.139041
								MEF2BNB	0.449567	0.0107779	0.0493994					ZNF486	1.05918	0.0437112	0.0879417	KIAA0319	0.432093	0.00963584	0.0542173					BTN3A1	1.40817	1.47628e-06	1.71158e-05
								GBE1	0.449503	9.89609e-05	0.00107112					DHRS9	1.05855	8.25864e-12	1.01687e-10	RNF24	0.43184	0.00627527	0.0428084					RCN1P2	1.40754	0.0447513	0.102989
								CYB561D2	0.44906	0.00170709	0.0115451					RNU6ATAC	1.05775	0.0533053	0.104263	MBP	0.431836	0.0109905	0.0581828					STAT1	1.40737	1.69817e-11	6.18661e-10
								COPRS	0.448851	0.00179548	0.0120219					SBNO2	1.05725	2.13925e-14	3.42422e-13	LETMD1	0.431727	0.0386092	0.11615					AGBL1	1.40715	0.00704659	0.0238563
								ACP2	0.448626	0.000251821	0.0023793					GPR65	1.05706	0.0485421	0.0962779	CSF1	0.431544	0.00253003	0.0273051					HRG	1.40602	0.00642468	0.022129
								PARP9	0.448468	0.00107474	0.00793711					BMF	1.05638	2.55955e-07	1.67486e-06	MMGT1	0.431442	0.0254125	0.0908811					AC005865.1	1.40569	0.00146738	0.00647692
								MIR4435-2HG	0.448459	0.00131933	0.00934342					TMIE	1.05583	0.0570007	0.110189	TRAF5	0.431438	0.0153723	0.0700418					MTHFD1P1	1.40525	0.0205425	0.055815
								CFL1	0.44836	4.33437e-06	6.82685e-05					CALCRL	1.05572	0.04425	0.0888294	ITGA3	0.431014	0.0112284	0.0588643					NR2E3	1.40381	0.0659125	0.139041
								PSMB7	0.448352	2.7606e-05	0.000355818					ALS2CL	1.05452	1.6095e-12	2.16873e-11	TBC1D8B	0.430995	0.011207	0.0587994					AC131392.2	1.40311	0.0197259	0.0541404
								EIF2B2	0.448228	8.38342e-05	0.000920926					SLC1A7	1.05436	0.0549801	0.106947	LYSMD3	0.430898	0.0327262	0.104897					ZNF774	1.40221	0.000122954	0.000798117
								FUCA2	0.44815	1.53695e-05	0.000213202					PSORS1C1	1.05427	2.25696e-07	1.48957e-06	P2RX5	0.430591	0.0218895	0.0838301					PRND	1.40203	0.0165017	0.0470347
								CKAP4	0.448089	1.29846e-07	2.9022e-06					BTN2A2	1.05361	9.44892e-17	1.90627e-15	CDC42SE2	0.430429	0.00687191	0.0448307					HTR7P1	1.40148	0.00418949	0.0155709
								LRRN1	0.447939	1.35996e-05	0.000191222					PLK3	1.05268	5.08678e-08	3.73269e-07	WDSUB1	0.430328	0.00381717	0.0332528					SLCO5A1	1.40139	0.0121541	0.0366969
								NDUFS8	0.447842	0.000151865	0.00153724					JMY	1.05184	1.35596e-07	9.31208e-07	ZNF322	0.43031	0.00582899	0.0412609					LDHAP2	1.40052	0.07104	0.147394
								CTSZ	0.447745	2.77695e-07	5.73446e-06					ZNF419	1.05127	1.47263e-09	1.36801e-08	MYNN	0.429814	0.0193101	0.0782231					CCDC198	1.39933	0.0158142	0.0455676
								FDFT1	0.447696	1.38906e-07	3.07361e-06					LAX1	1.0512	0.0582712	0.112183	SLC35A5	0.429776	0.0088536	0.0514675					ASB16	1.39851	0.016002	0.0459514
								BCAR3	0.447269	2.12074e-05	0.000281076					TJP1	1.05078	4.22222e-14	6.59881e-13	TRIM13	0.429204	0.014725	0.0684054					HTR1D	1.398	0.0509366	0.113501
								PDIA5	0.447245	0.000762989	0.0059783					DYRK1A	1.05062	5.50856e-15	9.39551e-14	RPGR	0.429054	0.00131891	0.0189699					CTNNA2	1.39726	0.0403389	0.0950203
								TNNT1	0.447077	0.00861145	0.0416489					LOC100506804	1.04976	0.030505	0.0646212	FHDC1	0.428976	0.0513888	0.137819					NRAP	1.39691	0.0630886	0.13427
								ASS1	0.446536	0.000527626	0.004428					DRAM1	1.04937	2.02921e-17	4.31497e-16	SNX14	0.42871	0.00551413	0.0402945					SLC7A9	1.39682	0.0166069	0.0472737
								RNF145	0.446236	3.68768e-08	9.15528e-07					FEM1C	1.04895	3.58413e-12	4.62823e-11	NMI	0.428664	8.87597e-05	0.00421852					EBLN2	1.39637	0.0194374	0.0535452
								IFI30	0.445963	0.000512292	0.00432512					ZNF304	1.04829	3.43914e-07	2.21008e-06	ZC3H8	0.428629	0.0142643	0.0672769					PCDHGA1	1.39421	0.0155081	0.0448758
								NLRC5	0.445618	0.00977637	0.0459469					CCNT2	1.04824	2.69394e-09	2.40736e-08	ZNF561	0.428582	0.00422823	0.0350104					TNFRSF8	1.39418	0.0470934	0.106925
								AVPI1	0.445594	0.000108343	0.0011525					ETV6	1.04746	5.21698e-18	1.17815e-16	BNIP2	0.428397	0.000498548	0.0112498					NT5C3AP1	1.39407	0.0621227	0.132753
								DHPS	0.445337	5.19849e-05	0.000614717					NFE2L2	1.04689	1.39854e-20	3.73097e-19	MIPOL1	0.428238	0.00582164	0.0412313					AC235565.1	1.39319	0.0683813	0.142938
								UBC	0.445161	1.4074e-06	2.50351e-05					LYST	1.04607	7.23502e-09	6.02891e-08	LTA4H	0.428102	0.000123148	0.00508867					GOLGA6L7	1.39263	0.0369762	0.088763
								MAP3K8	0.444121	0.00388222	0.0223719					FAM169A	1.04588	6.4457e-05	0.000273487	TUBB2B	0.4278	0.00136908	0.0195195					ITIH1	1.39248	0.0524355	0.11613
								NOP14-AS1	0.444041	0.000384286	0.00340616					KPNA5	1.04555	4.75927e-05	0.000207555	FST	0.427681	0.0132539	0.0646259					BEST3	1.39209	0.00317915	0.0124138
								GLB1	0.443758	3.11574e-06	5.0781e-05					PTBP2	1.04481	3.59346e-09	3.13615e-08	OSTC	0.42742	0.000440368	0.0104076					SLC11A1	1.39153	0.000556798	0.002891
								SMPDL3B	0.443723	0.0125806	0.0553268					FAM43A	1.04371	0.000738208	0.00243605	TMEM87A	0.427393	0.000195144	0.00669838					DSCC1	1.39149	0.0422128	0.0984112
								SLC25A4	0.442744	0.000197325	0.00191333					BAZ1A	1.04346	3.77795e-13	5.39506e-12	PRKCG	0.426888	0.00607252	0.0421468					MFAP5	1.39017	0.0150833	0.0438477
								MISP	0.442163	2.91783e-05	0.000373594					SHOX2	1.04286	1.49543e-11	1.77961e-10	CSNK2A2	0.426853	0.0232102	0.0867873					SLCO2B1	1.38866	0.00010249	0.000682845
								C19orf66	0.442113	0.000187723	0.00183999					GCKR	1.04273	1.13722e-07	7.91814e-07	ARID4A	0.426838	0.00490887	0.0377998					CNDP1	1.38757	0.00814255	0.026702
								P4HB	0.442097	2.64772e-05	0.000342984					SNAI1	1.04095	0.018116	0.0411793	LRP12	0.42658	0.000217365	0.0069891					IAPP	1.38651	0.0430327	0.099927
								ATG7	0.442084	0.000126907	0.00131736					PIK3R1	1.04094	3.98097e-11	4.52701e-10	FOXO3	0.426176	0.0243785	0.0887845					AL353729.2	1.38648	0.00618893	0.0214248
								CISD3	0.441374	0.000880745	0.00675345					ANGPT2	1.0408	0.0582954	0.112215	KIF27	0.426119	0.00601471	0.0420252					TRPC3	1.38623	0.0229645	0.060998
								MYADM	0.441351	1.35633e-06	2.42244e-05					USP42	1.04073	3.79417e-13	5.41292e-12	ZNF549	0.426095	0.00443804	0.0362467					MAST1	1.38554	0.0142451	0.0418379
								KIFC3	0.441338	3.31902e-05	0.00041704					PLD1	1.04027	1.53148e-18	3.58065e-17	CYP24A1	0.425781	0.0100931	0.0556333					AL732372.2	1.38416	4.09998e-05	0.000310779
								MAGED2	0.441195	2.08089e-05	0.000276267					OXTR	1.04012	8.06455e-05	0.000334001	ODC1	0.425508	0.00538274	0.0399091					PDE11A	1.38408	0.00319352	0.0124429
								POLR2I	0.441186	0.00106866	0.00790479					PPTC7	1.03969	3.97816e-09	3.44711e-08	GIN1	0.425418	0.0309527	0.101444					DNM1P46	1.38368	0.0111878	0.0344147
								ARHGEF37	0.440934	1.13548e-06	2.06375e-05					ATXN1	1.03906	2.17678e-10	2.24554e-09	RUNX1	0.42528	0.0470656	0.130514					KIAA1614	1.38361	0.00541389	0.0192239
								HMOX1	0.440927	0.0055527	0.029615					KY	1.03888	0.0561706	0.10883	HTRA1	0.425112	0.0172139	0.0733498					MCM10	1.38268	0.00536692	0.0190878
								LINC01559	0.440821	0.000211526	0.00203589					ZNF280C	1.03882	7.11637e-06	3.61805e-05	HLCS	0.425062	0.00198559	0.0240443					GPR1	1.38205	0.05549	0.121178
								NDUFA11	0.440338	5.59765e-05	0.000654413					RGMB	1.03851	1.36497e-15	2.49462e-14	KRT15	0.424736	0.034096	0.107352					SLC7A14	1.38168	0.0016254	0.00707544
								PTPRK	0.440175	2.63072e-07	5.48373e-06					DOCK11	1.03698	0.0219987	0.0486833	LINC00662	0.424471	0.018657	0.0767029					OSCAR	1.38131	0.0171305	0.0484753
								DEDD2	0.440001	8.76061e-05	0.000956248					SRL	1.03696	0.0617663	0.117699	UBE2H	0.424381	0.0117422	0.0603867					SLC2A5	1.38125	0.00175342	0.0075564
								ARID5A	0.439996	0.000918991	0.00700544					C21orf91	1.03639	8.79777e-06	4.39919e-05	LAMP2	0.424082	0.00703818	0.0452529					HNRNPA1P3	1.38112	0.054857	0.120183
								STAT5A	0.439818	0.000162717	0.00163002					MCF2L2	1.03621	0.06198	0.118029	MTHFD1L	0.423385	0.00668828	0.0442587					SP110	1.37994	1.70199e-07	2.59918e-06
								BMP1	0.43935	2.37216e-05	0.000310146					SNAPC1	1.03585	6.47244e-11	7.11529e-10	FBXL5	0.423329	0.0140465	0.0667795					LMX1B	1.37825	0.0217473	0.0585038
								BISPR	0.439239	0.028021	0.101241					HSPB8	1.03573	1.92321e-06	1.08244e-05	TCEANC	0.423175	0.0408672	0.120293					CSGALNACT1	1.37803	0.00534375	0.0190452
								HVCN1	0.438713	0.0394985	0.129763					NCK1	1.03486	1.49597e-17	3.22819e-16	ZNF507	0.423108	0.00367713	0.0324563					STMN4	1.37678	0.0480946	0.108626
								POMGNT1	0.438121	3.71916e-05	0.000459827					BDKRB1	1.03477	0.0520819	0.102241	COL4A5	0.423099	0.00342579	0.0312417					LRRN4CL	1.37649	0.0258531	0.0671959
								ASNS	0.437504	0.000840976	0.00648747					SAMD8	1.03399	3.89146e-10	3.90379e-09	RAB23	0.423097	0.0011338	0.017348					AC011475.1	1.37619	0.0421884	0.0983671
								STX11	0.437362	0.0395305	0.12984					THAP5	1.0337	2.46484e-06	1.35995e-05	TDRD3	0.422971	0.0213877	0.0825909					SLFN12	1.37607	0.000151662	0.000956361
								FZD7	0.437335	0.00540856	0.0289711					MUC1	1.03367	1.06714e-11	1.29425e-10	ZRANB1	0.422746	0.000559134	0.011989					IFITM2	1.37603	4.67203e-06	4.73067e-05
								MAP1LC3B2	0.436809	0.0357086	0.120907					PHACTR2	1.03281	3.07958e-07	1.99543e-06	SFR1	0.422673	0.0114432	0.0596047					HHLA1	1.37569	2.11429e-06	2.34362e-05
								OCEL1	0.436722	0.00119758	0.00865089					OR1F1	1.0328	0.0359865	0.0745843	PRKD3	0.422517	0.00296875	0.0291815					APOF	1.37569	0.0408593	0.0959011
								NAGLU	0.436702	0.000164065	0.00164033					BCL6	1.03238	5.61914e-15	9.5729e-14	DGKA	0.422434	0.0151046	0.0695221					PAIP1P1	1.37516	0.0688656	0.143782
								NUPR1	0.436426	0.000810909	0.00628058					REN	1.03217	0.0493263	0.0975145	IL10RB	0.422401	0.000672744	0.0131715					CYP8B1	1.37473	0.0300327	0.0756988
								BCL2L14	0.436149	0.0177737	0.0714343					ZNF624	1.03173	0.0056274	0.0147798	TAX1BP1	0.421804	1.9086e-05	0.00149181					WNT3	1.37416	0.0408477	0.0958866
								GATA6	0.435635	0.00262273	0.0162784					ZNF493	1.03163	0.00268805	0.00772423	THSD4	0.421672	0.000309428	0.00848802					PTGS1	1.37386	0.00287821	0.0114461
								VIMP	0.435367	4.15367e-05	0.000506457					CEACAM7	1.03142	1.44954e-08	1.15188e-07	ZNF614	0.421488	0.00602542	0.0420774					PKHD1	1.37199	0.0191624	0.0529116
								FJX1	0.435157	0.000373446	0.00332533					CEP350	1.03075	8.20026e-10	7.92601e-09	FLNB	0.421154	0.0144053	0.0676073					SMIM17	1.37081	0.0274741	0.0705273
								ANXA2P1	0.434997	0.00382045	0.02209					STK38L	1.02986	1.50134e-11	1.78395e-10	PLCB1	0.420693	0.0469224	0.130284					SPTB	1.3707	0.00976893	0.0308668
								ACSL5	0.43496	0.00247538	0.0155448					ZNF474	1.02901	0.0541446	0.105635	SPATA6	0.420441	0.0361818	0.111511					NPM1P25	1.3694	0.033023	0.0814693
								TBX19	0.434939	0.0437488	0.13926					PROSER2	1.02885	2.14079e-11	2.49862e-10	LURAP1L	0.420303	0.0439245	0.125588					CDH8	1.36928	5.56351e-05	0.000402217
								TCEB2	0.434633	0.000427804	0.00371942					XDH	1.02645	1.98438e-07	1.32105e-06	UNC13A	0.420028	0.0027038	0.0280593					TCF3P1	1.36921	0.0723411	0.149427
								GRPEL1	0.434522	1.44014e-05	0.000201217					ZNF644	1.0264	3.04391e-07	1.97495e-06	CYS1	0.4199	0.019426	0.0784312					KCNJ12	1.36886	0.0311864	0.0779395
								RTCB	0.434472	5.65177e-06	8.60393e-05					SCARNA15	1.02608	0.0620377	0.118108	ZBTB10	0.41983	0.0304974	0.100749					LITAFD	1.36839	0.0357351	0.0864818
								BTN2A2	0.434283	0.000365245	0.00325792					PITX2	1.02593	0.0640629	0.121424	TDP2	0.419788	0.00473761	0.0373001					WFDC12	1.36658	0.0467521	0.10626
								SLC16A13	0.43407	0.00196964	0.012996					ZNF805	1.02585	7.09674e-07	4.29282e-06	HERC4	0.419414	4.64809e-08	1.50239e-05					CCL3	1.36658	0.00342128	0.0131615
								KRT18	0.43403	6.95539e-05	0.000781825					CASP7	1.02556	7.94349e-16	1.47583e-14	DIXDC1	0.419023	0.00335978	0.0309172					SYT1	1.36614	0.0389049	0.0924064
								RTKN	0.433683	0.000128688	0.00133227					ZC3H4	1.02546	8.27854e-15	1.38445e-13	KIAA2026	0.418959	0.029338	0.0985911					TMEM169	1.36586	0.0197576	0.0541909
								PGAM1	0.4333	9.30931e-06	0.000135326					FRMD6-AS1	1.02522	0.00895294	0.0221144	DMXL1	0.418495	0.0389559	0.116721					GRAMD4P7	1.36585	0.055603	0.12138
								DDA1	0.432039	1.36822e-05	0.000192035					CXCL5	1.02472	4.96175e-17	1.0266e-15	CREG2	0.418406	0.0223107	0.084842					NLRP10	1.36482	0.0107937	0.0334528
								TSPO	0.431813	0.000219904	0.00210474					KRT23	1.02419	1.08346e-25	3.95532e-24	RPS3A	0.418326	0.00206785	0.0244177					CSGALNACT2	1.36455	3.40381e-05	0.000266705
								HSPA13	0.431643	0.00429246	0.0241775					ASAP2	1.02393	1.83185e-14	2.94837e-13	ANKRD28	0.418267	0.00802096	0.048929					PAG1	1.36281	4.445e-05	0.000333356
								IGFBP4	0.431277	0.000193506	0.00188711					SYNJ1	1.02228	9.66961e-08	6.80423e-07	TES	0.417937	0.0178039	0.0747596					BVES	1.36244	0.00227614	0.00937023
								DTD1	0.431163	3.96487e-05	0.000486703					LRRC31	1.02157	0.000901195	0.00291901	BRWD1	0.417896	0.0163989	0.0721836					RLIMP1	1.3622	0.0196639	0.054016
								MYO5B	0.430805	0.000121905	0.00126884					LAIR1	1.02145	0.0657859	0.124108	NRCAM	0.417869	0.0180143	0.0753501					AL669831.1	1.36151	0.000303243	0.00173454
								TDRD7	0.430647	0.000680883	0.00545659					FAM83B	1.02067	3.10147e-07	2.00693e-06	TMOD1	0.417414	0.0357731	0.110724					ATP5F1AP10	1.36033	0.0172185	0.0486541
								SIPA1	0.430622	0.000119306	0.00124886					MIR4645	1.02025	0.0415084	0.0843281	CEP57	0.417384	0.000399937	0.00986537					AC034236.1	1.35868	0.0635817	0.135125
								GADD45B	0.430421	0.000279345	0.00260593					IL1RAPL1	1.02023	0.0605687	0.115766	LIMA1	0.417079	0.00641336	0.0432502					SELPLG	1.35795	0.000100798	0.000674874
								SHMT2	0.430306	0.000161103	0.00161804					LCP2	1.01957	0.0554323	0.107657	EPHB2	0.417048	0.024318	0.0887466					MEIOC	1.3579	0.00152626	0.00669667
								CEACAM6	0.429137	3.81886e-05	0.000470648					MAP2	1.01953	6.25105e-07	3.82735e-06	ZNF546	0.416886	0.0168927	0.0729198					LEPR	1.35647	0.00553347	0.0195581
								SCGB1A1	0.428818	0.000196424	0.00190976					CACNA2D2	1.01949	0.0649287	0.122793	LRPPRC	0.416808	0.00100821	0.0161301					IL2RG	1.35586	4.55023e-05	0.000339519
								GPRC5A	0.428324	1.00587e-05	0.000144589					HES2	1.0187	0.0545078	0.10623	DDHD2	0.416756	0.00393492	0.0338789					FNIP2	1.35527	7.11377e-08	1.18355e-06
								HIGD1A	0.42826	2.68363e-06	4.46319e-05					ZCCHC8	1.01852	5.98543e-14	9.23557e-13	METTL8	0.416197	0.00222098	0.0255245					SPP2	1.35522	0.00774157	0.0256884
								HAX1	0.42811	6.67995e-05	0.000756914					POM121L2	1.01706	0.0419977	0.0851173	MST1	0.416083	0.00593216	0.0415604					CALN1	1.35485	0.046331	0.105537
								CYSTM1	0.428061	0.000115958	0.00121677					AURKC	1.01676	0.0440668	0.0885131	NGEF	0.416052	0.018883	0.0772163					PTGS2	1.3524	0.00010962	0.000723175
								NDUFB8	0.42802	3.62816e-05	0.000450736					ARIH2OS	1.01547	0.0120458	0.0287686	POPDC3	0.415989	0.00250078	0.0272068					SLC30A10	1.35213	0.0598905	0.128689
								RHOG	0.427746	0.000104962	0.00112271					IFNGR1	1.01529	5.34336e-16	1.01343e-14	CCDC144A	0.415912	0.0532773	0.141196					TMC2	1.35106	0.0035812	0.0136751
								SAV1	0.427435	0.000126388	0.00131285					CTAGE4	1.01511	0.00558718	0.0146953	PMS1	0.415667	0.0160339	0.0713989					AC040978.1	1.35099	0.0220837	0.0591814
								MMP15	0.427426	0.000108055	0.00115023					CLIP3	1.01495	0.0129618	0.0306995	RPL7	0.41527	0.00403025	0.0342005					BPI	1.35064	0.0550528	0.120512
								SLC52A2	0.427236	2.24767e-05	0.000295618					FA2H	1.0147	9.56495e-17	1.92701e-15	YAF2	0.415068	0.00419826	0.0349329					AC018644.1	1.34996	0.0603892	0.129641
								ADM	0.427216	0.000476881	0.00409318					BRAF	1.01406	4.1468e-06	2.19885e-05	KIAA0040	0.414994	0.033268	0.105875					AC007424.1	1.3499	0.0316217	0.0788268
								NPAS2	0.427058	3.16573e-05	0.000401347					ZNRF3-AS1	1.01364	0.0305021	0.0646212	SLC35A3	0.414932	0.0169126	0.0729525					RPL3P6	1.34958	0.0275188	0.0706215
								PTPMT1	0.427015	5.57636e-05	0.000652911					FAM160B1	1.0136	2.45596e-05	0.000112602	LRIF1	0.414773	0.0123968	0.0621996					ATP6V1B2	1.34868	5.09631e-08	8.75941e-07
								PDLIM4	0.426436	4.0887e-06	6.49281e-05					USHBP1	1.01328	0.06668	0.125535	CTGF	0.414638	0.00365688	0.0323523					TFAP4	1.34851	0.00185261	0.00791565
								CHCHD2	0.426246	3.1294e-05	0.000397067					ZNF264	1.01325	7.52109e-11	8.20001e-10	ARHGAP12	0.414605	0.00516372	0.03902					SPEG	1.34722	0.0124001	0.037325
								STRA6	0.426167	1.12294e-05	0.000160522					FRMD4A	1.01298	2.04153e-05	9.50364e-05	WIPI1	0.414237	0.0183058	0.0759164					AC001226.2	1.34699	0.0013572	0.00606164
								UBL5	0.425894	6.68588e-05	0.000757032					NR2E3	1.01294	0.0571303	0.11041	GNA13	0.414128	0.0235007	0.0873222					PRPH2	1.34685	0.0541454	0.119
								TRIB1	0.425562	2.00855e-05	0.000267352					TTC29	1.01244	0.0426774	0.0862909	PNPLA4	0.413828	0.00319419	0.0302737					TRIML2	1.34636	0.0339493	0.0833009
								TPRA1	0.425273	0.000187978	0.00184133					THAP9	1.01234	8.98312e-05	0.000367861	FAM169A	0.413794	0.0102056	0.0559508					PDE4B	1.34595	3.81799e-05	0.000292795
								MPP3	0.424892	0.0363115	0.12228					C9orf64	1.01157	0.000122283	0.00048441	OARD1	0.413626	0.0291416	0.0983822					ABCG8	1.34536	0.0028437	0.0113242
								MAN2B1	0.423985	0.000300454	0.00277771					ADAMTS9	1.01144	1.29079e-13	1.93234e-12	DARS	0.413577	6.18042e-06	0.000691302					AC117529.1	1.34386	0.00186436	0.00795901
								P3H3	0.423534	0.0325513	0.112936					FHDC1	1.01102	7.56346e-07	4.54494e-06	ITCH	0.41356	0.00275494	0.028142					EVI2B	1.34382	4.09578e-06	4.19041e-05
								PLK2	0.423284	3.89275e-06	6.23283e-05					HAS2	1.01026	0.00615529	0.0159733	USP25	0.413513	0.00283067	0.0283613					GZMA	1.34381	0.00200848	0.00846319
								RASA3	0.423267	0.0132834	0.0574697					SOCS3	1.0094	7.63959e-16	1.42482e-14	RIPK2	0.413317	0.0141342	0.0670258					TEX14	1.34367	0.00839656	0.0273725
								MRPL54	0.423133	0.00151773	0.0105173					DCLRE1C	1.0089	2.07566e-09	1.89318e-08	DYM	0.413314	0.017309	0.0735858					MGAT4C	1.34363	2.65258e-06	2.84569e-05
								TUFT1	0.423002	2.9482e-05	0.00037717					MSL2	1.00857	7.46627e-16	1.39428e-14	CYB5R2	0.413148	0.00261748	0.0276538					AC036176.2	1.34337	0.0400027	0.0943848
								NSUN5	0.422565	0.000774479	0.00604688					NHSL1	1.00806	1.18148e-08	9.5249e-08	RAD17	0.413128	0.0207628	0.0813557					LIPG	1.3421	0.000501127	0.00263448
								SH2D3A	0.422516	4.9487e-05	0.000588329					EPHA4	1.00791	0.000909056	0.00294251	RPS6KA5	0.413087	0.0518932	0.138685					CCT5P1	1.34148	0.0628928	0.133965
								AEN	0.422292	0.000112909	0.00119125					TNFAIP6	1.00698	3.52668e-07	2.25404e-06	TPT1	0.412769	0.000174245	0.00636066					ADCY5	1.34051	0.0436506	0.101056
								ST3GAL3	0.422223	0.0102012	0.0473821					RIN2	1.00675	1.79754e-08	1.413e-07	UBASH3B	0.412615	0.000879834	0.0151993					ADRA1A	1.34037	0.0174586	0.0491361
								MAP2K2	0.422012	0.000176787	0.00174608					CHRNB1	1.00667	0.0014472	0.00446893	ZNF181	0.412413	0.0186977	0.0767728					SLC6A17	1.34002	0.00621989	0.0215067
								RASGEF1B	0.421658	0.00633574	0.0327742					AFAP1	1.00655	5.63451e-13	7.92204e-12	CALCOCO2	0.412254	0.00355662	0.0319092					MTMR8	1.33998	0.0102918	0.0321908
								RAB34	0.421434	5.33545e-05	0.000628511					C9orf85	1.0058	5.20948e-06	2.71198e-05	DHRS7	0.412207	0.000299776	0.00839017					PRKCQ	1.33956	0.00148983	0.00656292
								SPOCD1	0.421272	0.0126816	0.0556631					ZNF596	1.00507	0.0548094	0.106685	HINT3	0.412167	0.0189866	0.0774203					OTULINL	1.33953	0.000278044	0.00161256
								ABCG1	0.421107	0.00262001	0.0162681					FAM84B	1.0031	1.68012e-18	3.92189e-17	ZNF19	0.41209	0.0391808	0.117057					IL11	1.33945	0.0479865	0.108532
								HABP4	0.421006	0.00595504	0.0312226					MIR17HG	1.00263	0.0311406	0.0657478	LCA5	0.411691	0.0151266	0.0695929					SLC24A2	1.3378	0.00448273	0.0164395
								CLIC4	0.420927	6.67925e-05	0.000756914					ST6GALNAC3	1.00224	0.00325217	0.00917335	ADPRH	0.41145	0.0303814	0.100586					BNC1	1.33773	0.0178435	0.0500195
								CRELD1	0.420507	0.000134407	0.00138315					EBI3	1.00196	0.00161738	0.00494829	ZNF252P	0.411304	0.0171557	0.0732567					LRRC10	1.33741	0.0410985	0.0963762
								COPE	0.420008	6.97614e-05	0.000782969					ZNF121	1.00133	7.13525e-05	0.000299085	MRPL45P2	0.411282	0.0152825	0.0699685					TSPAN5	1.33559	0.00232606	0.00954243
								ADCK1	0.420006	0.0113051	0.0512026					OGFR	1.00077	2.07616e-12	2.74922e-11	ZNF160	0.410981	4.18415e-05	0.00250181					TPK1	1.33549	0.000892015	0.00426088
								C3orf18	0.419468	0.0353553	0.120105					FAM76A	0.999004	1.95287e-06	1.09701e-05	RALA	0.410937	0.00060186	0.01236					USH2A	1.33529	0.0161766	0.0463362
								MIR614	0.418486	0.0111774	0.0507875					CD68	0.998048	7.45299e-16	1.39359e-14	TMEM206	0.41055	0.00186371	0.023052					IFI16	1.33527	1.68742e-10	5.01092e-09
								LRRC8A	0.418131	0.00103818	0.00771254					C16orf87	0.997776	6.34039e-08	4.58333e-07	MMADHC	0.410519	0.00159467	0.0211165					C1QTNF6	1.335	0.000837097	0.00405582
								VMO1	0.417869	0.00502091	0.0272961					FLRT3	0.997731	2.16704e-09	1.97036e-08	SEL1L	0.410455	0.0208723	0.0816001					DSC2	1.33495	0.0143251	0.0420031
								APCDD1L	0.417639	0.0422538	0.136152					FNDC3A	0.997368	6.44431e-08	4.64232e-07	RPL26	0.410335	0.00078487	0.0142032					ZNF354B	1.33478	7.00202e-07	9.02398e-06
								GCH1	0.417146	0.000554711	0.00460548					CNOT4	0.996673	1.71989e-11	2.03178e-10	ZNF518A	0.410126	0.0237491	0.0878656					APOB	1.33476	0.0455855	0.104279
								TMEM102	0.416991	0.000341912	0.00309441					TGDS	0.996648	4.14764e-05	0.00018313	RAB5A	0.410069	0.00670534	0.0442757					UTS2B	1.33455	0.000453804	0.00242024
								02-Mar.1	0.416851	0.000587138	0.00482789					CD55	0.996411	1.0389e-20	2.80234e-19	RNF170	0.409612	0.00764101	0.0473232					GALR1	1.33347	0.000943284	0.00446714
								GLIPR2	0.416384	0.00248002	0.0155676					LCN2	0.996315	2.83413e-17	5.94841e-16	AMIGO2	0.40947	0.000330122	0.00877731					DENND5A	1.33322	4.9862e-06	5.01715e-05
								OPN3	0.416212	0.0023952	0.0151458					ZNF790-AS1	0.996298	0.071983	0.133801	RPS6KA6	0.409251	0.0363969	0.111907					LIX1	1.33295	0.0438093	0.101397
								RAB11FIP1	0.416051	6.29653e-05	0.000723002					SPTBN1	0.995557	6.4957e-15	1.09406e-13	CCDC88A	0.40922	0.00838816	0.0498065					PLEKHA3	1.3329	2.79616e-06	2.97802e-05
								TRPV4	0.415275	0.000327874	0.00298834					PHACTR3	0.99505	1.9674e-06	1.10405e-05	ITSN2	0.409029	0.00443839	0.0362467					ZNF442	1.3323	0.000322844	0.00183183
								LOC284454	0.415062	0.00122213	0.00879021					RLF	0.994648	2.08725e-10	2.15929e-09	POT1	0.40897	0.0171722	0.0732623					ESYT3	1.3319	0.012318	0.0371284
								PPP1R15A	0.414872	0.000185898	0.00182767					SERPINA6	0.994392	1.33731e-07	9.19264e-07	LTN1	0.408928	0.00629181	0.0428762					PCDHA9	1.33068	0.011847	0.0360113
								APOBEC3G	0.414577	0.0015282	0.0105757					AGBL2	0.993026	0.0421372	0.0853764	REST	0.408915	0.0091131	0.0522966					AL512605.1	1.33024	0.0265184	0.0686494
								SLC12A4	0.41403	3.42869e-05	0.000429406					FAM83E	0.99218	4.63823e-05	0.000202845	CXADR	0.408714	0.0250779	0.0901095					FCGR2C	1.33004	0.00421021	0.0156442
								MRPL17	0.41393	0.000120679	0.00125948					STRN3	0.992073	2.91925e-08	2.23681e-07	ZNF627	0.408536	0.00767625	0.0474327					ADCYAP1R1	1.32865	0.0627468	0.13372
								NR1H2	0.413827	0.000262354	0.00246227					RFPL3S	0.991509	0.0678594	0.127426	ZNF573	0.408361	0.0107663	0.0577419					CMTM1	1.32824	0.0658861	0.139035
								IL1RN	0.412773	1.88665e-06	3.24592e-05					AXDND1	0.991259	0.0656846	0.123965	CD44	0.408304	0.000198688	0.0067622					TEDDM1	1.32592	0.0315764	0.078725
								EEA1	0.412691	0.0122371	0.0543303					PIP5K1A	0.990758	4.98973e-20	1.27959e-18	RHOB	0.408188	3.36618e-05	0.00225656					CPHL1P	1.32511	0.048391	0.109101
								EVA1C	0.412395	0.00560053	0.0297777					ZNF197	0.990582	1.78554e-06	1.0116e-05	RNF14	0.408171	0.00312502	0.0299241					MPEG1	1.32486	9.07845e-07	1.13122e-05
								PVRL2	0.412328	5.8806e-05	0.000681313					CEBPG	0.989405	5.70165e-18	1.28362e-16	STK17B	0.407829	0.0145529	0.0680448					CD177	1.32401	0.0158766	0.0456953
								CCDC167	0.412232	0.00694161	0.0352019					TAP2	0.989086	4.5622e-16	8.66402e-15	TUG1	0.407561	0.0379664	0.114748					SCHIP1	1.3235	0.0018429	0.00788048
								ARSA	0.412152	0.000115158	0.00120919					ALPK1	0.988591	3.28164e-08	2.4948e-07	ZNF280D	0.40741	0.0135396	0.0653662					PCDH10	1.32339	0.00792119	0.0261292
								C17orf51	0.41184	0.0201776	0.0786115					SSUH2	0.988349	0.0616699	0.117561	NFE2L2	0.407323	0.000390914	0.00973533					KLHL33	1.32334	0.000209117	0.00126191
								MATN3	0.411122	0.0321854	0.111968					SPEN	0.98808	1.66991e-13	2.46693e-12	HBP1	0.407261	0.0338696	0.107002					PLSCR1	1.32333	2.8485e-09	6.49421e-08
								ICOSLG	0.410638	0.00514933	0.0278283					PKD1L2	0.987943	1.87528e-05	8.79436e-05	TVP23B	0.407261	0.000255854	0.00770233					TMSB15B	1.32315	0.0017922	0.0076935
								MSRA	0.410368	0.0042785	0.0241341					CHD9	0.986955	5.78535e-07	3.56018e-06	OSBPL8	0.407026	0.0118182	0.0606331					LDHC	1.32192	0.0184043	0.0512023
								ZCCHC17	0.41035	0.0001049	0.00112271					PRKCE	0.986494	7.02173e-07	4.24921e-06	MARS	0.406859	0.0315142	0.102392					ALDH8A1	1.32163	0.0276854	0.0709829
								MAD2L2	0.410313	0.0024697	0.0155217					SLC25A25	0.98621	1.35834e-12	1.84567e-11	ZNF570	0.406698	0.0295633	0.0991172					NEDD4	1.32027	2.74137e-07	3.99977e-06
								MRPL33	0.410024	0.00199861	0.0131263					GOLGA8B	0.986194	2.21438e-05	0.000102396	IGBP1	0.406653	0.00374813	0.0328819					SPRY3	1.31994	0.00235555	0.00964995
								ZPR1	0.410017	0.00016177	0.00162369					KCNJ3	0.986162	0.0748097	0.138109	RNF138	0.406623	0.0020205	0.0243019					LILRB2	1.31967	0.000510613	0.00267994
								COLGALT1	0.409924	2.67445e-05	0.000346157					AKNA	0.986131	1.65646e-06	9.44715e-06	PUS3	0.406505	0.00277147	0.028142					PLEK	1.31944	2.28358e-05	0.000188457
								LRRC59	0.40975	1.52358e-05	0.000211536					SLC6A12	0.985786	0.0422578	0.0855791	PRRG1	0.406252	0.0044753	0.0363146					STAC3	1.31834	0.0119938	0.036362
								BCKDHA	0.409696	0.00182525	0.0122012					KCNG1	0.984461	0.0033108	0.00931888	MAPRE3	0.406127	0.0160682	0.0713989					MYO3B	1.31711	0.0113256	0.0346885
								WFS1	0.409596	0.000911394	0.00695869					FER	0.984221	2.13857e-06	1.1935e-05	C20orf194	0.405889	0.0202641	0.0802338					DDX18P5	1.3165	0.0463047	0.105501
								SRM	0.409464	0.000494261	0.00421895					TIGD6	0.984014	3.16115e-07	2.04374e-06	LATS1	0.405619	0.0480758	0.132157					HNF1A	1.31571	0.0611069	0.130936
								GTPBP2	0.409176	6.02057e-06	9.09376e-05					TNFRSF10B	0.983826	1.5387e-25	5.56148e-24	FAM220A	0.405493	0.00539181	0.0399404					SLC12A3	1.3155	0.0326945	0.0808734
								PPAP2C	0.409136	3.85061e-05	0.000473053					STK10	0.983788	6.44631e-14	9.90474e-13	AIDA	0.405475	0.00317002	0.0301182					SCML2	1.31414	0.0447018	0.10295
								PRDM1	0.409117	0.00339957	0.0200157					ZNF613	0.983549	1.28338e-05	6.2064e-05	AHRR	0.405194	0.013045	0.0640128					CEACAM8	1.31394	0.0113046	0.0346472
								S1PR2	0.409053	0.0061614	0.0320546					LINC00189	0.982745	0.0653843	0.123526	FZD6	0.405142	5.96513e-05	0.00323839					FAM9C	1.3123	0.0139671	0.0411475
								YWHAH	0.408793	9.11072e-05	0.000992363					DGCR9	0.982515	0.0763688	0.140559	TBCEL	0.404965	0.0160943	0.0714718					RAB39B	1.31195	0.0386804	0.0920215
								UQCC2	0.408634	8.14202e-05	0.000897595					NABP1	0.982493	7.16349e-10	6.98416e-09	RWDD2B	0.404755	0.0303507	0.100536					FYB1	1.31082	1.31819e-06	1.55482e-05
								EIF5AL1	0.408322	0.00881023	0.0423718					MAP10	0.982358	0.00174288	0.00528452	GCH1	0.404654	0.00308987	0.0297144					ADGRG2	1.30903	0.0109547	0.0338832
								DUSP10	0.408177	0.00245356	0.0154453					PRRG1	0.981993	5.55985e-10	5.46825e-09	PNPT1	0.40464	0.000303732	0.00840281					HAMP	1.30877	0.00617068	0.0213742
								DYNLRB1	0.408172	0.000116223	0.0012179					ANKRD11	0.981208	4.58505e-21	1.26488e-19	RNF141	0.404636	0.00747623	0.0467715					SCN2A	1.30732	0.0717071	0.148482
								ARL8A	0.407945	1.88646e-05	0.00025328					NECAB2	0.98078	0.0709662	0.132338	SAMD8	0.404582	0.0135817	0.0654084					CNTNAP5	1.30678	0.0220561	0.0591543
								RNASE4	0.407913	0.00488441	0.0267613					XBP1	0.979983	1.12362e-22	3.39559e-21	KCTD9	0.404493	0.00494233	0.0379224					IL17RD	1.30619	0.00262208	0.0105751
								SLC39A13	0.407686	6.63023e-05	0.000752935					CNP	0.979324	2.80462e-18	6.49476e-17	GFRA1	0.404421	0.0456624	0.128296					SLC2A6	1.30603	0.0372575	0.0893341
								NRP2	0.407679	0.00190329	0.012629					PSPH	0.978873	1.50028e-15	2.72483e-14	DHRS12	0.404416	0.0270703	0.0943171					G6PC2	1.30548	0.0502804	0.112314
								LRP10	0.406568	9.13061e-05	0.000993829					MEP1B	0.97704	0.05914	0.113541	OXTR	0.404297	0.031807	0.10302					ADIPOQ	1.30528	0.00294798	0.0116606
								POLR3D	0.406451	0.000324542	0.00296147					SPOPL	0.976705	1.14985e-06	6.68611e-06	SVEP1	0.404086	0.0034203	0.0312417					LAT2	1.30524	0.00177258	0.00762595
								PSMB6	0.406309	1.99518e-05	0.000266029					SNORA25	0.976625	0.0315113	0.0664052	HHIP-AS1	0.404	0.0332567	0.105865					ADCY10P1	1.30515	0.00130797	0.00587156
								NFE2L3	0.406074	9.35257e-05	0.00101513					UBN2	0.97587	5.60481e-07	3.45784e-06	XIAP	0.403999	0.00921828	0.0526208					AP000769.1	1.30478	0.00600266	0.020874
								PREP	0.405912	0.000256332	0.00241601					ZSWIM6	0.97583	5.19018e-09	4.40047e-08	ANKRD29	0.403901	0.0367935	0.112573					ITGAD	1.30461	0.0345625	0.0843073
								PAX8	0.405693	0.0042956	0.0241864					MED13L	0.975721	9.4971e-09	7.77599e-08	ZNF383	0.403878	0.0408116	0.120184					ADCY4	1.30389	0.0129326	0.0386709
								OTUB2	0.40546	0.00546065	0.0292147					VNN1	0.975543	1.04009e-09	9.90836e-09	ARFGEF1	0.403861	0.0212209	0.0822406					AURKC	1.30305	0.0393996	0.0933305
								PSME2	0.404859	0.00126828	0.00904404					LGALS17A	0.974773	0.0603347	0.115473	SGTB	0.403527	0.0115605	0.0598965					KHDC1	1.30276	0.00276816	0.0110758
								GTPBP1	0.404574	0.000315916	0.00289471					GRHL1	0.974458	1.48508e-08	1.17819e-07	SOS2	0.403487	0.034999	0.109293					ZEB1	1.30205	4.77716e-05	0.000353019
								SCRN1	0.403483	5.96029e-06	9.02034e-05					NACAD	0.974383	0.00975342	0.0238811	IMMP2L	0.403418	0.0257219	0.0915114					TVP23A	1.30185	0.00843741	0.0274601
								PDLIM7	0.40316	8.15833e-05	0.000898753					ATXN2L	0.974245	9.19113e-18	2.0132e-16	ZZZ3	0.40337	0.00765241	0.0473712					ZC4H2	1.30165	0.0381626	0.0910839
								CCNDBP1	0.401564	0.000150935	0.00152983					TNS4	0.973669	0.0775249	0.142382	ATG5	0.403347	0.00229042	0.0260457					PIK3R5	1.30136	0.000648157	0.00327395
								OSTM1	0.401197	0.0129601	0.056501					RHCE	0.973455	0.0360042	0.0745998	PRNP	0.403055	0.00241869	0.026754					SLC24A4	1.30066	0.00372833	0.0141544
								IGSF8	0.400993	0.000500757	0.00425561					KRT79	0.973035	0.0779154	0.142991	SERINC3	0.402384	0.0135892	0.0654084					KCNMA1	1.30013	0.00447758	0.0164274
								UBASH3B	0.400937	0.00289074	0.0175959					MED13	0.973015	7.31095e-09	6.08522e-08	ZCCHC8	0.402366	0.00423747	0.0350269					IL1RAP	1.30006	2.92861e-05	0.000234568
								CCNJL	0.400911	0.000912988	0.00696655					SIX1	0.972797	3.74634e-05	0.00016642	CYLD	0.402178	0.00535875	0.0398194					COL17A1	1.29975	0.0274367	0.0704518
								INPP4B	0.400894	0.000847099	0.00652494					GRM1	0.972683	0.0492074	0.0973322	UBXN2A	0.402059	0.000328799	0.0087601					KLRF1	1.2991	0.0261925	0.0679184
								UQCRQ	0.400693	0.000105891	0.00112953					CARD14	0.972559	0.00419894	0.011415	RBM34	0.402011	0.000189115	0.00662792					BUB1	1.29746	0.0017906	0.0076885
								CDK18	0.400367	0.000741751	0.0058296					POGZ	0.971881	4.48406e-17	9.29086e-16	PCNP	0.401949	0.0138346	0.0662867					GPR83	1.29733	0.0110678	0.0341523
								UBE2F	0.400366	0.00267856	0.0165188					SNORD94	0.971053	0.0767771	0.141222	SMIM13	0.401922	7.41312e-06	0.000774992					TATDN1P1	1.29708	0.0643095	0.136392
								ALG1L	0.400314	0.0172921	0.0700678					ZFAS1	0.970968	2.68044e-12	3.50478e-11	RRAGC	0.401911	0.0339251	0.107055					COLEC12	1.29696	0.00165432	0.00718714
								NGRN	0.400168	5.79861e-05	0.000674339					RAI14	0.970915	6.25731e-16	1.17757e-14	NMNAT2	0.401833	0.0366498	0.112371					FSIP2	1.29687	6.56191e-05	0.000465072
								ROBO3	0.400156	0.000543628	0.00453522					NHLH1	0.970784	0.0193949	0.0437452	ELF1	0.401729	0.0111858	0.0587132					AC133552.1	1.29587	0.0393259	0.0931808
								TRIP10	0.400108	4.19267e-05	0.000510614					KRT80	0.970254	1.62187e-14	2.6249e-13	ZDHHC21	0.40075	0.0414856	0.121312					CCL3L3	1.29566	0.00888163	0.0286211
								NECAP2	0.399912	2.04803e-05	0.000272173					MBNL2	0.969948	5.33391e-06	2.76983e-05	ST3GAL1	0.400561	0.00731283	0.0461834					PSG1	1.29477	0.0596475	0.128307
								CD276	0.399846	4.54112e-05	0.000548302					ZSCAN31	0.969252	0.000138365	0.0005412	EZH1	0.400275	0.00524755	0.0393112					CCDC144CP	1.29383	0.0212411	0.0574132
								MFSD10	0.399803	4.75574e-05	0.000568886					FGG	0.969186	0.0801682	0.146534	PDIA5	0.39998	0.0132797	0.0647031					KCNJ1	1.29351	0.0394481	0.0934203
								ZFAS1	0.399648	0.000105148	0.00112393					NOS3	0.969058	0.0173169	0.0395916	PTAR1	0.399939	0.041927	0.121974					PLXNC1	1.29237	5.05733e-05	0.00037078
								PRR5L	0.399197	0.000485257	0.00415585					KLHL11	0.96824	0.000892162	0.00289297	RNF2	0.399779	0.00634044	0.0430305					MCTP1	1.29195	0.000125091	0.000809017
								FDX1L	0.399104	0.00308342	0.0185065					ECE1	0.967355	8.97283e-18	1.97429e-16	WSB1	0.399612	0.00361875	0.0321968					SLA	1.29172	6.28329e-05	0.000447298
								B4GALT2	0.39907	0.000511432	0.00432171					NIPAL4	0.966992	0.000622697	0.00208176	ATG7	0.399407	0.00839129	0.0498065					NECAP1	1.29172	0.00355298	0.0135735
								OAT	0.398921	0.00232259	0.0147773					VCPIP1	0.966989	1.40843e-05	6.76177e-05	SSR3	0.399281	0.00100617	0.0161301					COL1A2	1.29154	0.0106196	0.0330522
								PSMB5	0.39822	6.61721e-05	0.000752008					FAM153A	0.965842	0.0788132	0.144311	CCDC174	0.399274	0.0158316	0.0709615					AL390334.1	1.2908	0.0302964	0.0761678
								GUK1	0.39821	0.00057998	0.0047792					C15orf39	0.965394	8.94931e-12	1.09543e-10	SLC35D2	0.399208	0.0193986	0.0783857					CREG2	1.28946	0.0137217	0.04065
								NDRG2	0.39818	3.83911e-05	0.000472015					MIR614	0.965215	3.29154e-10	3.32717e-09	SMS	0.399207	2.06749e-05	0.00156875					TNR	1.28934	0.00202605	0.00851571
								MRPL12	0.397944	9.95584e-05	0.00107608					HYAL4	0.964027	0.0783431	0.143595	STX7	0.399171	0.0162146	0.0717763					AC104772.1	1.28823	0.0273117	0.0702022
								PGM3	0.397763	0.000660537	0.00532757					ZNF175	0.963627	4.29867e-06	2.27193e-05	FAM8A1	0.399006	0.0307541	0.101304					PPP1R3G	1.28763	0.0521548	0.115682
								EXOSC4	0.397619	0.000749804	0.00588691					ZXDA	0.963164	0.0013483	0.00419019	ATF4	0.398979	0.00722356	0.0458765					Z97055.1	1.28753	0.0480884	0.108626
								SEC13	0.396624	0.00012436	0.00129353					MIER3	0.962535	4.61954e-05	0.000202128	IFNAR2	0.398898	0.000262231	0.00780379					C2orf91	1.28713	0.000950167	0.00449391
								TFPT	0.396569	0.00155601	0.0107202					TMEM178A	0.962347	0.04672	0.0930693	CLCN4	0.398564	0.0064245	0.043294					STUM	1.28696	0.0312353	0.0780396
								C19orf24	0.396365	0.00165786	0.0113044					CEP120	0.962027	1.29585e-09	1.22092e-08	RPL36A	0.398389	0.00610479	0.0422254					SLC2A14	1.28634	0.0174441	0.0491031
								TMEM141	0.396207	0.00118357	0.00858242					ZSCAN12	0.961361	2.06206e-05	9.58391e-05	NEK7	0.398367	0.0146091	0.0680868					HMGN2P46	1.28571	0.013612	0.0404015
								MIEN1	0.3961	0.00024373	0.00231274					BOLA3-AS1	0.960612	0.0562352	0.10894	WDR17	0.398123	0.0423072	0.12253					ITGBL1	1.28531	0.0306056	0.0767596
								SF3B5	0.395858	0.000335135	0.00304459					HIST1H4J	0.960549	0.0622748	0.118509	LAMB1	0.397944	0.00473664	0.0373001					PARP12	1.28523	1.60739e-06	1.85022e-05
								STYXL1	0.395828	0.000138455	0.00142009					RUNX1	0.960355	1.93083e-17	4.11177e-16	IRF2BPL	0.39793	0.000945576	0.01568					GPR27	1.28507	0.0574916	0.124433
								SLC13A2	0.395703	0.0386806	0.127727					PLCXD2	0.959821	0.0164576	0.0378887	NFE2L1	0.397781	0.0160585	0.0713989					GLT1D1	1.28504	0.00529879	0.0189255
								NDUFV2	0.395617	0.000229605	0.00218676					ANKLE2	0.9594	8.43284e-21	2.2789e-19	DCUN1D1	0.397655	0.0146025	0.0680846					LEAP2	1.28497	0.0409313	0.0960573
								KHDRBS3	0.395585	0.020415	0.0792496					RPSAP52	0.958853	0.0815434	0.148563	AHNAK	0.397385	0.0348178	0.108937					TMEM185B	1.2848	0.000797067	0.00389797
								RIN3	0.395254	0.00263898	0.0163464					RPS6KA2	0.958548	3.31424e-15	5.79534e-14	RAB3B	0.397337	0.0111527	0.0586806					P3H2	1.28417	0.00418715	0.0155655
								ECE2	0.395098	0.0233044	0.0876157					ZBTB6	0.957604	0.000285755	0.00104162	FBXO11	0.39719	0.0120026	0.0613125					STPG4	1.28387	0.0316944	0.0789746
								VAMP8	0.395016	0.000566927	0.00469164					KLF2	0.956634	0.000312198	0.0011245	BHLHE40	0.397086	0.00814527	0.0491863					RUNDC3B	1.28183	0.0330406	0.0815014
								ATP6V1B2	0.394311	2.366e-05	0.000309602					TRMT13	0.956217	4.60754e-06	2.42716e-05	CORO2A	0.396806	0.00234293	0.0263849					NEGR1	1.28097	5.17063e-05	0.000377989
								TGFB1I1	0.393962	0.000255597	0.00241056					ZNF570	0.956202	0.0029628	0.00843057	CACHD1	0.396765	0.00371663	0.0326938					MMP25	1.28023	0.00786732	0.0260071
								KLC3	0.393319	0.00502525	0.0272961					ZNF546	0.953816	0.0229637	0.0505576	PRX	0.396211	0.0239373	0.0881202					GPR63	1.27931	0.0304989	0.0765461
								CD320	0.393115	0.0129608	0.056501					DLG4	0.953581	0.00790706	0.0198782	NIPSNAP3B	0.396185	0.0532791	0.141196					CD163L1	1.27922	0.0455397	0.104241
								VGLL1	0.392978	0.0179169	0.0717928					CLDN1	0.9532	6.25909e-15	1.05766e-13	DOCK3	0.396169	0.0272595	0.094573					GLP1R	1.27894	0.0583701	0.125927
								EIF2B3	0.392732	0.00194089	0.0128299					PTPN14	0.953149	1.55079e-10	1.61927e-09	BEGAIN	0.396001	0.053116	0.140966					DNAJC12	1.27894	0.0665491	0.14
								THSD4	0.392619	0.00762763	0.0379468					ZNF841	0.952755	6.80824e-09	5.69281e-08	TMEM150C	0.395894	0.0410231	0.120588					MTCO1P40	1.2777	0.00422669	0.0156626
								TNFSF13	0.3924	0.00154557	0.0106643					ZNF823	0.952383	3.74868e-05	0.000166422	AKAP10	0.395883	1.40131e-05	0.00118165					NCF2	1.2773	1.79828e-05	0.000154197
								GABARAPL2	0.391965	6.35481e-05	0.000728451					ZNF91	0.951691	0.00106083	0.00338639	NCEH1	0.395865	0.000188229	0.00662792					UHRF2P1	1.27709	0.0524612	0.116157
								MYL12B	0.391684	1.78031e-06	3.08009e-05					ZNF717	0.951271	0.0627101	0.119191	GRPEL2	0.395643	0.0392706	0.117226					SNX20	1.27692	6.48643e-05	0.000460091
								CD274	0.391417	0.00406967	0.0231758					RAPGEF2	0.9511	8.32724e-10	8.03807e-09	RFK	0.395352	0.00394982	0.0339173					RPS4XP5	1.27689	0.00881029	0.0284431
								CNPY3	0.39117	0.000607466	0.00496863					C12orf60	0.950805	0.00306342	0.00868296	RAB11FIP2	0.395285	0.0364855	0.112127					MAB21L3	1.27644	0.00117101	0.00534919
								FLII	0.390888	0.000169858	0.00168626					KLF3	0.950056	2.67231e-09	2.39096e-08	AP1AR	0.39512	0.00121799	0.0181948					RAD51	1.27639	0.0195391	0.0537752
								YIF1A	0.390785	0.000675198	0.00542508					FUT6	0.949631	0.0183243	0.041601	C12orf76	0.39512	0.0144073	0.0676073					ARGFXP2	1.27577	0.0522105	0.115776
								SMURF2	0.390618	0.00060037	0.00491318					CSF2RA	0.949423	0.000251901	0.000931739	BBS10	0.395003	0.0148268	0.068706					DOCK8	1.27516	1.09224e-05	9.94268e-05
								INSR	0.390611	5.87782e-05	0.000681313					ZNF90	0.948635	0.0426681	0.0862839	FLJ46906	0.394873	0.0515096	0.137915					AL359641.1	1.2746	0.0114003	0.0348801
								MVP	0.390494	0.000244227	0.00231461					CMTM3	0.948478	3.99837e-12	5.14945e-11	DZIP3	0.394802	0.0229936	0.086351					PML	1.27424	5.09778e-07	6.82369e-06
								OST4	0.389775	0.000204651	0.0019771					CALCOCO2	0.948425	4.67479e-18	1.06229e-16	SIKE1	0.394718	0.0278654	0.0956238					H2BC3	1.27356	0.0722696	0.149331
								TRPM4	0.389631	0.00158398	0.0108742					ZNF616	0.948387	6.90763e-06	3.52052e-05	HCFC2	0.394235	0.0122548	0.0619421					MPP4	1.27266	0.0106584	0.0331379
								FNDC3B	0.389558	6.75656e-05	0.000763917					PCDHGA11	0.948008	0.0629388	0.119573	NRG1	0.394044	0.00842483	0.0499827					TMEM35A	1.2724	0.013814	0.0408295
								KCNN4	0.389412	0.00124584	0.00892516					SLC6A13	0.946973	0.0723513	0.134371	CPD	0.393947	0.0109431	0.0581436					MYRFL	1.27239	0.0396548	0.093759
								SLC3A2	0.389409	2.50649e-05	0.000326329					MAP1LC3B	0.946589	3.62352e-15	6.29084e-14	MOSPD2	0.393838	0.000883899	0.0151993					MSANTD1	1.27237	0.0178793	0.0500807
								CARHSP1	0.389261	0.00170272	0.0115238					CBWD6	0.94643	0.00151679	0.00466501	CFL2	0.393761	0.000933499	0.0155683					WFDC3	1.27177	0.0377355	0.0902212
								IAH1	0.389169	0.000500707	0.00425561					HLA-E	0.946306	2.75868e-22	8.1342e-21	ANKRD36	0.393758	0.0080852	0.0490671					SLC12A8	1.27174	0.00842371	0.0274256
								SCYL1	0.389066	0.00028311	0.00263787					MYOF	0.946303	9.10705e-20	2.31507e-18	GPBP1	0.393611	0.00319251	0.0302737					PCDHGA6	1.27145	0.0136653	0.0405394
								ADIPOR1	0.388421	5.52704e-06	8.4473e-05					ABCB11	0.945923	0.0225417	0.0497715	ARHGAP24	0.393421	0.000693512	0.013414					ANGPT4	1.27095	0.0311447	0.077859
								KLHL21	0.388345	6.0391e-05	0.000697066					S1PR2	0.94566	1.20195e-05	5.86124e-05	UGDH-AS1	0.393331	0.029712	0.0994104					PLEKHG2	1.27063	0.000307979	0.00175708
								FURIN	0.388087	0.000731736	0.00576554					HIPK3	0.945192	1.4707e-05	7.03058e-05	LYRM7	0.393282	0.0233465	0.0870486					STAT4	1.27049	0.000775494	0.0038104
								LACTB	0.387681	0.00496628	0.0270735					PICALM	0.945079	1.39274e-12	1.88888e-11	LGSN	0.393212	0.0212693	0.0823235					DNM1P47	1.26905	0.0229035	0.0608726
								NTAN1	0.387676	0.000460509	0.00397472					NT5C2	0.943793	9.53152e-16	1.76412e-14	ZNF671	0.393005	0.0286131	0.0972125					RIPPLY3	1.26894	0.0385896	0.0918425
								SSR4	0.387603	0.000724746	0.0057309					MAP4K3	0.94332	6.42907e-09	5.4068e-08	FKTN	0.392928	0.0133015	0.0647604					CLEC18A	1.26817	0.041739	0.0976156
								USMG5	0.387505	0.000703571	0.00560069					ZNF674	0.943052	0.00182838	0.00551278	SLC35A1	0.392657	0.0124037	0.0622102					TRIM25	1.26702	3.34053e-06	3.48635e-05
								PFN1	0.38701	7.22976e-06	0.000107729					ZNF404	0.941795	0.0138576	0.0326099	MARVELD2	0.392318	0.0150069	0.0692686					FAT3	1.26673	0.0153824	0.0445853
								ARHGDIA	0.386622	0.000325376	0.00296733					ASS1	0.941749	1.40173e-12	1.89931e-11	LTBP4	0.392265	0.0297924	0.0994485					WHSC1L2P	1.26518	0.0696285	0.14513
								SLC27A5	0.386082	0.0400728	0.131009					THAP6	0.94153	3.64154e-05	0.00016216	DNAH14	0.392181	0.0111394	0.0586342					MTND5P12	1.26314	0.0164616	0.0469433
								DAD1	0.386023	0.000549573	0.00457002					GLT8D2	0.941364	0.0549862	0.106947	AMMECR1L	0.391918	0.01223	0.0618893					SPATA31C1	1.26298	0.0504658	0.112657
								S100A11	0.385383	5.03317e-05	0.000597452					BTN2A3P	0.940455	0.0073489	0.0186521	FNTA	0.391859	0.0105364	0.0570103					CD69	1.26097	0.00163729	0.00711842
								BAD	0.385353	0.000738434	0.00580648					ATRNL1	0.940033	0.000328746	0.00117799	TTC37	0.391814	0.000626867	0.0126916					LMNB1	1.26041	8.42231e-05	0.000578592
								ID3	0.3846	1.2387e-05	0.000175446					FGD4	0.939566	5.05534e-08	3.71254e-07	DUSP16	0.391752	4.24017e-06	0.000544715					ESPL1	1.2604	0.0171362	0.0484759
								NCOA7	0.384559	0.00101119	0.00753742					PTPRE	0.93956	7.49424e-08	5.34056e-07	ORMDL1	0.391196	0.0489798	0.133462					ARHGAP42P4	1.2593	0.0642134	0.13627
								ZSWIM3	0.38436	0.0322117	0.112035					DENND4A	0.939155	1.89917e-07	1.26837e-06	GOLT1B	0.390973	0.042165	0.122282					TMEM106A	1.25905	0.000239483	0.00141661
								ATOX1	0.383922	0.000960125	0.00724756					ZNF285	0.938858	0.000117558	0.000467598	PSTK	0.390929	0.0492636	0.134116					GAS2L3	1.25862	0.000840187	0.00406831
								CXCL17	0.383699	0.000729773	0.00575594					PIBF1	0.937397	1.2491e-05	6.06593e-05	CCNI	0.390796	0.0160281	0.0713989					C4B_2	1.25854	0.0175991	0.0494528
								ACTR1A	0.383662	2.04829e-05	0.000272173					LDLR	0.936918	2.06256e-15	3.69082e-14	FNDC4	0.390587	0.0154512	0.0700975					STARD3NL	1.25753	2.05753e-05	0.000172133
								FAM58A	0.383531	0.00443085	0.0247686					MEF2A	0.936217	4.53458e-08	3.36993e-07	IGF2BP3	0.390487	0.0310537	0.101568					Z98755.1	1.25691	0.00471667	0.0171373
								HK2	0.383174	0.000432494	0.00375808					UBE2Q2P1	0.935766	0.0567378	0.109739	XRN1	0.390295	0.0539335	0.142262					ARHGAP11A	1.2569	0.000686735	0.00343737
								RANGAP1	0.383075	4.35674e-06	6.8551e-05					HLA-L	0.935411	0.00077838	0.002553	RASGRP3	0.390277	0.0151838	0.0697626					MYPN	1.25641	0.0707665	0.146999
								ZNHIT1	0.382998	0.000901105	0.00689628					GLIPR1	0.935251	2.7246e-10	2.77528e-09	LYPLA1	0.390024	0.00176675	0.0223573					CD96	1.2564	0.000229284	0.00136359
								MUC1	0.382732	0.00576475	0.0304624					GOLGA8A	0.935179	9.14861e-06	4.55429e-05	ZBTB21	0.389875	0.00655967	0.0437487					GNLY	1.25513	0.0186996	0.0518687
								FAM96B	0.382731	0.000193018	0.00188472					LINC00659	0.934804	0.00743001	0.0188022	PROS1	0.389841	0.0174125	0.0738085					HPN	1.25498	0.0673191	0.141233
								CCDC124	0.382497	0.00159217	0.0109255					KDM5B	0.93332	4.9874e-15	8.53661e-14	SRCIN1	0.389666	0.0359513	0.111117					CA2	1.25474	0.00488621	0.0176842
								TF	0.382413	0.0133241	0.0575977					CASP10	0.932094	3.06267e-13	4.42129e-12	ATP2B4	0.389552	0.00800297	0.0488828					ITGA1	1.25464	0.000728922	0.0036188
								PQLC2	0.382073	0.003351	0.0197749					PPP1R18	0.931889	5.0756e-15	8.67737e-14	SNHG16	0.389295	0.00610519	0.0422254					CCN3	1.25284	0.0700315	0.145772
								SLC25A39	0.38195	0.000377037	0.00334959					OTUD7B	0.930971	8.22846e-12	1.01401e-10	ZNF33B	0.389196	0.0247272	0.0896379					TRIM71	1.25248	0.00659825	0.022632
								JAG1	0.381653	0.00154432	0.0106634					CCDC125	0.930717	3.49143e-07	2.23774e-06	PCBP1-AS1	0.389139	0.0346922	0.108701					KCNT1	1.25125	0.0512113	0.113969
								SIK1	0.381418	9.92677e-05	0.00107369					LEKR1	0.930634	0.00483446	0.0129399	SDK1	0.389108	0.0155344	0.070205					RBM22P2	1.25094	0.0274257	0.0704338
								IGFBP3	0.381313	0.00910665	0.0436076					CSGALNACT2	0.930037	1.17311e-07	8.14858e-07	DNAJC18	0.388527	0.0166368	0.0725586					FAM83A	1.25051	1.20858e-05	0.000108674
								TNFRSF10B	0.38123	1.00299e-05	0.000144309					PPIL4	0.928997	3.0347e-07	1.96985e-06	PICALM	0.388252	0.0164737	0.0723012					SYN3	1.24975	0.0408017	0.0958041
								NOTCH2NL	0.381183	0.00515299	0.0278384					PPFIBP1	0.928767	3.6399e-11	4.15507e-10	UTP23	0.388233	0.00288225	0.0286378					HS3ST3B1	1.24942	0.00338142	0.0130306
								GPR157	0.381052	0.0109657	0.0500523					SLMAP	0.928632	5.27226e-11	5.88022e-10	ZNF583	0.388155	0.0531508	0.141029					DAAM2	1.24931	0.0418129	0.0976851
								SSR3	0.38098	1.19168e-05	0.000169254					SLC4A5	0.927698	0.00260695	0.00752085	ASAP2	0.388134	0.00984006	0.0548431					C1QA	1.2489	0.00212452	0.00884497
								JAK1	0.380902	7.76738e-06	0.000115327					WHAMM	0.927595	1.49183e-09	1.38408e-08	ANAPC10	0.387552	0.0411273	0.120703					EFCAB5	1.24816	0.00772774	0.0256561
								VAC14	0.380171	0.000433251	0.00376254					CDC42EP3	0.926887	3.75301e-15	6.49243e-14	PGM3	0.387442	0.000877645	0.0151833					CCSER1	1.24712	0.000705047	0.0035141
								COX6A1	0.379881	0.00020189	0.00195164					GRB10	0.926682	1.30675e-17	2.82404e-16	MEX3C	0.387432	0.0270979	0.0943372					FAM186B	1.2469	0.0542293	0.119132
								TCEB1	0.379257	0.00105334	0.00780642					PGM5	0.92646	0.0800815	0.146412	ACVR1	0.387392	0.0161721	0.071689					DSG3	1.2458	0.0034365	0.0131951
								COA6	0.379213	0.00581365	0.0306579					ZNF503	0.925368	1.91802e-09	1.7571e-08	IRF1	0.386711	0.00202977	0.0243019					ACP3	1.24515	0.00385584	0.0145295
								GNE	0.378901	3.31917e-05	0.00041704					HPCAL4	0.924459	0.0806653	0.147184	UFL1	0.38647	0.0285995	0.097192					GREM1	1.24506	0.00281846	0.0112439
								SULF1	0.378803	0.0359226	0.121431					ADTRP	0.924424	0.045816	0.0915314	ANO6	0.386465	0.014258	0.0672769					FCGR1CP	1.24483	0.0659117	0.139041
								CAPG	0.378281	0.000672734	0.0054081					ZNF433	0.924223	0.0106967	0.0259163	KLHL8	0.386348	0.00287147	0.0286155					SBSPON	1.24466	0.00700111	0.0237205
								NRSN2	0.378278	0.000935826	0.00711274					ANKRD24	0.923565	0.0264709	0.0572274	MKLN1	0.386205	0.00397877	0.0339712					PPIAL4G	1.24423	0.00197267	0.00834055
								COX7A2	0.37825	0.00062203	0.00505567					ELMSAN1	0.923534	6.98882e-09	5.83711e-08	KTN1-AS1	0.38601	0.0146034	0.0680846					ZNF414	1.24403	0.00258765	0.0104568
								PRKAR1B	0.378174	0.00600726	0.0314218					ZNF136	0.923392	0.00170033	0.00517597	PIGK	0.385994	0.000328188	0.0087601					KCNJ15	1.24313	3.88989e-05	0.000297534
								FAM50A	0.378095	0.000726621	0.00573986					GTF2IRD2	0.922432	0.0589966	0.113325	PPP1R3C	0.385051	0.00669612	0.0442587					LAMB4	1.24305	0.0501082	0.112032
								MYO1B	0.377987	0.000197556	0.00191333					ZFHX4	0.921866	0.00459863	0.0123746	WDR75	0.384569	0.00327302	0.0305082					MTND2P12	1.2429	0.0427174	0.0993384
								ATP6V0E1	0.377898	0.00138575	0.00975131					ZNF766	0.921401	1.51727e-08	1.20112e-07	GKAP1	0.38454	0.00981156	0.0547548					LGALS9	1.24244	1.39466e-06	1.63519e-05
								RABGGTA	0.377662	0.000305616	0.00281535					HIPK2	0.92139	6.37383e-08	4.59705e-07	MORN4	0.384352	0.015198	0.0698032					COL27A1	1.24238	0.0116135	0.0354585
								ADAM15	0.377523	0.000573409	0.00473359					DAB2	0.920523	2.46792e-08	1.90807e-07	PYGL	0.384285	0.0238161	0.0880121					IGF1	1.24228	3.81183e-05	0.000292577
								YIPF1	0.377385	0.000967509	0.00728553					GLCCI1	0.920235	2.22572e-05	0.000102887	USP16	0.384232	0.000170588	0.006288					E2F2	1.24155	0.00594583	0.0207131
								HSPA5	0.376961	2.6306e-06	4.38916e-05					FAM71F1	0.919829	0.0584369	0.112428	NFYB	0.384056	0.00181546	0.0225887					SLC36A1	1.24141	0.000192166	0.00117447
								CD47	0.376796	1.58187e-05	0.000218845					SH3RF1	0.919828	1.94709e-12	2.59008e-11	ZNF350	0.384047	0.0162033	0.0717763					SCML4	1.24079	0.000438429	0.0023489
								KLC2	0.376601	0.00011152	0.0011782					TAF4B	0.919309	5.19883e-06	2.70837e-05	ZNF235	0.384035	0.0056219	0.0407054					SLC43A3	1.23979	0.00184762	0.00789735
								OAZ1	0.376264	0.000167984	0.0016698					LIPH	0.918917	1.4375e-19	3.60389e-18	SLC35B3	0.383948	0.0171764	0.0732623					BTBD19	1.23967	7.35094e-05	0.000513375
								INSIG1	0.37615	0.00129063	0.00916405					ATAD1	0.918362	1.33336e-09	1.25093e-08	ZNF283	0.383947	0.00729025	0.0461419					LRRK1	1.23965	3.68441e-08	6.52958e-07
								TIMM23	0.375901	0.00341919	0.0201006					SPRY1	0.917603	3.23334e-08	2.46193e-07	RNF19B	0.383439	0.0185644	0.0764921					SFMBT2	1.23894	7.41843e-05	0.00051727
								AIF1L	0.375829	0.0206439	0.0799647					EPC2	0.917452	9.86561e-09	8.06411e-08	39142	0.383393	0.000277668	0.00804183					GUCY1A1	1.2388	0.00758773	0.0253149
								TSPAN1	0.375407	0.000297538	0.00275568					ZNF100	0.917392	0.00114302	0.00362017	PNPLA8	0.383382	0.00478462	0.0374656					ASAH2	1.23821	0.00802299	0.026408
								DPP9	0.37539	0.00043815	0.00379869					USPL1	0.917308	2.06618e-07	1.37237e-06	RAB3GAP2	0.382875	0.00831723	0.049692					GGT5	1.23803	0.00550474	0.0194877
								KIF13B	0.375389	0.000368137	0.00328183					PLEKHF2	0.917295	2.93701e-05	0.000132983	SUCO	0.382845	0.00370677	0.0326567					MTAP	1.23773	4.12566e-05	0.000312457
								TFPI	0.375232	0.0100534	0.04685					CCNJ	0.916884	2.1892e-05	0.000101295	ZNF841	0.382809	0.0399991	0.118491					CCL22	1.23703	0.0017297	0.00746876
								LSR	0.375051	0.000631302	0.00512213					TMEM59L	0.916611	0.061192	0.116818	TRPA1	0.382771	0.0135583	0.0654084					MARCKSL1P2	1.23646	0.0368783	0.0886292
								ATP5J2	0.37493	0.00130047	0.00922675					ELL2	0.915973	7.37613e-11	8.06007e-10	KCTD11	0.382725	0.0473258	0.131091					CCDC163	1.23575	0.00759134	0.0253221
								SPNS2	0.374463	0.0105483	0.0485962					DIP2B	0.915613	5.64425e-09	4.77434e-08	BRWD3	0.382602	0.0482316	0.132333					CARD6	1.23567	1.43678e-06	1.67237e-05
								CLDN12	0.374398	0.00194104	0.0128299					ZNF75A	0.915501	8.31757e-09	6.86424e-08	PCGF5	0.382576	0.0128556	0.063471					PTGER3	1.2353	0.0142849	0.0419198
								SAMD9	0.374313	0.0189754	0.0751581					RUSC2	0.914836	1.99926e-09	1.82693e-08	KIAA0895	0.382172	0.00481709	0.037516					UNC13C	1.23508	0.00710976	0.0240379
								BOLA3	0.374102	0.00859498	0.0415909					TRIM31	0.914582	1.92331e-17	4.10174e-16	ERP44	0.382007	0.00612062	0.042287					MXD1	1.23508	1.38722e-05	0.000122738
								NDUFS5	0.37362	0.000614126	0.00500458					C10orf88	0.913902	2.9315e-05	0.000132816	CLIP1	0.381958	0.00559626	0.0405878					SCN3B	1.23334	0.00818508	0.0268067
								ARG2	0.373465	0.0175572	0.0708655					BCOR	0.913515	2.63716e-09	2.36242e-08	SHANK2	0.381656	0.00301613	0.0295131					MT-ND6	1.23328	5.7029e-24	1.02821e-21
								ANKRD39	0.37329	0.012816	0.0561246					ZNF432	0.912983	3.74775e-05	0.000166422	SLC44A1	0.3816	3.74793e-05	0.00240956					SMIM33	1.23323	0.0531619	0.117268
								STX8	0.373192	0.00119681	0.00865005					ZFPM2	0.912891	0.071844	0.133616	SLC35F3	0.381592	0.0125777	0.0627432					WNK4	1.233	0.0683243	0.14285
								SH2D4A	0.373027	0.000384802	0.00340879					ZNF461	0.911762	9.87835e-05	0.000400691	C2orf49	0.381413	6.41436e-05	0.00338319					ADCY7	1.23255	0.00382389	0.0144245
								MICAL1	0.372517	0.000258051	0.00242631					ZNF260	0.911674	4.8254e-07	3.00885e-06	TFPI2	0.38137	0.0249328	0.0898892					RASSF2	1.23129	5.05236e-05	0.000370569
								IVNS1ABP	0.372298	1.01239e-05	0.000145256					GRPEL2	0.910403	4.85947e-07	3.0288e-06	TCF12	0.381252	0.0247876	0.0896623					MAFB	1.23122	0.000102503	0.000682845
								SYNE4	0.372103	0.00272885	0.0167955					GK	0.908522	4.23939e-08	3.16185e-07	CRIM1	0.381046	0.00492996	0.0378796					CXCR3	1.23096	0.0298992	0.0754375
								RAB11FIP5	0.372015	0.000874127	0.0067164					PIP5K1B	0.908391	0.0314718	0.0663318	RPL12	0.380873	0.0377705	0.114396					DPEP2	1.23027	0.0146705	0.042831
								RCN1	0.372	1.45926e-05	0.00020352					SLCO1B3	0.90839	5.80683e-07	3.57188e-06	UBE2Q2	0.380848	0.00500159	0.038264					LAMA1	1.22877	0.00881796	0.0284522
								FAM177A1	0.371985	0.000554495	0.00460548					C2orf42	0.908134	8.8537e-06	4.42108e-05	PPL	0.38007	0.0209287	0.0816447					NCF1	1.22869	0.000994913	0.0046753
								GOLGA4	0.371921	0.00812399	0.0397905					CBX4	0.907887	2.36217e-09	2.13976e-08	PABPC1	0.380035	0.00679	0.0446303					TIMP2	1.22866	0.000315535	0.00179324
								COL8A2	0.37186	0.0388101	0.127991					ZNF429	0.906868	0.0357684	0.0741747	ROR1	0.379989	0.00645722	0.0433656					GHR	1.22806	0.0100238	0.0314887
								ESCO1	0.371836	0.0324168	0.11261					FLI1	0.906668	0.061882	0.117857	SKAP2	0.379905	0.00728214	0.04612					ZNF385C	1.22774	0.0302364	0.0761036
								MRPL28	0.371794	0.000574528	0.00473932					FRK	0.906262	5.70569e-06	2.94608e-05	APPBP2	0.379744	0.0248348	0.089783					CRYGS	1.22677	0.0703225	0.146249
								B4GALT3	0.37178	0.000536922	0.00449635					NLGN3	0.906176	0.0494709	0.0977472	PRKCI	0.379306	0.0133655	0.0650124					IL4I1	1.22525	0.0173716	0.0489613
								C19orf53	0.371743	0.0010569	0.00782907					RINL	0.906027	0.0121834	0.0290591	DSE	0.379007	0.0126865	0.0630438					UBXN2B	1.2252	3.0441e-06	3.20729e-05
								FEZ2	0.37173	0.000193326	0.00188654					ZBTB32	0.905767	0.0613597	0.117077	ZNF12	0.378923	0.0122897	0.0620195					NCAPH	1.22429	0.00189885	0.00808648
								SRI	0.371665	0.000374907	0.00333641					YTHDC1	0.905673	2.79541e-13	4.04751e-12	LGALSL	0.378821	0.000102185	0.00457191					PTCHD1	1.22399	0.00388412	0.014608
								CYC1	0.371523	0.000190042	0.00185919					RHBDL2	0.905659	6.60029e-07	4.01754e-06	ZNF566	0.378788	0.0038007	0.0331879					IRX2	1.22395	0.056557	0.122916
								VDAC2	0.371388	7.26019e-05	0.000811955					FRYL	0.905183	1.08356e-09	1.03023e-08	P4HA2	0.378767	0.0168639	0.0728988					GPR4	1.22299	0.0380922	0.0909405
								CSRP1	0.370842	0.000558162	0.00462768					ITGB8	0.905166	7.12965e-06	3.62227e-05	PXK	0.378757	0.0288582	0.0977383					SLFN5	1.22162	7.60551e-10	1.97911e-08
								BAK1	0.370678	0.000448198	0.00387928					PAX8	0.904922	2.3863e-10	2.45126e-09	TXLNG	0.37858	0.00359349	0.032045					AC010867.1	1.22147	0.0626237	0.133571
								SLC38A5	0.370595	0.00223832	0.0143533					TIGD4	0.904514	0.0521187	0.102284	TPST1	0.378475	0.0139945	0.0667569					MKI67	1.22091	0.00123245	0.00558936
								STX3	0.370361	0.000230048	0.00218963					WTAP	0.904382	2.7959e-12	3.6492e-11	RABGGTB	0.378238	0.00244665	0.0269256					TRIM72	1.22046	0.000171753	0.00106555
								PIM3	0.370051	0.000612656	0.00499787					KRT86	0.90412	0.0676989	0.127223	TNIP1	0.378175	0.0212303	0.0822525					NUTM2G	1.219	0.0687736	0.143636
								GAS7	0.370036	0.0428736	0.137293					TRIP11	0.904112	2.56307e-09	2.30312e-08	ZNF581	0.378003	0.0382397	0.115359					DDX25	1.21899	0.0126649	0.0380119
								NPC1	0.369909	0.000689168	0.00550871					FMR1	0.903828	3.6145e-07	2.30613e-06	SP140L	0.377606	0.00469623	0.0371773					SH2D3C	1.21871	0.00513697	0.0184424
								TUBB6	0.369757	0.000334847	0.00304459					SALL4	0.903206	0.0400913	0.0818802	SCN9A	0.377538	0.0395564	0.117766					DISP2	1.21801	0.00297967	0.0117675
								PTTG1IP	0.369322	0.000167556	0.00166662					RNF223	0.902225	0.000190202	0.000724118	PLEKHF2	0.376893	0.0208986	0.0816009					GJC1	1.2175	0.00376707	0.0142619
								LINC00116	0.369224	0.010967	0.0500523					VN1R1	0.90102	0.0788847	0.144406	MAP2K5	0.376832	0.0396856	0.117939					ANO8	1.21721	0.0127069	0.0381184
								ATG101	0.368779	0.00122246	0.00879021					TAB3	0.900577	3.70866e-08	2.78887e-07	RAB31	0.376595	0.00417551	0.0348964					A1CF	1.21668	0.0393098	0.0931552
								SLC35B1	0.368069	0.00215524	0.0139128					SNX24	0.900439	2.18243e-10	2.24977e-09	PAQR3	0.376546	0.0046111	0.0367241					HNRNPA1P54	1.21616	6.55619e-05	0.000464853
								PSMD8	0.367865	0.00022829	0.00217557					RASA1	0.899639	9.91886e-11	1.06156e-09	MAP9	0.37618	0.0119336	0.0610561					USHBP1	1.21614	0.00963079	0.0305396
								CDC34	0.366581	0.00117601	0.0085356					DMTF1	0.899552	1.54708e-09	1.4326e-08	CREBL2	0.376168	0.00632677	0.043024					GRID1	1.21584	0.0564446	0.122715
								NUTF2	0.366233	0.00120465	0.00868576					PHLDA1	0.899072	3.75822e-18	8.62082e-17	NFKB1	0.375999	0.00660239	0.0439538					TRAT1	1.21542	0.0493904	0.110788
								PLGRKT	0.366134	0.00629982	0.0326183					MLKL	0.898039	8.81348e-13	1.218e-11	TCEAL8	0.375518	0.0297331	0.0994296					ACSM2B	1.21469	0.00282805	0.0112745
								RNPEPL1	0.365779	0.00128862	0.0091595					TLR2	0.897461	4.1443e-07	2.60647e-06	ZNF845	0.37526	0.000981285	0.0159692					CCNE1	1.21388	0.0569066	0.123478
								RDH11	0.365769	1.63468e-05	0.000225144					ESF1	0.89737	1.13261e-05	5.56786e-05	COPG2	0.375223	0.0388532	0.116695					SIM2	1.21269	0.0188086	0.0520891
								MYO10	0.365514	0.00148395	0.0103156					CBLB	0.897198	1.83898e-06	1.03905e-05	RNASEH2B	0.375078	0.00906741	0.0522133					POU6F2	1.21259	0.0396777	0.0937881
								DESI1	0.365419	0.000164957	0.00164774					UPF3B	0.895367	1.85243e-08	1.45458e-07	ZNF776	0.374846	0.00486514	0.0376654					SLC7A5	1.21259	0.00619599	0.0214441
								RASSF10	0.365405	0.00251818	0.0157241					ANKRD50	0.894867	1.45967e-07	9.96322e-07	ATRX	0.374724	0.0064528	0.0433584					PLA2G4E	1.21131	0.0531927	0.117321
								HCLS1	0.365304	0.00791277	0.0390139					PDLIM5	0.894826	1.09251e-09	1.03807e-08	TPM1	0.374684	0.0146891	0.0683215					EGR2	1.21051	0.00603167	0.0209625
								APOD	0.364945	0.0200398	0.0782258					RAC2	0.893874	5.07734e-11	5.68023e-10	ZNF669	0.37456	0.0120947	0.0615805					CHMP1B2P	1.20912	0.00939009	0.0299429
								EPDR1	0.364762	0.0240725	0.0899347					ZBED6	0.893034	0.00469966	0.0126185	ZNF654	0.374504	0.0452264	0.127706					TBXA2R	1.20891	0.0308256	0.0772355
								EPHX3	0.364673	0.00134749	0.00950805					MMP24	0.892188	2.496e-08	1.92772e-07	FAM110C	0.374498	0.0170079	0.0730722					UBE2Q2P1	1.20869	0.00522779	0.0187097
								PSMB3	0.364662	0.000566224	0.00468832					ARHGAP26	0.89211	1.57808e-15	2.85342e-14	CARD11	0.374456	0.0206922	0.0811844					TRIM21	1.20854	1.40971e-05	0.000124354
								GNB4	0.364454	0.0446922	0.141361					GTPBP10	0.891964	1.14353e-07	7.95828e-07	CYBRD1	0.374393	0.000900006	0.0153048					CSF2RB	1.20829	0.000698556	0.00348568
								PRDX4	0.364402	0.000478102	0.00409911					PGBD3	0.890881	0.00894017	0.0220866	AASDH	0.374198	0.0122056	0.0618623					AP004289.1	1.20802	0.0696776	0.145198
								PPIB	0.364298	0.00066456	0.00535351					TRPC1	0.890595	0.000200073	0.000756558	TXNL1	0.374129	0.0141574	0.0670286					SP100	1.20749	5.25764e-08	9.01041e-07
								HMGA1	0.364132	0.00054187	0.00452926					ZNF43	0.890551	0.0159704	0.0369011	PGRMC2	0.374122	0.0124576	0.0623602					DYNAP	1.20668	0.0118706	0.0360691
								TXNDC17	0.3641	0.000101705	0.00109622					IFI27	0.890399	2.20853e-13	3.22721e-12	TMEM116	0.374009	0.0105318	0.0570103					DOCK2	1.2063	0.000252898	0.00148618
								COL1A1	0.36405	0.00876848	0.0422104					STX17	0.890357	1.01765e-06	5.96502e-06	NOC3L	0.37395	0.00282655	0.0283419					KCNAB3	1.20585	0.0225578	0.060162
								CRYL1	0.36404	0.00116964	0.00850532					ZNF818P	0.889573	0.000225155	0.000842152	UAP1	0.373936	0.000753359	0.0140212					PLA2G4D	1.20543	0.023542	0.0622793
								CIB2	0.363981	0.0030813	0.0185054					SMNDC1	0.889448	5.50774e-06	2.85399e-05	KCNMA1	0.373847	0.0419686	0.121981					KLRC1	1.2044	0.0118361	0.0360015
								LRPAP1	0.363866	0.000257472	0.00242234					CLDN18	0.888864	5.35774e-06	2.78121e-05	POLB	0.373821	0.00351427	0.0316763					IFNG	1.20375	0.050064	0.11196
								TBL3	0.363781	0.00055473	0.00460548					TRIM13	0.88884	8.20649e-07	4.90302e-06	C9orf64	0.373427	9.28416e-06	0.000912591					ZFP42	1.20296	0.0187444	0.0519616
								ATP6V1F	0.363645	0.0005221	0.00438638					PPP1R12A	0.888384	1.12532e-06	6.55655e-06	SCAPER	0.373356	0.00969107	0.0543897					C10orf82	1.20244	0.0421674	0.0983323
								GRB7	0.363195	0.000421382	0.00366978					ANKIB1	0.888313	1.02013e-08	8.3245e-08	CNST	0.372859	0.00472597	0.0372989					TRPM6	1.20201	0.00464938	0.0169277
								MT1X	0.363139	0.0115595	0.0520953					NBPF10	0.888287	3.00224e-06	1.6281e-05	C3orf67	0.372517	0.0250628	0.0901095					PTGIR	1.20171	0.0368587	0.0885942
								HAGHL	0.36287	0.0439986	0.139831					ZNF337	0.887566	4.87212e-05	0.000212159	SENP6	0.372392	0.00655436	0.0437463					HLA-DPB2	1.20133	0.0342697	0.0839008
								LIPH	0.362732	0.00158271	0.0108702					FEZF1-AS1	0.887519	0.0216259	0.0479967	ZKSCAN8	0.371887	0.0419467	0.12198					AL591438.2	1.19917	0.00866836	0.0280562
								MACC1	0.362468	0.00864938	0.0417671					GDPD1	0.887461	0.00340124	0.00954208	KBTBD2	0.371834	0.0053053	0.0395611					RUBCNL	1.19849	0.0036446	0.0138815
								PDZD11	0.361855	0.000353049	0.00317846					DNMBP	0.887446	1.45451e-11	1.73233e-10	IL6ST	0.371795	0.00846148	0.0501338					LMOD3	1.19837	0.028928	0.0735901
								LONP1	0.361505	0.00125464	0.00897576					DENND1B	0.886916	4.89634e-06	2.56271e-05	DNAJC27	0.371724	0.046566	0.129711					ETF1P2	1.19666	0.0458766	0.104741
								PHPT1	0.361128	0.00114562	0.00836999					ATG9B	0.886788	0.00367734	0.0101872	NEO1	0.371598	0.00515056	0.0390126					TRIM6	1.19655	0.000631934	0.00320852
								B3GAT3	0.361094	0.00208906	0.0135591					ZNF503-AS1	0.886209	0.0240933	0.0526626	SERPINB1	0.371449	0.00180672	0.0225887					LZTS1	1.19593	0.044208	0.102102
								TMEM208	0.360927	0.00151198	0.0104822					ARHGAP30	0.88587	0.0184424	0.0418429	RAB2B	0.371442	0.0216297	0.083228					NTRK3	1.19573	0.00454732	0.0166211
								OPTN	0.360312	8.48413e-06	0.000124619					GOLGA7B	0.885339	0.00110734	0.0035202	COPB1	0.371257	0.00205958	0.0244177					GINS1	1.19532	0.00675561	0.0230657
								NABP1	0.360294	0.0131191	0.0569069					ADAMTS1	0.884426	6.49669e-05	0.000275249	JPH3	0.3711	0.0511165	0.13732					ABCA6	1.19508	0.00210917	0.00878732
								SLC12A7	0.360227	0.00137267	0.00967249					FOXP1	0.884049	4.90179e-09	4.18274e-08	ACTR6	0.370743	0.0226587	0.0855389					ENPP6	1.19506	0.0260324	0.0675528
								TMC5	0.360038	0.0116127	0.0523006					OSGIN1	0.883697	8.68916e-05	0.000357128	TAB3	0.370579	0.03642	0.111952					CHRNA5	1.19482	0.0194221	0.0535114
								MUC4	0.359213	0.00703725	0.0356285					HLA-H	0.88339	3.57948e-09	3.12769e-08	TMEM123	0.370574	0.00131352	0.0189156					CDC20B	1.19422	0.00133955	0.00598748
								ATP5H	0.358708	0.000266261	0.00249591					SARS	0.881941	3.56517e-15	6.20433e-14	PAPOLG	0.370073	0.0194389	0.0784312					PGBD2	1.19389	0.00183336	0.00784728
								NOMO3	0.358613	0.0158082	0.0655333					ZNF669	0.881843	7.63765e-05	0.000317766	USP40	0.369949	0.00104467	0.0164697					POTEI	1.1938	0.00554523	0.0195918
								MECR	0.358543	0.00352551	0.0206393					LOC100268168	0.88142	0.0772169	0.141899	AVL9	0.369936	0.00661305	0.0439572					AARD	1.19363	0.0461394	0.10526
								ANAPC11	0.358103	0.000383102	0.00339761					ZNF417	0.881124	0.000488461	0.00168162	MAP3K13	0.36991	0.000472539	0.0109096					SLC25A44	1.19342	3.29811e-05	0.000260037
								ADAMTS7	0.357601	0.00426982	0.0241027					SMIM5	0.880795	0.0257804	0.0558888	ZDHHC17	0.369871	0.0394981	0.117661					CD244	1.19329	0.0172697	0.0487598
								IKBKE	0.357407	0.000315135	0.00289098					GCC2	0.879934	5.24692e-07	3.24805e-06	MITD1	0.369722	0.00184718	0.0229131					NRP1	1.19317	0.000353742	0.00197045
								NDUFAF2	0.35729	0.00963169	0.0454742					KLHL24	0.879345	3.67486e-07	2.33747e-06	ROBO1	0.369715	0.0354887	0.110153					SLIT3	1.19294	0.0192888	0.053219
								ITGA3	0.356963	0.00150634	0.0104525					UBE2W	0.879089	7.56494e-09	6.28585e-08	OXR1	0.369645	0.00733395	0.046279					NAV3	1.19265	0.000100967	0.000675749
								CST3	0.356619	0.00237358	0.0150398					HLA-DOB	0.879009	0.00669639	0.0171997	TVP23C	0.369587	0.0445635	0.12644					PCDHB16	1.19162	0.017612	0.0494778
								KIF1C	0.355863	0.000269028	0.0025188					SLC1A5	0.878947	6.66725e-14	1.02334e-12	ZFP30	0.369531	0.0153926	0.0700418					AC099811.2	1.19115	0.0133662	0.039799
								ZNF354A	0.355812	0.00840404	0.0409403					FEM1B	0.878921	4.2764e-06	2.2618e-05	NUB1	0.36936	0.00349993	0.0316457					LHFPL2	1.1905	7.89769e-05	0.000547233
								BTG1	0.3558	3.32311e-05	0.000417195					TMEM8B	0.877912	0.000431965	0.00150311	CSRNP2	0.369295	0.00322911	0.0302808					PRDX3P1	1.19041	0.0543989	0.119402
								NDUFB7	0.355697	0.00451516	0.0251118					UBE2H	0.877905	3.346e-19	8.21887e-18	AKTIP	0.369243	0.0190079	0.077437					PCDHB11	1.18981	0.0161098	0.0461934
								PDXP	0.355435	0.0374571	0.124806					TYW1B	0.877764	0.0362094	0.0749823	RAB27A	0.369195	0.0239692	0.0881202					MOGAT3	1.189	0.00755403	0.0252167
								GBA	0.355214	0.000658412	0.00531506					EML2	0.877431	7.04463e-10	6.88209e-09	KPNA5	0.368961	0.0467162	0.130042					CD99P1	1.18761	0.00644223	0.0221843
								ZFAT	0.355121	0.00797891	0.0392774					ZNF229	0.875985	0.000437701	0.00152016	ZDHHC23	0.368639	0.038358	0.115582					TMEM86A	1.18744	0.0271658	0.0699289
								SLC25A11	0.354957	0.000681831	0.00545853					TEP1	0.8759	4.06972e-09	3.51599e-08	CLNS1A	0.368637	0.00683554	0.0447865					SPRR2D	1.18706	0.0332833	0.0819514
								MAP2K3	0.354673	0.000891963	0.0068297					ZNF597	0.875841	0.00880106	0.0218169	SGPL1	0.368597	0.0208569	0.0815853					CPM	1.18655	5.08776e-05	0.000372707
								MED15	0.354656	0.000166801	0.00166125					HSPA1L	0.875706	3.2827e-06	1.76899e-05	MYOM2	0.368216	0.0212796	0.0823235					UNC13D	1.18606	0.00224534	0.00927586
								METTL2A	0.354654	0.00880621	0.0423657					FBXO47	0.875297	0.0686586	0.128644	ZNF485	0.367586	0.0233563	0.0870486					MTCYBP3	1.18524	0.0673884	0.141328
								CHMP6	0.354542	0.00341786	0.0201004					ZSCAN21	0.875115	0.000937725	0.0030259	STAT2	0.367475	3.12281e-05	0.002187					CD34	1.18402	0.023903	0.0630456
								GNB1	0.354479	2.12739e-05	0.000281715					CDSN	0.874945	0.0194736	0.0438751	ZC2HC1A	0.36728	0.0232025	0.0867873					RFESD	1.18323	0.0720643	0.149012
								MRPL53	0.354391	0.00289048	0.0175959					ZNF416	0.874765	0.000170295	0.000653974	MBTPS2	0.367131	0.000799204	0.0143411					FGF13	1.18284	3.82882e-05	0.000293499
								NPDC1	0.354377	0.00494148	0.0269784					TLCD2	0.874188	1.15129e-06	6.68914e-06	BCL10	0.367017	0.0501429	0.135543					TRIM61	1.18235	0.058212	0.125678
								TPM1	0.354293	4.64178e-05	0.000557843					GPBP1	0.873829	9.63657e-13	1.32797e-11	EMP1	0.366945	0.0309514	0.101444					GP2	1.1815	0.0414034	0.0969721
								ROMO1	0.354166	0.00206882	0.0134561					CCDC146	0.872227	0.0177849	0.0404774	HSPA5	0.366875	0.000199088	0.0067622					CAPN14	1.18137	0.0512358	0.114001
								AARS	0.354143	0.000279312	0.00260593					ZNF490	0.87213	0.00390174	0.0107211	PPP3R1	0.366851	0.00746707	0.0467715					HSD17B2	1.18125	0.000853111	0.0041151
								HEBP2	0.354032	0.000488772	0.00418133					ZNF2	0.87197	0.000219261	0.000822996	RPRD1A	0.366843	0.00139688	0.0195914					PLXDC2	1.18116	3.4569e-05	0.000269907
								FPGS	0.354015	0.0013206	0.00934817					ATP2A3	0.871727	1.2851e-05	6.21058e-05	COL5A2	0.366533	0.00080023	0.0143411					AL136981.2	1.18085	0.0348819	0.0848937
								TRIM16L	0.354	0.0112822	0.0511287					REST	0.871688	3.13503e-06	1.69632e-05	ETAA1	0.366215	0.0189811	0.0774203					KIRREL3	1.18081	0.0321463	0.0798754
								MRPL52	0.353917	0.000943134	0.00715071					MPZL3	0.871174	0.00193187	0.00578291	TGM2	0.365995	0.00145574	0.02003					SNURF	1.18079	0.0242184	0.0636979
								GBP2	0.353848	0.00166981	0.0113528					ZHX2	0.871125	1.30468e-11	1.56282e-10	DCAF17	0.365822	0.0225258	0.08531					OLFM5P	1.18034	0.0526058	0.11639
								RRP1	0.353822	0.00106277	0.00786879					UBA6	0.870966	5.56255e-06	2.87932e-05	HKDC1	0.365785	0.0171066	0.0732159					NBPF2P	1.17957	0.0374767	0.0897257
								ARL2	0.35379	0.00492178	0.0268898					ZNF583	0.870858	0.0132465	0.0312822	TSHZ3	0.36567	0.0313371	0.102237					ANTXR2	1.17866	0.000574167	0.00296549
								TMBIM1	0.35378	7.0821e-05	0.000793185					NTN4	0.869749	2.72057e-11	3.14757e-10	MIER1	0.365484	0.0324826	0.104322					PIGCP1	1.17736	0.0510755	0.11373
								LURAP1L	0.353515	0.00107486	0.00793711					LRCH1	0.869173	1.37358e-08	1.09871e-07	VEGFC	0.365334	0.00059634	0.0123572					ARSB	1.17707	0.000750956	0.00371018
								STARD10	0.353279	0.00215027	0.0138923					TTC7B	0.868974	9.0622e-05	0.000370891	PPIL4	0.365322	0.00299393	0.0293401					C5AR2	1.17627	0.00174488	0.00752723
								DCPS	0.353064	0.0125508	0.055245					USP15	0.868903	2.71589e-10	2.76834e-09	WHAMMP2	0.364934	0.00879391	0.0513506					ERVFRD-1	1.17497	0.0348489	0.0848251
								TAPBPL	0.352963	0.00608016	0.031728					FHL2	0.868737	3.98178e-14	6.25659e-13	SCFD1	0.364853	0.0121199	0.0616207					AMYH02020865.1	1.17393	0.066542	0.14
								ACOT8	0.352833	0.0131027	0.0568867					MCL1	0.868624	8.58206e-18	1.89403e-16	IFT74	0.364834	0.00972357	0.0544982					AL357556.1	1.17362	0.0416989	0.0975477
								PPP2R3C	0.352689	0.00910959	0.0436082					PLB1	0.868117	0.0226862	0.0500525	CLUAP1	0.364791	0.00776764	0.0478335					AL357556.2	1.17362	0.0416989	0.0975477
								SYNGR2	0.352648	0.00227251	0.0145124					GAB1	0.867626	3.64008e-05	0.000162145	ZHX1	0.364704	0.0154139	0.0700418					PROSER1	1.17348	9.00122e-07	1.12398e-05
								TMEM9	0.352473	0.000910277	0.00695616					NEDD4L	0.867625	4.60307e-18	1.04927e-16	UBE2D2	0.364614	0.0299487	0.0997651					DMC1	1.17238	0.0202302	0.0551871
								EFNA1	0.352302	0.000728942	0.00575232					CLIP4	0.867624	1.66581e-08	1.31158e-07	TIMP4	0.364483	0.00534229	0.039761					AC010886.1	1.17205	0.056287	0.12245
								YKT6	0.352157	6.38603e-05	0.000730027					ZFAND1	0.867321	2.11861e-07	1.40527e-06	HTR1D	0.364451	0.0281929	0.09634					TNFRSF9	1.17172	0.00194601	0.0082515
								STOM	0.351911	2.79919e-05	0.000360192					ARID3B	0.867202	5.23292e-07	3.24214e-06	ZNF800	0.364402	0.0136977	0.0658493					SV2C	1.17162	0.0294746	0.0746113
								GADD45GIP1	0.351701	0.00116769	0.00850315					ZNF649	0.866969	4.46182e-06	2.35474e-05	WASF2	0.364246	0.00920989	0.0525961					AP000295.1	1.17112	0.0385766	0.0918241
								ARPC1B	0.351559	0.000304906	0.00281048					RPL32P3	0.866494	9.15258e-06	4.55472e-05	METTL5	0.364128	0.0361101	0.111342					ZNF345	1.17076	0.0033625	0.0129834
								PPFIA3	0.351556	0.0182727	0.0729539					PRICKLE1	0.865231	1.38195e-06	7.94692e-06	RAB28	0.363947	0.0109081	0.0580765					ZNF283	1.16882	0.00129128	0.00580848
								CTSL	0.351068	0.00287176	0.0175242					NOD1	0.865124	1.89189e-07	1.2641e-06	UBE2E2	0.363875	0.0168325	0.0728489					TMEM140	1.16851	0.000487842	0.00257534
								ATP2C1	0.351065	5.27535e-05	0.000622854					CHST3	0.863926	6.15269e-12	7.69932e-11	PFDN2	0.363575	0.0249004	0.0898543					MELK	1.16725	0.0212949	0.0575144
								RGS19	0.351014	0.0154203	0.0642874					PTK6	0.863031	9.87919e-08	6.94164e-07	ZNF502	0.363516	0.0401524	0.118701					SLC29A4	1.16634	0.00919305	0.0294181
								CMTR1	0.350913	0.000274594	0.00256625					ELK4	0.862559	1.77582e-08	1.39668e-07	PMS2CL	0.363236	0.0314486	0.102392					CD72	1.16581	0.0131505	0.0392361
								UXS1	0.350863	0.000196778	0.00191178					KLF12	0.862536	0.00213552	0.00630697	FERMT2	0.363112	3.999e-05	0.0024591					ABCD1	1.16563	0.00297193	0.0117422
								PROCR	0.350729	0.0169621	0.0690766					ZBTB49	0.86233	0.00233374	0.00682594	ATP11B	0.363049	0.0243807	0.0887845					ZCWPW2	1.16556	0.0353324	0.0857078
								CCDC59	0.350674	0.0248117	0.0921397					ZNF22	0.862164	5.02739e-08	3.69656e-07	USP8	0.362944	0.00114038	0.0174075					CHST1	1.16504	0.0551425	0.12061
								TRAPPC1	0.350662	0.000288464	0.00268291					RBBP6	0.861463	4.63547e-12	5.90728e-11	OCRL	0.362798	0.00647944	0.0434699					WNT9B	1.16427	0.046094	0.105197
								CNP	0.35037	0.000518414	0.0043649					CILP2	0.861232	0.0017243	0.00523579	ZSCAN12	0.362473	0.0439142	0.125587					TEX35	1.16308	0.0164311	0.0468746
								SLC37A1	0.350356	0.000514752	0.00433879					TOPORS	0.860686	4.79238e-08	3.54035e-07	ATP2B1	0.36235	0.00898857	0.0519453					PTPRQ	1.16158	0.0470586	0.10686
								NOP10	0.35035	0.00094627	0.00716909					C2	0.860623	0.000458177	0.0015856	CCDC59	0.36229	0.0213034	0.0823636					EFCAB3	1.16092	0.00894364	0.0287789
								TBC1D7	0.350247	0.0148017	0.0623978					LINC00638	0.859914	0.0193321	0.0436239	OTUB2	0.362027	0.0195489	0.0784312					TIE1	1.15998	0.0611787	0.131026
								TGFB1	0.350166	0.00320921	0.0190838					IBTK	0.859744	1.4103e-08	1.12438e-07	NUP54	0.36202	8.17645e-05	0.00400206					ZSCAN20	1.1597	0.0137718	0.0407525
								ACAD8	0.349843	0.00243235	0.0153305					LRRC49	0.859507	0.000823637	0.00268572	EIF1B	0.361769	0.0102204	0.0559517					SHISAL1	1.15967	0.067609	0.141639
								TBC1D1	0.34983	0.00168097	0.0114043					RLIM	0.858952	1.60914e-09	1.48818e-08	KAT2B	0.361648	0.00554477	0.0404176					CACNA1B	1.15959	0.0202743	0.0552478
								COX4I1	0.349262	0.00111256	0.00816705					CTSS	0.858897	1.12795e-14	1.86067e-13	MCL1	0.36154	0.0359839	0.111152					SLC25A28	1.15959	2.98404e-05	0.000238379
								FTSJ1	0.349236	0.00131854	0.00934215					ACVR2A	0.858876	8.98371e-06	4.48139e-05	POLR1D	0.361368	0.0232734	0.0869631					AC097504.1	1.15944	0.0413304	0.0968426
								NTN1	0.349177	0.00226397	0.0144698					ZNF567	0.858426	4.76768e-05	0.000207859	CDA	0.361186	0.0268303	0.093807					LCTL	1.15919	0.0287773	0.0733083
								PEMT	0.349074	0.0153569	0.0640922					LNX1	0.858253	9.90866e-05	0.000401808	RAB27B	0.361157	0.00672956	0.0443905					TMEM130	1.15861	0.0105317	0.032825
								NME4	0.348621	0.00178851	0.0119805					FERMT2	0.857714	2.34768e-07	1.54595e-06	GATAD1	0.361062	0.00618641	0.0425828					SLC30A8	1.15856	0.0441832	0.102089
								HPS6	0.348031	0.00311011	0.0186378					RSBN1L	0.857586	1.81325e-07	1.21545e-06	ZNF280B	0.361018	0.00855189	0.0505082					CPT1C	1.15801	0.0168074	0.0477596
								MDH2	0.347988	0.000644751	0.00522113					BRSK1	0.857487	0.010959	0.0264899	EMB	0.360979	0.00459898	0.0367241					JAKMIP2	1.15627	0.00118864	0.0054143
								IER5L	0.347939	0.00100024	0.00748098					IFNAR2	0.856993	1.10247e-10	1.1713e-09	CFLAR	0.360936	0.0052126	0.0391398					GCM1	1.15624	0.0252886	0.0660103
								ZFAND2A	0.347807	0.0344431	0.117835					NAGS	0.856874	0.000876952	0.00284809	TTC33	0.360372	0.0116016	0.0599484					HASPIN	1.15508	0.0362916	0.0874811
								FBXO32	0.34776	0.000308973	0.00284288					KRT15	0.856377	6.06576e-12	7.61015e-11	SEMA3A	0.360349	0.000387575	0.00969652					ZNF843	1.15447	0.0161639	0.0463261
								PTRHD1	0.347591	0.017112	0.0695508					CTTNBP2NL	0.855778	7.60444e-07	4.56768e-06	MYO9A	0.360239	0.04444	0.126256					NLGN4Y	1.15439	0.0243902	0.0640819
								ATG13	0.347562	0.000795574	0.00618038					OSMR	0.855235	8.24434e-15	1.38031e-13	TCAIM	0.360135	0.0126644	0.062958					KLRD1	1.15325	2.89313e-05	0.000231936
								ATP6V1E1	0.347324	8.58128e-05	0.000939325					TYW5	0.854994	7.99955e-08	5.67014e-07	SDAD1	0.359249	0.000894428	0.01527					TRPM8	1.15323	0.0287921	0.0733355
								MRPS12	0.347319	0.00189623	0.012593					ING3	0.854848	9.98997e-06	4.9377e-05	ZNF430	0.359203	0.0361032	0.111342					CCL16	1.15274	0.0422209	0.098417
								TACSTD2	0.347015	3.48418e-05	0.000435297					ZNF85	0.854012	0.0425957	0.0861495	TOMM20	0.359143	0.00171708	0.0219531					TMEM255B	1.15258	0.0223205	0.0596824
								KRTCAP2	0.346843	0.00154033	0.0106453					MASTL	0.853856	4.88422e-10	4.8529e-09	ATP1B1	0.359074	0.033869	0.107002					ARHGAP20	1.15204	0.00082097	0.00399496
								CHCHD5	0.346726	0.00899808	0.0431411					SIM2	0.853852	4.71495e-06	2.47935e-05	ZNF134	0.35866	0.0116368	0.0600049					NONOP2	1.15132	0.0548575	0.120183
								NCS1	0.346626	0.000121842	0.00126884					ZNF529	0.853781	0.000107398	0.000432982	C8orf37	0.35821	0.00897222	0.0519297					ZNF267	1.1512	4.50203e-05	0.000336776
								DDR1	0.34655	0.00294334	0.0178388					SULT4A1	0.853644	4.76909e-05	0.000207859	CYTH1	0.358093	0.023792	0.0879492					ZNF660	1.14977	0.00570896	0.020062
								MED8	0.346468	0.00199721	0.0131263					N4BP2L2-IT2	0.853173	0.0529281	0.103595	TMEM99	0.35798	0.00729959	0.046155					ATP10A	1.14933	0.0101265	0.0317412
								NANS	0.346447	0.00298929	0.0180255					MOSPD2	0.851641	1.61187e-06	9.20367e-06	ZNF550	0.357968	0.001903	0.023382					MANSC1	1.14913	0.00152375	0.00668732
								CSRNP2	0.346371	0.000390009	0.00344311					SNORD17	0.851633	0.0637208	0.120854	RMND1	0.357744	0.00653486	0.043744					PRKCB	1.14895	0.000124381	0.000805302
								LAMTOR5	0.346339	0.00031739	0.00290605					AKT3	0.851172	2.2001e-12	2.90541e-11	TNNT1	0.35735	0.0103889	0.0565896					ASGR1	1.14876	0.0191335	0.0528526
								FUNDC2	0.346223	0.00575995	0.0304474					VANGL2	0.850999	0.00029843	0.00108452	ERLIN2	0.35723	0.00227098	0.0259384					GGT1	1.14856	0.0614647	0.131575
								PER1	0.346142	0.0122978	0.0545016					C20orf194	0.850729	8.82623e-06	4.4119e-05	NCKAP1	0.357135	0.0282384	0.096459					ASB4	1.14811	0.00720533	0.0242913
								SUSD6	0.346072	0.000522499	0.00438735					MARS	0.849647	4.49024e-14	6.98024e-13	ANKRD26	0.357131	0.00637064	0.043115					LDHAL6CP	1.14745	0.00207791	0.00867486
								CALM2	0.346067	5.95957e-05	0.000688914					ZNF35	0.849433	9.45925e-05	0.000385732	NPC1	0.356996	0.0332771	0.105878					SLC1A6	1.14713	0.00967928	0.0306548
								MAFG	0.346024	0.00347481	0.0203888					GJB3	0.849232	2.0482e-10	2.12191e-09	POGLUT1	0.35684	0.000217178	0.0069891					CPEB1	1.14713	0.0195727	0.0538509
								TRAF2	0.345598	0.00184771	0.0123236					ITPRIP	0.84883	0.000651796	0.00217554	MYEF2	0.356718	0.0045426	0.0365181					NFE2	1.1469	0.0458252	0.104665
								GOLT1B	0.345418	0.00527456	0.0283269					DDIT4	0.84858	4.96861e-11	5.57362e-10	FAM3C	0.356328	0.00358185	0.0319964					ZCCHC2	1.14655	2.51148e-06	2.71925e-05
								GNG5	0.345015	0.000608214	0.00497211					KATNBL1	0.848423	0.000303143	0.00109704	MDM2	0.356072	0.0346816	0.108694					ZNF697	1.14647	0.0369906	0.0887784
								DYNLT1	0.344914	0.00139766	0.00982174					COG3	0.848227	1.13567e-08	9.185e-08	HIP1	0.356008	0.00791471	0.0485089					ACKR4P1	1.14621	0.0380528	0.0908833
								TUBG1	0.344412	0.00125792	0.00899087					AMPD3	0.848125	0.0174867	0.0399047	ZC3H15	0.355972	0.000371787	0.00953263					RBM11	1.14613	0.0162934	0.0465762
								MDK	0.344376	0.00367112	0.0213704					RFX7	0.847908	1.49084e-06	8.53599e-06	MRPS33	0.355798	0.00363617	0.0322597					DOCK5	1.14559	3.34961e-05	0.000263294
								CD74	0.344276	0.0137742	0.0591136					ZBTB3	0.84768	0.00248438	0.00721008	ANKIB1	0.355793	0.0110585	0.0583504					DNM1	1.14435	0.0197942	0.0542762
								PKM	0.343971	0.000461978	0.00398295					ZMYND8	0.847549	2.56404e-14	4.08172e-13	ZCRB1	0.35577	0.000575325	0.012138					SCN9A	1.1439	0.0305226	0.0765838
								AMN1	0.343956	0.0436124	0.138997					MAP3K1	0.847186	3.80622e-06	2.03157e-05	CCNYL1	0.355733	4.04213e-07	9.20116e-05					ARHGAP19-SLIT1	1.1439	0.0608987	0.130601
								PGLS	0.343735	0.00185063	0.0123378					ZNF630	0.847036	0.00557466	0.0146704	HLTF	0.355606	0.0130276	0.0640128					SCN1B	1.14362	0.00872901	0.0282219
								GPN1	0.343572	0.000516726	0.00435305					YEATS2	0.846944	1.83613e-13	2.70152e-12	RIT1	0.355543	0.00907431	0.0522133					ABCC9	1.14332	0.000107057	0.000708901
								SERF2	0.343504	0.00148244	0.0103144					SLC7A1	0.846827	1.8811e-12	2.50917e-11	DDX59	0.355426	0.00278427	0.028142					DLGAP5	1.14318	0.0421507	0.0983183
								TRAF3IP2	0.343379	0.000259147	0.00243365					AMBRA1	0.846747	4.36932e-12	5.59257e-11	ATG12	0.35535	0.00652744	0.0437357					NDEL1	1.14273	0.000218094	0.00130804
								TMEM206	0.34333	0.0301399	0.106725					NEK3	0.845752	0.00624601	0.0161799	GGPS1	0.35516	0.0154778	0.0701209					MXD3	1.14207	0.0284762	0.0726975
								TXNRD2	0.343318	0.00759892	0.0378893					SH3PXD2B	0.845707	1.44981e-11	1.72815e-10	IPO7	0.355078	0.010941	0.0581436					RGS2	1.14205	0.000640422	0.00324127
								RAB1B	0.343241	0.000963389	0.00726615					KAT6A	0.845434	6.11141e-08	4.431e-07	DCLRE1A	0.354971	0.00199545	0.0241295					AURKA	1.1414	0.00537432	0.0191103
								BYSL	0.342751	0.00292357	0.0177399					ARNTL2	0.845097	2.13483e-12	2.82178e-11	CUL4B	0.354847	0.0189561	0.0774176					ACOXL	1.13946	0.0303753	0.0762794
								SRPR	0.342557	0.000102064	0.00109856					ZNF253	0.845094	0.00429569	0.011639	RHOU	0.354715	0.0509404	0.137042					SPATA5	1.13816	4.17279e-05	0.000315351
								ARNTL2	0.34254	0.00853652	0.0413771					ZNF641	0.844963	9.39926e-05	0.000383393	GCA	0.35461	0.00703288	0.0452471					GIMAP6	1.13755	0.000861955	0.00414158
								TIMM17B	0.342236	0.00595505	0.0312226					POC5	0.844725	7.72855e-08	5.49142e-07	PREPL	0.354608	0.0377666	0.114396					PILRA	1.13749	0.0128216	0.0383931
								CCDC149	0.342197	0.00631979	0.0327026					EEA1	0.844531	3.32484e-05	0.000149013	UBXN7	0.354592	0.0330094	0.105414					CHRNB2	1.1374	0.0549267	0.12032
								TK2	0.342019	0.000745771	0.00585822					ARL4A	0.843988	4.3022e-09	3.69928e-08	ANKMY2	0.354175	0.00045743	0.0107104					HJURP	1.13696	0.0288108	0.0733724
								BIN1	0.341822	0.0146718	0.0620362					HMGXB4	0.843597	1.45601e-10	1.52578e-09	PIGB	0.354165	0.00252868	0.0273051					PRRG1	1.13642	0.019039	0.0526447
								GJB3	0.341538	0.00037211	0.00331533					NFIL3	0.843555	2.7808e-09	2.48041e-08	NAPB	0.353951	0.0271903	0.0944692					ITK	1.13511	0.000183796	0.00113153
								UBE2M	0.341382	0.0020229	0.0132297					ZNF155	0.843322	0.000735394	0.00242787	KRIT1	0.353909	0.00303984	0.029595					CGAS	1.13485	0.00517153	0.0185459
								PPDPF	0.341194	0.00468279	0.0259137					OVOL1	0.843216	1.70984e-07	1.15357e-06	METTL6	0.353877	0.0041795	0.0348964					KCNA7	1.13469	0.0224039	0.059851
								MRPS18A	0.340879	0.00251165	0.015696					MID2	0.843103	0.000265668	0.00097597	SLC7A1	0.353756	0.043686	0.125149					APOL1	1.13416	2.8454e-06	3.02682e-05
								KLF16	0.340776	0.00298696	0.0180184					PHC3	0.842859	1.17128e-08	9.45721e-08	DHRS4-AS1	0.353737	0.0454217	0.128007					TNFRSF1B	1.13398	0.00123295	0.00559021
								ENTPD6	0.340584	0.00117568	0.0085356					KLF7	0.842803	2.9219e-10	2.95969e-09	CMPK1	0.353714	0.00907446	0.0522133					TOR1B	1.13378	0.00104491	0.00485856
								SLC52A3	0.340071	0.0132973	0.0575139					TGIF2	0.842454	1.6551e-11	1.96001e-10	PSME1	0.353534	6.85347e-06	0.000734907					ZNF429	1.13248	3.56793e-05	0.000277594
								ARPC3	0.339718	0.000518869	0.00436634					SLC6A14	0.842311	9.66741e-10	9.25808e-09	ZBTB46	0.353462	0.0422179	0.122353					HYAL4	1.13243	0.0369748	0.088763
								S100A16	0.339613	0.000192319	0.00188028					TTC32	0.842271	0.00716515	0.0182588	SLC30A6	0.3534	0.000313961	0.00855005					SP140	1.13213	0.00183899	0.00786758
								MCFD2	0.33904	0.00054346	0.00453522					RNF44	0.842034	1.06856e-10	1.13611e-09	ATL1	0.353312	0.0127426	0.0632144					SERPINA1	1.13196	0.000929745	0.0044196
								SSSCA1	0.339005	0.00569993	0.0302024					MIPOL1	0.841876	0.000477569	0.00164684	RPS24	0.352791	0.0010895	0.0169085					PON3	1.13069	0.0442113	0.102102
								LZTS3	0.338995	0.00198398	0.0130691					PRTG	0.841673	0.000798019	0.00260919	WDR72	0.352765	0.0527964	0.140494					RASGRP4	1.13007	0.0115946	0.0354133
								RPP25	0.33864	0.0129814	0.0565267					KLHL28	0.841131	0.00561836	0.0147667	POLR3GL	0.352726	0.0348162	0.108937					SLC31A2	1.12943	0.0352022	0.0855131
								SND1	0.338604	0.000969618	0.00729785					AREG	0.840873	1.91562e-07	1.27644e-06	RRN3	0.352572	0.014383	0.0675666					F2RL2	1.129	0.0349623	0.0850542
								SNHG16	0.338461	0.00238857	0.0151162					THAP9-AS1	0.84004	6.22094e-08	4.50369e-07	RPS6KC1	0.352477	0.010053	0.0555291					SRL	1.12792	0.0676278	0.141662
								CCDC64	0.338304	0.00990733	0.0463511					HNF4G	0.839907	2.12037e-05	9.82981e-05	ASPH	0.352435	1.17309e-05	0.00103543					ATP1A4	1.12769	0.0271186	0.0698379
								DAP	0.338215	0.00431869	0.0242672					ZNF329	0.839567	4.05194e-07	2.55579e-06	LNPEP	0.352389	0.0126968	0.0630468					HEMGN	1.12767	0.0254959	0.0664337
								LAMB1	0.337875	0.00293081	0.0177768					WWC1	0.839319	3.41378e-15	5.9551e-14	GGACT	0.352205	0.0362359	0.111591					CALB1	1.1267	0.00268336	0.0107902
								KDELR1	0.337835	0.00102996	0.00765887					KHNYN	0.838916	1.49567e-13	2.22305e-12	ANKRD50	0.351053	0.0400216	0.118495					RGMA	1.12584	0.00462106	0.0168419
								DPH3	0.337708	0.00575033	0.0304174					SYDE2	0.838767	0.00264653	0.007626	IFNAR1	0.350977	0.0166046	0.0724697					IL1B	1.12561	0.00230891	0.00948305
								PSAT1	0.337659	0.00597411	0.0312696					POLK	0.838688	1.56616e-05	7.45027e-05	ZNF569	0.350918	0.030547	0.1008					PGBD5	1.12515	0.0265203	0.0686494
								CD99L2	0.337641	0.00266204	0.0164564					DEPTOR	0.837793	0.0128656	0.0304913	SIRT1	0.350613	0.047656	0.131533					GPR34	1.12482	0.0160294	0.0459926
								TIMM50	0.337527	0.00117457	0.0085356					ZNF319	0.837718	7.37894e-07	4.44322e-06	HSPA9	0.350319	0.00130731	0.0188891					AC006144.1	1.12401	0.0562215	0.122367
								C21orf91	0.337432	0.00923462	0.0440795					MID1IP1	0.836756	5.18782e-11	5.79048e-10	PITPNM3	0.349738	0.0311012	0.101673					RNF24	1.12399	0.000123661	0.000801824
								ZMYM6NB	0.337303	0.0102681	0.0475786					TRIB3	0.836475	6.45059e-12	8.04447e-11	GTDC1	0.349665	0.0529884	0.140771					AC012435.2	1.12382	0.000612924	0.00312457
								SDCBP	0.337213	0.000386058	0.00341599					RYBP	0.83571	5.2609e-08	3.84883e-07	NOSTRIN	0.349381	0.0014827	0.0202453					SPDYE8	1.12331	0.0613888	0.131444
								GNA12	0.337173	0.000461062	0.00397727					GATAD2B	0.835064	4.22541e-10	4.22715e-09	PLEKHA8	0.349151	0.00876554	0.0512615					C9orf131	1.12324	0.0407244	0.0956861
								C10orf88	0.337099	0.0277554	0.100513					NBPF14	0.834702	1.75443e-05	8.26222e-05	RMDN1	0.349077	0.00771343	0.0476222					TERB1	1.12307	0.0611561	0.13101
								MTX1	0.336737	0.0172802	0.0700678					MN1	0.83453	0.00341232	0.00956764	DMRTA1	0.348881	0.0519785	0.138884					TRANK1	1.12203	0.000873051	0.00418501
								TMCC3	0.336672	0.0204285	0.0792496					CREB1	0.834327	1.80289e-11	2.12295e-10	MFAP3	0.348824	0.00633446	0.0430305					FHL3	1.12166	0.0235872	0.0623873
								TMED9	0.336398	0.000392853	0.00346423					ZBTB46	0.834105	0.001608	0.00492297	BRAF	0.348104	0.021805	0.0836378					MTO1	1.12094	9.21824e-05	0.00062361
								STX18	0.336396	0.0035491	0.0207225					MIR221	0.834074	0.0399426	0.0816339	DNAJB14	0.347974	0.0154017	0.0700418					ZDHHC15	1.1209	0.00142684	0.00632325
								ARF1	0.336177	0.000357034	0.00320395					THAP2	0.833679	0.000172505	0.000661065	ZSCAN26	0.34783	0.0425702	0.12299					DPY19L1P1	1.12081	0.00248974	0.0101222
								GSTZ1	0.336176	0.00371248	0.0215868					PXDC1	0.833163	2.57566e-09	2.31301e-08	ARL14EP	0.34781	0.00664486	0.0440557					CCDC169	1.12059	0.000598253	0.00306481
								APOL2	0.336005	0.0040608	0.0231509					RNF41	0.833006	8.25713e-10	7.97568e-09	CHD2	0.347596	0.0251448	0.0903					BLOC1S3	1.12026	0.000875598	0.00419608
								MGAT4B	0.335914	0.000137958	0.00141593					MYCBP2	0.83258	4.91142e-07	3.05987e-06	CRLF3	0.347488	2.78517e-05	0.00197473					ZNF618	1.11994	0.000221807	0.00132626
								COX7B	0.335863	0.00377483	0.0218835					APOLD1	0.832226	9.91048e-06	4.9034e-05	HS2ST1	0.347218	0.0146197	0.0681114					ABCA9	1.11918	0.000950209	0.00449391
								TMEM115	0.335512	0.00422201	0.0238938					CNST	0.831285	6.67323e-06	3.40702e-05	NUFIP2	0.347202	0.0253675	0.090798					TRAPPC3L	1.11796	0.00177075	0.00762177
								EIF6	0.33542	0.00199223	0.0131011					STX16	0.831214	4.65222e-11	5.24492e-10	WDYHV1	0.347095	0.00704548	0.0452774					OR7A5	1.11732	0.00954217	0.0303238
								SPRYD3	0.334874	0.00322769	0.0191716					PCDHB15	0.830914	0.0714121	0.132982	ATG4C	0.346741	0.0238397	0.0880446					ZBTB8B	1.11674	0.00300339	0.0118453
								AP4B1	0.334782	0.0227937	0.0860776					TFAP2C	0.830897	0.00197299	0.00588822	OLA1	0.346581	0.000117599	0.00495405					KLK13	1.11669	0.019926	0.054551
								CCDC50	0.334666	0.000358256	0.00320854					ATP12A	0.830331	0.0425659	0.0861013	C11orf1	0.346401	0.0445176	0.126393					DUSP5	1.1159	0.000415967	0.00225175
								ATP6V1H	0.334541	0.000398026	0.00350186					FAM83G	0.830196	3.82028e-06	2.03832e-05	AARS	0.346051	0.0258947	0.091866					SLC47A1	1.11577	0.0120759	0.0365483
								FAM83A	0.334347	0.000586483	0.00482507					SSPN	0.829988	1.05437e-05	5.19729e-05	POC5	0.346021	0.012109	0.0615893					PLVAP	1.11564	0.0218479	0.0587298
								VPS4A	0.334121	0.000547674	0.00455913					ZNF720	0.829914	0.00012453	0.000491704	COL4A6	0.346003	0.00265638	0.0278371					ACSL4	1.11534	2.52835e-05	0.000205679
								H1F0	0.33408	0.000146451	0.00149098					ZNF79	0.82937	0.00372071	0.0102858	STK24	0.345804	0.0430445	0.123845					ZNF879	1.11412	0.0105823	0.0329651
								TMEM165	0.333844	0.000973957	0.00732338					PSMD6-AS2	0.828819	0.0443167	0.0889264	ZNF815P	0.345784	0.0506596	0.136456					DELEC1	1.11368	0.00645917	0.022234
								RRP9	0.333119	0.00689367	0.0350162					ZNF516	0.828554	4.38792e-11	4.97388e-10	LOC389641	0.34573	0.0241369	0.088318					DCUN1D3	1.11304	0.000706533	0.00351952
								CREB3	0.332996	0.00389437	0.0224053					CMIP	0.827899	1.18468e-14	1.94605e-13	KBTBD3	0.345714	0.0381679	0.115175					B3GAT1	1.11275	0.0100393	0.0315153
								GNB2	0.332984	0.00283612	0.0173384					CWC22	0.82766	3.1199e-06	1.68938e-05	SPG11	0.345592	0.00735294	0.04628					FPGT-TNNI3K	1.11231	0.023666	0.0625325
								GYS1	0.332892	0.0012157	0.00874974					VAMP5	0.827624	0.000114892	0.000458371	LIF	0.34559	0.0151042	0.0695221					CD7	1.11181	0.0289296	0.0735901
								LINC01605	0.332782	0.0356546	0.120804					ZBED5	0.827292	4.90028e-10	4.86554e-09	MFSD8	0.345506	0.0370455	0.112965					AK5	1.1113	0.0467365	0.106252
								HERPUD1	0.332769	0.00121473	0.00874685					OR7E91P	0.826787	0.0411798	0.0837745	COPS2	0.345264	0.0350076	0.109293					SGTB	1.1107	0.00055955	0.00290273
								STXBP1	0.332731	0.0047183	0.0260822					ICOSLG	0.826632	0.00186869	0.00561802	ZNF22	0.344962	0.0133716	0.0650124					DPYSL5	1.11042	0.0285458	0.0728234
								PELO	0.332678	0.00249363	0.0156213					ABHD4	0.826394	9.59404e-08	6.76085e-07	LRRC37B	0.344646	0.00175128	0.0222773					AC015911.7	1.11037	0.0676932	0.141765
								TPD52L2	0.332584	0.00040145	0.00352797					PTPN2	0.826248	6.28697e-08	4.54923e-07	CHN1	0.344426	0.00309751	0.0297265					AC010319.1	1.11006	0.0178546	0.0500195
								TRAPPC2L	0.332559	0.00636387	0.0328977					RBM39	0.826089	6.22265e-15	1.05272e-13	TYW5	0.344282	0.0151308	0.0695929					LAP3	1.10987	1.30582e-06	1.54474e-05
								TRADD	0.332422	0.002441	0.0153788					ENOX1	0.826022	0.0762467	0.140353	WRN	0.344186	0.00918215	0.0524755					COX6B2	1.10931	0.0309882	0.0775539
								VEGFB	0.332313	0.0108935	0.0498342					ZMYM2	0.825632	7.15983e-07	4.32559e-06	GPR137B	0.34412	0.00719327	0.0457513					SLC9A2	1.10907	0.0541623	0.119014
								LRRC49	0.332277	0.0381854	0.126551					RAB33B	0.825131	0.00358737	0.00997778	STRADB	0.344113	0.00773327	0.0476897					TAP2	1.109	0.000569414	0.00294611
								TMEM8A	0.332169	0.00278272	0.0170727					PDE9A	0.825065	1.79726e-06	1.01784e-05	UBAP1	0.343961	0.0317972	0.10302					CCDC68	1.10799	0.0149397	0.0434948
								COX6B1	0.332037	0.00309403	0.0185558					BSN	0.82502	0.0598774	0.114745	G0S2	0.343922	0.0330948	0.105557					TCAF2	1.1076	0.000582312	0.00300054
								ATP5I	0.33202	0.00122728	0.0088208					USP54	0.824721	3.74957e-09	3.25872e-08	VPS8	0.343885	0.0121942	0.061853					HMCN1	1.10724	0.0364079	0.0877255
								STS	0.331891	0.00443264	0.0247686					RTN4RL2	0.824391	0.0055758	0.0146707	NAPG	0.343767	0.0105409	0.0570103					NMUR1	1.10652	0.0302848	0.0761509
								ECSIT	0.331487	0.00658724	0.0338263					CPAMD8	0.824109	0.0100136	0.0244482	BTBD10	0.34338	0.00590517	0.0415604					HTR3B	1.1064	0.0187449	0.0519616
								CALU	0.331444	0.000321552	0.00294113					ZNF317	0.823376	1.73667e-09	1.59901e-08	NSRP1	0.343262	7.8582e-05	0.00392154					PIPSL	1.10472	0.0157759	0.0454869
								DHRS7B	0.331141	0.00800316	0.0393467					B4GALT1	0.822797	2.94381e-16	5.70206e-15	ZNF451	0.343227	0.0213812	0.0825902					CLECL1	1.10421	0.0455376	0.104241
								EIF2S2	0.331126	0.00204123	0.013327					ZNF614	0.822457	5.42688e-05	0.0002338	NEK11	0.343079	0.0381696	0.115175					DIO2	1.10398	0.0246554	0.0646217
								LATS2	0.3311	0.0239115	0.0893761					CHST11	0.822078	0.00876846	0.0217546	MDM4	0.342993	0.0290733	0.0982221					RIMS2	1.10341	0.0100389	0.0315153
								PPP2R4	0.330945	0.00116885	0.00850359					PELI2	0.821514	5.46866e-06	2.83677e-05	ZNF567	0.342985	0.00252048	0.0273051					MCTP2	1.10279	0.000103399	0.00068733
								TRAPPC4	0.330901	0.00186984	0.0124498					ELF1	0.821346	5.15918e-07	3.19781e-06	CD109	0.342682	0.0120589	0.0614791					TMEM273	1.10143	0.0231299	0.0613452
								PIGT	0.330886	0.00355221	0.020725					COL22A1	0.821328	2.25184e-15	4.00981e-14	HSD17B11	0.342662	0.00475722	0.0373637					HSH2D	1.10116	0.000534816	0.00278916
								LINC01503	0.330885	0.00546983	0.0292436					DDX21	0.821136	3.67531e-09	3.20183e-08	PTPRM	0.342456	0.00758452	0.0471308					CSMD3	1.10026	0.00813124	0.0266798
								GPS1	0.330759	0.000810467	0.00628031					AKIRIN2	0.820549	1.80742e-10	1.87781e-09	SPATS2	0.342396	0.000520173	0.0114783					SRRM1P3	1.10023	0.0479765	0.108526
								GABARAPL1	0.330299	0.00666225	0.0341209					RHOB	0.81953	1.64823e-11	1.95346e-10	NPAS2	0.342248	0.00305441	0.0296486					CCDC38	1.1001	0.0562054	0.122355
								C11orf24	0.330052	0.00444139	0.0247907					PCED1B	0.81946	0.00131355	0.00409793	TMEM161B	0.34174	0.0402036	0.118825					KLRK1	1.0998	0.00193095	0.00819893
								KIAA1644	0.330047	0.034844	0.118838					MECOM	0.819274	5.86098e-09	4.94618e-08	EMC2	0.34163	0.0072559	0.0460143					ZNF233	1.09975	0.00195036	0.00826194
								EDF1	0.329787	0.00281555	0.0172567					NRBF2	0.819111	6.43862e-11	7.08345e-10	LOXL4	0.341573	0.0486208	0.133036					AC244636.2	1.09931	0.0159705	0.0458969
								SPEG	0.329747	0.0222011	0.0842663					IMPA1	0.81806	0.000162776	0.00062642	FAM76B	0.341553	0.0434108	0.124559					PADI2	1.09906	0.00387575	0.0145828
								KLF6	0.329618	0.00242009	0.0152657					RC3H1	0.8177	1.02884e-06	6.02817e-06	DDAH1	0.341321	0.0352339	0.10971					FUT10	1.09872	0.00104993	0.00487514
								SLC8B1	0.329599	0.0037971	0.0219715					CASP4	0.817381	3.9894e-11	4.53273e-10	RPL5	0.341235	0.00149012	0.0202453					C4BPB	1.09793	0.00304795	0.0119862
								PTPRM	0.32924	0.0123328	0.0546408					RBM48	0.817223	0.000977617	0.00314348	TOX2	0.341105	0.037636	0.114148					CCR4	1.09786	0.0301961	0.0760237
								SNRPD2	0.329221	0.0014834	0.0103156					SECISBP2L	0.816782	5.10983e-05	0.000221057	NRAS	0.340994	0.0195924	0.0785088					SHOC1	1.09764	0.0155949	0.045068
								QDPR	0.329187	0.0059306	0.0311472					MYH3	0.815679	0.038181	0.0783934	FBN1	0.340907	0.0231586	0.0867195					CASP4	1.09737	2.59449e-06	2.79695e-05
								DPP3	0.32878	0.00183065	0.012231					MEF2D	0.815669	1.42032e-11	1.69439e-10	MLLT10	0.340843	0.0183599	0.0760234					EMCN	1.09693	0.0435463	0.100861
								SEMA3C	0.328665	0.0341681	0.117205					ZGLP1	0.815606	0.0632043	0.119984	UBR1	0.340682	0.0229494	0.0862777					LRRK2	1.09648	0.00113833	0.00521473
								MGST3	0.328665	0.00268028	0.0165229					ZNF678	0.815554	0.00715374	0.018233	YIPF5	0.340339	0.014112	0.0669624					CEACAM22P	1.09572	0.0575969	0.124594
								ANO1	0.328592	0.0443741	0.140679					FBXO11	0.815188	6.03491e-08	4.37771e-07	PPP1R2	0.340273	0.0537191	0.141956					PPP1R3B	1.09537	0.00102283	0.00477978
								MAPK3	0.328244	0.00166752	0.0113469					MAFK	0.815088	3.06246e-08	2.34073e-07	DAP3	0.340011	0.00165453	0.0215554					NRIP3	1.09529	0.00786196	0.0260039
								FAM222B	0.328116	0.0031382	0.0187408					CREBBP	0.813036	9.43626e-09	7.73487e-08	ZNF274	0.339782	0.00876098	0.0512615					GSDMA	1.09495	0.059072	0.127255
								ARHGEF40	0.327844	0.00113532	0.00830653					FNIP1	0.812858	8.04837e-06	4.04809e-05	SLC11A2	0.339753	0.000240319	0.00744618					HELZ2	1.09445	0.000725239	0.00360355
								MYH9	0.327819	0.00104586	0.00776217					AMMECR1L	0.812781	1.10135e-09	1.04578e-08	FAM135A	0.339556	0.0309139	0.101444					AC018755.2	1.09424	0.0703948	0.14635
								TMEM185A	0.327528	0.0273506	0.0994665					NCEH1	0.812653	6.09518e-11	6.73104e-10	CALM2	0.339418	0.0154868	0.0701209					ELMO1	1.09423	0.000506507	0.00266116
								SPAG7	0.327497	0.000857196	0.00658959					CFB	0.812456	4.72029e-18	1.07096e-16	USP33	0.339345	0.00125322	0.018332					CSF1	1.09405	0.00344379	0.0132164
								GRAMD3	0.327418	0.00191231	0.0126834					ZNF507	0.811297	2.72099e-06	1.48553e-05	PARP3	0.339183	0.0108753	0.0580325					LPAR6	1.0937	9.89519e-05	0.000664279
								AURKAIP1	0.327409	0.00294726	0.0178556					ZNF350	0.811283	8.99642e-05	0.000368302	TMEM39A	0.338586	0.0123345	0.0620619					GPRIN3	1.0921	9.65179e-05	0.000649419
								MAST2	0.327212	0.00218636	0.0140609					PRSS22	0.810338	5.45134e-08	3.97419e-07	RAB6A	0.33812	0.00206821	0.0244177					FERMT3	1.09104	0.00589488	0.0205599
								DUSP4	0.327189	0.0216946	0.0829747					ZNF619	0.809648	0.000688762	0.00228844	ZNF33A	0.338065	0.0240387	0.088133					MYH11	1.09052	0.00690763	0.0234668
								SMIM13	0.326858	0.0172068	0.0698283					RALGAPA1	0.808919	0.000130931	0.000514469	TBC1D12	0.337941	0.0096561	0.0542742					PNPT1	1.0889	4.21086e-05	0.000317604
								PFDN1	0.32669	0.00148011	0.0103028					ZMIZ1	0.808503	4.51725e-09	3.87048e-08	TRIM23	0.337702	0.0318565	0.103103					AP3B2	1.08863	0.0106153	0.0330505
								CANT1	0.326536	0.00145945	0.0101773					DSP	0.807961	1.0042e-11	1.22096e-10	N4BP1	0.337525	0.000782767	0.0142032					FBLN1	1.08802	0.00231516	0.00950653
								HM13	0.326401	0.000825405	0.00638327					SOS2	0.807818	8.60474e-06	4.30858e-05	NBR1	0.337352	0.00763907	0.0473232					LANCL3	1.08756	0.00889438	0.028657
								ANXA11	0.325941	0.000956885	0.00723369					ZNF548	0.807679	8.97027e-05	0.000367438	USP47	0.337271	0.00343026	0.0312417					CRYM-AS1	1.08639	0.0259767	0.0674279
								LRRC28	0.325695	0.00900722	0.0431716					IER5	0.807626	1.07236e-07	7.49517e-07	WTAP	0.337192	0.00496979	0.038088					RNF157	1.08332	0.0201655	0.0550278
								THSD1	0.325658	0.00163451	0.0111741					PIK3IP1	0.807384	2.4645e-08	1.90744e-07	MSANTD4	0.337143	0.0123359	0.0620619					YJEFN3	1.08293	0.0426151	0.0991529
								TIGD2	0.325643	0.0372174	0.124329					GAS5	0.80729	2.34178e-11	2.72649e-10	ZNF664	0.337054	0.0208961	0.0816009					PLXND1	1.08277	0.0081015	0.0265989
								GABARAP	0.325384	0.00526532	0.028297					LPP	0.807249	4.60069e-10	4.59312e-09	DSTYK	0.337022	0.0201255	0.0797826					BST1	1.08061	0.0168427	0.0478494
								BCKDK	0.325302	0.0026105	0.0162155					USP31	0.807051	2.94146e-09	2.61251e-08	GNAQ	0.336771	0.0511179	0.13732					RASGRP3	1.07971	0.0007026	0.00350289
								CARS	0.325297	0.000519738	0.00436942					ZNF776	0.80694	2.23501e-05	0.000103284	THAP5	0.336727	0.0334101	0.106007					NOX5	1.07786	0.0351974	0.0855131
								GUSB	0.32519	0.00847914	0.0411893					ITGA5	0.806651	4.24425e-09	3.65161e-08	NAB1	0.336497	0.000398099	0.00985751					FKBP9P1	1.07777	0.0262755	0.0680936
								FKBP1A	0.325103	0.00164344	0.0112225					MTUS1	0.806632	5.56436e-11	6.18706e-10	RNF146	0.336493	0.0410921	0.120679					ABCA1	1.07771	0.000233191	0.00138264
								ENO1	0.325097	0.0010962	0.00805463					SPATA12	0.805906	0.0370593	0.0764382	WAC	0.336302	0.0186137	0.0765733					MUC13	1.07703	0.000243195	0.00143569
								POMP	0.324725	0.00378817	0.0219362					TRUB1	0.80589	1.76134e-05	8.28938e-05	ZXDB	0.336268	0.0440575	0.125886					TESPA1	1.0766	0.00338136	0.0130306
								RALY	0.32405	0.0025029	0.0156667					FDCSP	0.805375	2.50784e-11	2.90838e-10	GALNT6	0.336255	0.0176176	0.0742213					MBD5	1.07657	3.76095e-05	0.000289679
								NDUFS7	0.32374	0.00457439	0.0253956					WNT7A	0.805235	5.62462e-07	3.46713e-06	GPBP1L1	0.33612	0.0259605	0.0919894					RTEL1P1	1.07643	0.0674434	0.141409
								KRTCAP3	0.32374	0.0140422	0.0600141					ZNF233	0.80519	0.014846	0.0345941	PEX12	0.335904	0.00687232	0.0448307					GYG2P1	1.07622	0.00736957	0.0247249
								SLC35F2	0.323666	0.00624243	0.0324108					GORAB	0.804921	4.65568e-07	2.90925e-06	SLC16A2	0.335893	0.00717944	0.045723					PLEKHN1	1.07584	0.0410498	0.0962921
								FAM195B	0.323446	0.0141133	0.0602346					EIF1B	0.804353	2.28416e-09	2.07296e-08	TMEM181	0.335675	0.00647385	0.0434548					NREP	1.07582	0.0023869	0.00976028
								PDE8A	0.323269	0.00287722	0.0175411					FBXW7	0.80391	5.28194e-07	3.26695e-06	ZDHHC2	0.335418	0.0480515	0.132147					ELF1	1.07501	7.07166e-06	6.82409e-05
								CORO2A	0.322909	0.00177529	0.0119177					VLDLR	0.803012	4.13717e-09	3.56791e-08	TRMT5	0.335326	0.00402975	0.0342005					ZNF583	1.07489	0.00250351	0.0101623
								MEA1	0.322902	0.00292022	0.0177399					ZNF273	0.802653	0.00588683	0.0153752	ANP32B	0.335264	0.000926498	0.0155114					TTYH1	1.07469	0.0333241	0.0820221
								ZFAND6	0.322844	0.000600032	0.00491302					ZFP37	0.801594	0.0378154	0.0777224	ZNF761	0.335214	0.00366036	0.0323523					CD53	1.0725	0.000547345	0.00284638
								RELA	0.322827	0.000925142	0.00704538					NKPD1	0.801509	0.0585246	0.112567	ESD	0.335042	0.000702016	0.0134743					ZNF835	1.07228	0.0357961	0.0865718
								AGPAT6	0.322774	0.000616789	0.00502099					RNF169	0.801355	2.6251e-07	1.71621e-06	TMEM69	0.33497	0.00382117	0.0332528					C17orf113	1.0716	0.0491185	0.110332
								EVA1B	0.32276	0.0137382	0.0590083					ZNF773	0.800926	0.000340336	0.00121514	U2SURP	0.334842	0.00866173	0.0509225					KLRC4-KLRK1	1.07142	0.0703961	0.14635
								ACLY	0.322629	0.000538566	0.00450758					CSNK1G3	0.800925	5.32356e-06	2.76544e-05	DGKE	0.334714	0.0195038	0.0784312					PTPN22	1.07116	0.000406357	0.00221078
								AP2S1	0.322533	0.00248741	0.015595					STOML1	0.800799	2.50015e-07	1.64041e-06	LPGAT1	0.334703	0.00305751	0.0296486					NPAP1	1.07025	0.0164322	0.0468746
								ZFAND1	0.322341	0.00996312	0.0465277					STX12	0.800572	5.02752e-07	3.12419e-06	DNAL1	0.334336	0.00771605	0.0476222					DOCK4	1.07018	0.000102368	0.000682544
								TOMM34	0.322208	0.000466151	0.00401446					RBM24	0.800323	0.0153589	0.0356012	ANO5	0.333977	0.0375386	0.113986					YWHAQP5	1.06998	0.0357968	0.0865718
								PRMT1	0.321945	0.0011659	0.0084941					DTNA	0.799173	3.92068e-06	2.08557e-05	PLEKHM3	0.333829	0.0336504	0.106543					ABCA8	1.06709	0.0448617	0.103131
								CHCHD6	0.321906	0.0190413	0.0753318					CDCP1	0.799059	7.28573e-15	1.22122e-13	TMED5	0.333804	0.00943672	0.0534212					CMYA5	1.06673	1.30003e-05	0.000115952
								ILK	0.321728	0.000982092	0.0073738					NR3C2	0.798788	0.000903063	0.00292442	RBM41	0.332647	0.00748211	0.0467857					KYNU	1.06652	1.76856e-05	0.000152136
								WDR66	0.321724	0.00491515	0.0268727					HSPA13	0.798199	3.5682e-05	0.000159382	TNKS2	0.332646	0.0142579	0.0672769					AC073065.1	1.06519	0.00709093	0.0239835
								EIF5A	0.321434	0.000162989	0.00163168					ZNF845	0.797606	3.28931e-06	1.7719e-05	PXDC1	0.332503	0.0353346	0.109865					EOMES	1.06376	0.0269133	0.0694206
								PHB	0.320991	0.000994208	0.00744669					SNORA40	0.797225	0.0242914	0.0530477	LRIG2	0.332381	0.0158474	0.0710012					SLC2A3	1.06347	0.00378029	0.0142948
								JUND	0.320945	0.00406375	0.0231592					RASSF10	0.796495	2.29024e-05	0.000105635	WDR89	0.332376	0.000673778	0.0131715					FAM157B	1.06235	0.0435287	0.10084
								SLC35D2	0.320827	0.00637228	0.0329192					EHF	0.796356	4.72585e-08	3.49958e-07	C18orf25	0.332326	0.00472206	0.0372989					AC008013.2	1.06155	0.0226414	0.0603121
								GRN	0.320728	0.00653785	0.0336173					CA14	0.796285	0.047494	0.0944306	EIF3M	0.332321	0.030991	0.101463					CR383656.13	1.06129	0.00106677	0.00493423
								SIL1	0.320389	0.00683276	0.0347525					FHL3	0.796234	1.63434e-05	7.7493e-05	FAM162A	0.332304	0.0113328	0.0591962					AP005901.1	1.06001	0.0486825	0.109604
								ASNA1	0.320325	0.00210394	0.0136386					MAP4K4	0.796052	2.19863e-16	4.28144e-15	EIF2S2	0.331956	8.12212e-05	0.00399184					GRIN2B	1.05888	0.0551899	0.120672
								NDUFAF3	0.320101	0.00501056	0.0272638					JPH2	0.795828	0.0735304	0.136196	CD59	0.331717	0.0152712	0.0699413					TBXAS1	1.05875	0.0107144	0.0332595
								H2AFZ	0.320073	0.000364488	0.00325493					SLC26A9	0.795463	0.0014745	0.00454744	ZNF329	0.331464	0.0349393	0.109212					IL2RB	1.05842	0.00760443	0.0253562
								CCM2	0.319857	0.00311825	0.0186595					ADAMTSL4	0.795131	0.005984	0.0155927	CCNC	0.331336	0.00411108	0.0345923					PATL1	1.05807	9.3097e-07	1.15596e-05
								EFEMP2	0.319691	0.00641865	0.0330924					IKZF5	0.795107	0.00597754	0.0155794	KDM3A	0.331276	0.00351872	0.0316832					IGSF6	1.05722	7.2751e-05	0.000509286
								MAFK	0.319513	0.0168261	0.0687392					CYTH1	0.794691	3.98125e-11	4.52701e-10	RASA3	0.331171	0.0178025	0.0747596					TLL2	1.0567	0.0571145	0.123792
								NMB	0.319509	0.0276503	0.100294					LNPEP	0.793721	7.12963e-06	3.62227e-05	EIF3H	0.331005	0.0142545	0.0672769					STAB1	1.05562	0.021665	0.0583179
								COX7A2L	0.31931	0.00267145	0.0164947					MDM4	0.793673	7.07469e-06	3.59937e-05	NID1	0.33095	0.0377575	0.114396					SLC36A3	1.05476	0.0587093	0.126551
								PEF1	0.319207	0.00226685	0.0144822					TRIP12	0.793447	9.60863e-15	1.59407e-13	ZNF514	0.330862	0.0351011	0.109506					PLK4	1.05467	0.00683173	0.0232753
								FAM3D	0.319155	0.0281086	0.101484					C14orf28	0.793233	0.0156028	0.0361378	AP4S1	0.330716	0.0059931	0.0418968					AC092656.1	1.05432	0.0141915	0.0417222
								TUBA4A	0.319143	0.00482088	0.0265449					RHOV	0.792762	0.000507826	0.0017372	ANGEL2	0.330647	0.0327923	0.104979					ST3GAL2	1.05412	0.00450681	0.016497
								ICAM3	0.319136	0.0400448	0.131001					CMYA5	0.791968	0.0313976	0.0662232	TRAPPC8	0.330367	0.0123083	0.0620195					NMNAT2	1.05309	0.0138836	0.0409873
								GFPT1	0.319005	0.00126135	0.00900704					YPEL5	0.791866	2.83437e-09	2.52356e-08	NBN	0.330344	0.00622744	0.0426841					BTN3A3	1.05151	0.000292813	0.00168634
								YWHAG	0.318886	8.73223e-05	0.000953823					FHOD3	0.791743	4.9721e-05	0.000215803	RRM2B	0.330293	0.0245616	0.089243					AC006001.3	1.051	0.00372121	0.0141337
								PIP4K2C	0.318763	0.000323685	0.00295539					BLZF1	0.791657	1.30583e-07	8.98897e-07	ADAL	0.330144	0.0106708	0.0574494					NUB1	1.0495	5.4062e-06	5.3876e-05
								TMEM187	0.318761	0.0263544	0.096616					DTX2	0.790946	2.31623e-06	1.28282e-05	POLR3G	0.330076	0.0444075	0.126246					MTND6P3	1.04912	0.0390165	0.0926341
								NUP50-AS1	0.318625	0.0219905	0.0837133					CCDC66	0.790455	0.000171114	0.000656599	BCAP29	0.3297	0.029242	0.0984355					PTGIS	1.04867	0.028035	0.0717121
								LRRFIP2	0.318579	0.0025822	0.0160655					PSCA	0.790417	0.0325385	0.0683033	CCNT2	0.329614	0.00446318	0.0362751					MARCHF3	1.04835	0.00968384	0.0306583
								SPRR1A	0.318397	0.0188786	0.0748705					S100A3	0.790069	0.0201024	0.0450757	TRIP4	0.329198	0.00250346	0.0272068					TNFAIP8L2	1.04819	0.060943	0.13068
								DNAJC15	0.318301	0.0176065	0.071009					AZI2	0.789703	3.72327e-07	2.36516e-06	MYL12A	0.329065	4.23426e-05	0.00250865					AC110926.1	1.04808	0.0700357	0.145772
								MRPL41	0.318148	0.00434113	0.0243453					SFR1	0.789488	2.54786e-06	1.39993e-05	S100PBP	0.328913	0.00565883	0.0408112					CCDC144B	1.04739	0.00247583	0.0100703
								ETHE1	0.317995	0.00304804	0.0183226					MYO9A	0.789457	0.000719138	0.00238068	RSL1D1	0.328379	0.000326988	0.0087601					ADGRD1	1.04703	0.0204106	0.0555431
								SEC61B	0.31787	0.00166407	0.0113334					AEN	0.789339	4.3331e-07	2.71817e-06	STX16	0.328376	0.0238226	0.0880121					CCDC36	1.04685	0.0554663	0.121161
								CALR	0.317827	0.000337786	0.00306604					TTC21A	0.789178	0.0210062	0.0468166	PDCD10	0.328172	0.00821958	0.0493753					N4BP1	1.04684	6.44886e-06	6.28488e-05
								GALE	0.317806	0.00125954	0.00899828					LIPT1	0.78882	0.000443338	0.00153827	NSMAF	0.327986	0.00783018	0.0480589					MPPED2	1.04674	0.0207437	0.0563011
								UBA7	0.317753	0.00354147	0.0207014					SNRK	0.788653	7.14369e-06	3.62814e-05	SH3GLB1	0.327568	0.00461209	0.0367241					FBXW12	1.04636	0.0307959	0.0771928
								DBNDD1	0.317711	0.0098013	0.04605					FBXO30	0.788422	0.000976862	0.00314238	SMAGP	0.32754	0.0485562	0.132887					ENTPD1	1.04599	0.000117279	0.000766345
								PARVA	0.31759	0.00132871	0.00939697					COL1A1	0.788229	0.00177475	0.00536663	TC2N	0.327489	0.0144738	0.0677772					THBD	1.04575	0.0267254	0.0690569
								COPS6	0.317149	0.00100883	0.00752703					DDIT4L	0.788228	0.0364317	0.0753463	NCBP2	0.327288	0.00273188	0.0281319					PCNX1	1.04523	0.000121537	0.000790663
								FKBP1B	0.31711	0.00514853	0.0278283					AKAP7	0.788128	0.00104212	0.00333029	ZNHIT6	0.327285	0.0301193	0.10017					F2RL3	1.04521	0.0181542	0.0507303
								VPS25	0.31705	0.0028858	0.0175796					ABLIM3	0.787807	1.82171e-13	2.68301e-12	OCIAD1	0.327117	0.00247436	0.0270581					NMI	1.04495	0.000150512	0.000950803
								NOMO2	0.317017	0.0159379	0.0659473					TBK1	0.787436	3.56413e-07	2.27498e-06	SMNDC1	0.327031	0.0232672	0.0869631					HIP1	1.04325	0.0010554	0.00489447
								CDK7	0.31699	0.00516052	0.0278596					INSR	0.786742	6.11512e-06	3.14411e-05	SPEG	0.326986	0.0518098	0.138576					GADL1	1.04248	0.00195255	0.00826734
								PRICKLE2	0.316941	0.0112073	0.0508786					UBR2	0.786506	3.76138e-10	3.78372e-09	POLR3F	0.326951	0.00463609	0.0368483					ASPA	1.04163	0.0110843	0.0341855
								NCK1	0.316764	0.00197444	0.0130118					NT5E	0.786327	3.48128e-11	3.9865e-10	SPTBN1	0.32687	0.0468309	0.130197					SYT12	1.04008	0.037441	0.0896754
								WDR1	0.316515	0.000409979	0.00359679					39142	0.78591	2.33624e-07	1.53911e-06	C11orf74	0.326806	0.0308317	0.101357					ARHGAP25	1.03981	0.00122336	0.00555385
								OSMR	0.316214	0.00142026	0.00993986					IRAK3	0.784243	1.22303e-05	5.95011e-05	NUDT12	0.326749	0.0197212	0.0787817					SIRPB2	1.03977	0.0558343	0.121704
								HEXA	0.316109	0.00266543	0.0164656					TMEM154	0.784154	2.2651e-05	0.000104575	STX12	0.326683	0.00868868	0.0510311					LILRA2	1.03974	0.0128598	0.0384793
								ATP6V1D	0.315977	0.00140871	0.00988588					TGM2	0.783731	4.04055e-12	5.19459e-11	XRCC4	0.32668	0.0384768	0.115859					C12orf40	1.03958	0.0352871	0.0856321
								BASP1	0.315514	0.000963527	0.00726615					GABBR1	0.783619	5.72136e-06	2.95313e-05	CCDC125	0.326602	0.0166996	0.0725889					IPCEF1	1.03923	0.000324172	0.00183701
								KCTD13	0.315212	0.017	0.0692128					RRAGC	0.783589	4.9485e-10	4.90339e-09	AGA	0.32642	0.0452036	0.12767					LRRD1	1.03803	0.0441759	0.102085
								SARS	0.315053	0.000698627	0.00556706					SEC24B	0.782975	5.31126e-06	2.76102e-05	ALCAM	0.326402	0.00626962	0.0428084					AC098650.1	1.03789	0.0270336	0.0696394
								DHDDS	0.314848	0.00247161	0.0155274					LINC00662	0.782557	0.00199214	0.00593768	ZFYVE16	0.326329	0.0142437	0.0672769					ICOS	1.03602	0.0193081	0.0532552
								MREG	0.314431	0.00325763	0.0193271					RGS16	0.782521	0.0311707	0.065781	YBEY	0.326295	0.0117982	0.0605546					THAP2	1.0347	0.0238889	0.0630178
								NDUFB2	0.314181	0.0105314	0.0485657					ZNF710	0.782109	5.97588e-06	3.07578e-05	MOCOS	0.326148	0.0117381	0.0603867					KLRG1	1.03424	0.0572019	0.123951
								HSF1	0.313822	0.00225796	0.0144433					LOC100506548	0.78175	5.54019e-07	3.42088e-06	ZBTB1	0.326086	0.0181071	0.0755894					IQCM	1.03385	0.0106028	0.0330174
								METTL5	0.313743	0.0168839	0.0688853					AAK1	0.781737	6.90785e-07	4.189e-06	SLC50A1	0.325727	0.016822	0.0728279					PIGN	1.03323	0.0106566	0.0331379
								SEPW1	0.313676	0.00295465	0.0178723					HK2	0.78132	2.04923e-11	2.39752e-10	HELB	0.325681	0.0248058	0.0897031					CYRIB	1.03196	4.1585e-05	0.000314674
								ARL6IP5	0.313603	6.85668e-05	0.000771851					TRIB2	0.780892	1.19358e-05	5.83215e-05	SLC25A43	0.325565	0.0025657	0.0273637					HGF	1.03112	0.0393994	0.0933305
								TRIM14	0.313023	0.00209585	0.0135975					BTBD7	0.780876	2.25431e-06	1.2509e-05	STAT5A	0.325495	0.0446784	0.126656					IL7R	1.02993	0.000988695	0.00465547
								SWI5	0.312865	0.0140995	0.0601923					SHISA2	0.780083	0.00161295	0.00493577	NEDD1	0.325231	0.00090372	0.0153479					FOXM1	1.0299	0.00862068	0.0279433
								MPND	0.312419	0.0165946	0.0680819					CFH	0.779785	4.11544e-07	2.5928e-06	FAM208A	0.325169	0.0274408	0.0949452					SLC37A2	1.02986	0.00290763	0.0115419
								BCAS4	0.312166	0.0144242	0.0612574					KLHL5	0.779729	7.60553e-10	7.38055e-09	CD40	0.325164	0.0290768	0.0982221					TNFSF4	1.02862	0.0265211	0.0686494
								PEX7	0.312035	0.0277105	0.100398					SLC11A2	0.779691	3.36728e-10	3.39901e-09	GDAP2	0.32508	0.0181433	0.0755978					TIGIT	1.02754	0.011571	0.0353533
								KCTD5	0.311988	0.00284415	0.0173807					LINC00641	0.779501	0.00168001	0.00511945	SCYL2	0.324897	0.0211957	0.0822324					NUP98	1.02752	1.516e-05	0.000132703
								SLC12A2	0.311947	0.017549	0.0708655					ZKSCAN1	0.77948	3.67977e-05	0.000163763	TERF2IP	0.324881	0.00333769	0.0308232					PECAM1	1.02716	0.000310968	0.00177013
								SLC9A3R2	0.311929	0.00220392	0.0141621					MYSM1	0.779266	3.72353e-05	0.000165558	CLCN3	0.324588	0.0254586	0.0909487					SEMA7A	1.0271	0.0398557	0.0941081
								KATNB1	0.311843	0.0114888	0.051852					STK31	0.779066	0.0654782	0.123656	INSR	0.324587	0.030188	0.100253					CASP10	1.02603	0.000117027	0.000765266
								APRT	0.311701	0.0105506	0.0485962					GPR180	0.778908	8.1301e-05	0.000336143	PLSCR4	0.324526	0.0166526	0.0725644					ASB2	1.02558	0.0510482	0.113714
								DNTTIP1	0.311317	0.00454492	0.0252592					LTN1	0.778849	0.000180527	0.000690092	TTC17	0.324521	0.00264874	0.0277829					MAPT	1.02458	0.034833	0.0848098
								TOR4A	0.311075	0.00510064	0.0276231					STXBP3	0.778546	3.16719e-05	0.000142651	ZNF37A	0.324343	0.0189092	0.0772746					RELT	1.02435	0.0341962	0.0837545
								MTFP1	0.310926	0.0322904	0.112218					SMARCA5	0.778364	4.95685e-09	4.22231e-08	KATNAL1	0.324312	0.0221972	0.0845958					FAR2P2	1.0241	0.0479975	0.108532
								MAD1L1	0.310874	0.00688059	0.0349612					SH3BP4	0.778309	4.38831e-13	6.23003e-12	HLA-E	0.324226	0.000760764	0.0140212					ARHGAP30	1.02329	0.000383012	0.00210693
								DSE	0.310758	0.00948772	0.0450281					TNFRSF14	0.778166	2.03999e-06	1.14331e-05	WDR5B	0.324164	0.0315312	0.102392					SLFN12L	1.02283	0.00235411	0.0096463
								GTF3C6	0.310697	0.0105111	0.0485152					BTBD10	0.777975	1.21929e-08	9.81221e-08	GPR161	0.32413	0.0168739	0.0729069					BACH1	1.02244	6.16859e-05	0.000440019
								CCDC86	0.310663	0.0134787	0.0581357					LINC00174	0.777699	0.0278324	0.0598476	ZNF791	0.324091	0.0173492	0.0736602					TF	1.02241	0.000115389	0.000755113
								AFAP1	0.310487	0.00431476	0.024259					ZXDB	0.777181	2.01483e-05	9.38542e-05	F2RL2	0.32407	0.0510475	0.137216					VPS36	1.02238	0.000612011	0.00312172
								TMCC1	0.310372	0.00196359	0.0129735					MTF1	0.777179	2.01071e-07	1.33735e-06	ANAPC16	0.32391	0.00853401	0.0504459					SYT14	1.02189	0.0387507	0.092164
								UBL4A	0.310339	0.00295865	0.0178825					PARP3	0.777094	1.13816e-06	6.62872e-06	SMAD3	0.323847	0.0154089	0.0700418					MSS51	1.02088	0.0650592	0.137635
								TMEM53	0.310277	0.0376378	0.125219					ESRRG	0.775183	0.0725244	0.134624	JMJD1C	0.323834	0.0445593	0.12644					SLC15A4	1.02047	0.00187194	0.00798342
								CLIP2	0.310116	0.0105977	0.0487552					BCL2L13	0.774982	3.70174e-11	4.22037e-10	SIRT5	0.323394	0.0324945	0.104326					SLCO3A1	1.01837	0.00942023	0.0300227
								DNASE1L1	0.30994	0.0283637	0.102166					RNF122	0.774689	6.79382e-07	4.125e-06	MOB3C	0.32319	0.00933917	0.0531007					BIRC3	1.01801	0.000108962	0.000719182
								DHCR7	0.309766	0.00292334	0.0177399					ZNF566	0.774265	0.00280891	0.00803033	AASDHPPT	0.323	0.0376951	0.114301					ASAP1	1.01725	0.000382125	0.00210401
								PPP1R14B	0.309684	0.00205092	0.0133734					CHD7	0.773679	9.96264e-08	6.99691e-07	LARP1B	0.322837	0.024903	0.0898543					ANKRD20A3P	1.01665	0.0320138	0.0796468
								SLC25A1	0.309518	0.00338608	0.0199514					RPS10P7	0.773499	0.0470328	0.0936156	AK3	0.322721	0.0359004	0.110986					TMED7-TICAM2	1.01662	0.0313192	0.0782051
								RBX1	0.309418	0.00141798	0.00993291					SMOX	0.773314	7.80493e-07	4.68232e-06	NR5A2	0.3227	0.0308665	0.101391					CYP27C1	1.01634	0.0282017	0.072102
								CUEDC2	0.309304	0.0111005	0.0505034					PPCDC	0.773142	2.15369e-06	1.19989e-05	RPS15A	0.32268	0.000320736	0.0086699					TGFBI	1.01542	0.000716811	0.00356469
								CLCN7	0.30929	0.00066065	0.00532757					RNF219	0.77313	4.27309e-05	0.00018827	WDR44	0.322673	0.0194855	0.0784312					SLC4A1	1.01511	0.0301825	0.0760148
								MPDU1	0.309126	0.0143388	0.0609616					SCAF8	0.772478	5.7212e-08	4.16477e-07	JOSD1	0.322107	0.0201722	0.0798943					AC121758.2	1.01465	0.0297759	0.0752017
								MAPRE1	0.309055	0.000335226	0.00304459					KRBA2	0.771837	0.0326588	0.0685064	SMARCA1	0.321996	0.00573259	0.0410684					KCNV1	1.01443	0.00604393	0.0209928
								CD44	0.308799	0.00750595	0.0375346					SLU7	0.771259	5.02624e-09	4.27392e-08	TLK1	0.321908	0.0274838	0.0950405					PIWIL4	1.01427	0.0377233	0.0902184
								MZT2A	0.308541	0.0194667	0.0766332					RIT1	0.770987	5.28309e-10	5.21365e-09	DPH3	0.321903	0.0013705	0.0195195					CKAP2L	1.01293	0.026002	0.0674837
								CORO1C	0.308525	0.000460001	0.00397255					MEX3A	0.770903	0.000151652	0.000587333	SLC39A6	0.321891	0.00023873	0.00742812					INSYN1	1.01282	0.0462293	0.105383
								BRF2	0.308455	0.0175108	0.0707521					KRT12	0.770595	0.034591	0.0719994	EFHC1	0.321886	0.0354642	0.110111					TRAFD1	1.01252	5.25968e-05	0.000383388
								COMMD1	0.308278	0.0316623	0.110571					ICK	0.770313	0.000870838	0.00282949	NT5DC1	0.321811	0.0160376	0.0713989					RPS10P7	1.01241	0.0245503	0.0644163
								SBDS	0.308047	0.00204376	0.0133379					HOXB9	0.769641	1.10322e-08	8.94242e-08	RTN3	0.321791	0.00236684	0.0265078					LRRC25	1.012	0.02169	0.0583763
								YIPF5	0.307708	0.000588641	0.00483511					FUT8-AS1	0.768476	0.000965732	0.00311145	DYNC1LI1	0.321756	0.00814285	0.0491863					A1BG	1.01175	0.0138038	0.0408151
								PNP	0.307704	0.000876119	0.00672837					FNBP4	0.768369	1.42548e-09	1.32929e-08	ZNF655	0.321495	0.00467147	0.0370265					HCAR2	1.01033	0.00879644	0.0284139
								TSSC4	0.307522	0.00490671	0.0268454					CHMP5	0.768302	6.61743e-09	5.54579e-08	SLC26A2	0.321289	0.0368134	0.112574					CYP1A2	1.01011	0.0186863	0.051848
								FIS1	0.307372	0.00410623	0.0233411					PPP1R9A	0.767518	2.19281e-05	0.000101431	ZBTB11	0.320934	0.0277286	0.0954949					MYO1G	1.00992	0.0081375	0.0266904
								CIART	0.30714	0.0396365	0.130133					ATXN2	0.767395	4.06692e-09	3.51565e-08	PPP1R9A	0.320861	0.0490155	0.133524					PYHIN1	1.00878	0.012022	0.0364184
								CCDC8	0.307132	0.0120596	0.0538229					ANKFY1	0.767171	7.05258e-09	5.88699e-08	TBC1D5	0.320799	0.0286243	0.0972253					IVNS1ABP	1.00855	7.57603e-05	0.000526597
								TMEM214	0.307099	0.00123772	0.00887933					KIAA0355	0.766771	5.08185e-07	3.15391e-06	GRIN3B	0.32075	0.0240041	0.0881202					GAPT	1.00796	0.00282662	0.0112714
								APOA1BP	0.306972	0.00966567	0.0455789					AEBP2	0.766534	7.39235e-06	3.73749e-05	C1orf21	0.320584	0.00500507	0.038268					PLAUR	1.00656	0.00738689	0.0247617
								ATPAF2	0.306744	0.0203884	0.0792282					SNIP1	0.766475	3.51873e-07	2.25167e-06	PMPCB	0.320518	0.00605778	0.0421195					LETM2	1.00632	0.00854564	0.0277407
								SUMO3	0.306622	0.00159394	0.0109328					PROSER1	0.766425	4.30723e-07	2.70311e-06	ZNF419	0.32026	0.0159203	0.0711392					EPB41L2	1.00624	0.000457406	0.00243725
								SLC35E1	0.306563	0.00228918	0.0146007					WDR25	0.766231	0.00014163	0.000552338	GOPC	0.320119	0.0127961	0.0632653					OLA1P3	1.00602	0.00831322	0.0271424
								NAGK	0.306155	0.00317349	0.0188931					UFL1	0.766156	0.000132139	0.000518658	RSPRY1	0.320065	0.0386051	0.11615					DPY19L1P2	1.00587	0.0654123	0.13825
								ABCD1	0.305918	0.0432657	0.138262					ZMYM5	0.765763	0.000138192	0.000540669	YWHAZ	0.319833	0.0124189	0.0622383					A2ML1	1.00504	0.0276001	0.0708096
								C19orf70	0.305873	0.0173976	0.0704053					NBEAL1	0.765643	0.000782814	0.00256534	MICAL2	0.31969	0.00548148	0.0402663					LGI1	1.00487	0.0183627	0.0511267
								SERPINB8	0.305838	0.0022547	0.0144292					ZNF585B	0.765462	7.5524e-05	0.000314849	PIK3CA	0.319555	0.0159381	0.0711619					FLVCR2	1.00472	0.00917674	0.0293792
								RPS6KB2	0.305786	0.00302932	0.0182313					NDRG1	0.765307	0.029175	0.0622382	MRPL42	0.319326	0.0138794	0.066403					ZNF727	1.00416	0.0168446	0.0478494
								TNC	0.305727	0.0103376	0.0478289					LONRF3	0.76497	0.00181301	0.00547436	YIPF6	0.319213	0.00181182	0.0225887					ADAM19	1.00362	0.00956374	0.030376
								MOCOS	0.305691	0.0270609	0.0985638					PCMTD1	0.764091	4.96517e-05	0.000215631	BAIAP2L1	0.319209	0.0389105	0.116721					CD3EAP	1.00315	0.00630636	0.0217439
								SLC25A30	0.305465	0.0138493	0.0593702					SLC31A2	0.764007	0.0156606	0.0362602	C17orf75	0.319149	0.00172098	0.0219781					FCGR2B	1.00153	0.0347095	0.0845672
								SCAMP3	0.305332	0.0025077	0.0156777					RBCK1	0.763634	1.03262e-07	7.24177e-07	GOLGB1	0.318969	0.0258976	0.091866					MCOLN3	1.00037	0.0303075	0.0761741
								SRPX2	0.305236	0.00428842	0.0241723					APH1B	0.763486	4.03114e-05	0.000178256	PLEKHG5	0.318937	0.0297764	0.0994485					USP32	0.998505	8.93035e-05	0.000608055
								DNASE2	0.30493	0.0102907	0.0476545					AGO4	0.763395	7.29018e-06	3.69224e-05	BET1	0.318681	0.00957798	0.0539853					SH2D2A	0.997872	0.0659832	0.139124
								HMHA1	0.304608	0.0246565	0.0916734					TSEN15	0.76236	3.91475e-08	2.92872e-07	SECISBP2	0.318663	0.005771	0.0411888					SYT16	0.997413	0.0476518	0.107943
								LAMTOR2	0.304419	0.0057867	0.0305366					WSB1	0.761631	1.07699e-08	8.75829e-08	ZCCHC4	0.318642	0.0169612	0.0730284					SLC16A4	0.997372	0.00597409	0.0207924
								SPECC1	0.304414	0.000880796	0.00675345					KCNJ14	0.761562	0.00374132	0.010331	ZNF155	0.31859	0.0252593	0.0905109					HS3ST2	0.997092	0.0660369	0.139171
								TM2D2	0.304181	0.00222676	0.014293					THAP1	0.761274	7.97911e-06	4.0188e-05	CHD1	0.318132	0.00581192	0.0412153					PDPN	0.996513	0.0701867	0.146052
								CAP1	0.304088	0.00018331	0.00180474					CHD1	0.761268	5.98925e-06	3.08089e-05	FBXO45	0.317817	0.0348062	0.108937					ACO1	0.996512	0.00250836	0.0101769
								DLGAP4	0.303996	0.00704528	0.0356458					MATN3	0.761095	0.00848814	0.0211311	IMPA1	0.317543	0.0290497	0.0981816					RP1L1	0.996301	0.0323135	0.0802231
								MIF4GD	0.303771	0.0375329	0.124951					ABCD1	0.760801	5.25361e-08	3.84543e-07	RNF13	0.317331	0.0133781	0.0650124					TMEM60	0.994155	0.0124629	0.0374885
								UBALD2	0.303714	0.00455631	0.0253043					APBB2	0.760549	0.00035848	0.00127294	PSEN1	0.317167	0.00685574	0.0448307					SSTR2	0.993325	0.0057474	0.020169
								MYO1C	0.303535	0.00225482	0.0144292					EAF1	0.760274	6.18906e-08	4.48284e-07	MRPL33	0.316642	0.000604529	0.0123846					PRDM5	0.992836	0.00552515	0.0195365
								PNPLA2	0.303518	0.00614406	0.0319752					SPAG9	0.759773	4.49723e-09	3.8556e-08	PLAA	0.31635	0.0156095	0.0704764					XYLT1	0.99281	0.0166785	0.0474558
								TSPAN31	0.303482	0.00529738	0.0284396					SNORA63	0.758581	0.0374491	0.0770892	ZNF605	0.316286	0.0532696	0.141196					XRCC2	0.992368	0.00320946	0.0124929
								SLC29A1	0.303445	0.012435	0.0549206					PLAG1	0.758043	0.00211105	0.0062423	LMLN	0.316268	0.0254892	0.0909675					ZNF619	0.990988	0.00436749	0.0160903
								CLN3	0.303416	0.0100831	0.0469602					RAD52	0.758021	0.00026426	0.000971779	CSNK1A1	0.315871	0.00637592	0.043115					RDH16	0.989858	0.00365802	0.0139296
								ANKLE2	0.303366	0.000166151	0.0016573					FOXP2	0.757661	0.0557709	0.108213	BBX	0.315809	0.041986	0.121981					HERC3	0.989618	0.000361753	0.00200622
								RNF215	0.303325	0.0106412	0.0489039					KLHL20	0.756927	7.89867e-05	0.000327597	ALG13	0.315729	0.0083337	0.049692					CECR2	0.988634	0.0507063	0.113079
								SLC5A6	0.303286	0.012029	0.0537415					PIK3CA	0.756699	6.48083e-07	3.94978e-06	ZFP37	0.315708	0.0334888	0.106124					THEMIS	0.988552	0.00493411	0.0178175
								YPEL5	0.303259	0.000853539	0.00656473					LOC100272217	0.756405	0.0563797	0.109162	SMAD5	0.315423	0.04673	0.130042					ADAT2	0.98785	0.00859281	0.0278785
								SLC7A1	0.303215	0.0122238	0.0543291					ZNF17	0.756294	0.0014033	0.00434718	DENR	0.315323	0.00111288	0.0171384					SNX10	0.986278	0.001521	0.00667857
								PREB	0.303108	0.00315507	0.0188077					SAV1	0.755942	5.13568e-08	3.76478e-07	HMGN4	0.315264	0.0154805	0.0701209					RAB17	0.98539	0.0190897	0.0527561
								PFDN4	0.302972	0.0289243	0.103774					MLLT3	0.75534	2.43363e-07	1.59965e-06	NOMO3	0.315207	0.00164369	0.0214557					ALG11	0.985145	0.00155031	0.00678872
								CHID1	0.302965	0.0149364	0.0627435					ELK3	0.755257	3.85199e-05	0.000170697	TMEM245	0.315204	0.00144621	0.0199199					USP15	0.983509	0.000138282	0.000882698
								NUBP1	0.302953	0.0227759	0.0860677					ZNF28	0.753756	7.98837e-06	4.02068e-05	TK2	0.314807	0.0172459	0.0734139					FLI1	0.982787	0.00104312	0.00485535
								PODXL	0.302727	0.0149157	0.062733					INTS2	0.753364	0.0042878	0.0116284	MZT1	0.314771	0.047442	0.131259					ZNF114	0.977274	0.0492008	0.110447
								MPZL1	0.302727	0.000594514	0.00487817					MGAT4A	0.753279	8.73053e-07	5.18633e-06	CGRRF1	0.314486	0.025829	0.0917406					PRR11	0.97695	0.0069155	0.023489
								UBE2B	0.30272	0.00376577	0.0218556					DOCK5	0.752884	2.52414e-06	1.38847e-05	ZNF222	0.314068	0.0328648	0.105138					ADAM32	0.975216	0.000565791	0.0029308
								DNPEP	0.302503	0.00430959	0.0242475					STYK1	0.752441	6.96263e-07	4.22046e-06	DNAJC1	0.314051	0.00439376	0.0359678					CSF3R	0.973517	0.00680828	0.0232057
								STK10	0.302325	0.00188389	0.0125271					CTNND1	0.752341	0.0102201	0.0249085	EPB41L5	0.314031	0.0374534	0.113857					STARD8	0.97335	0.00408814	0.0152785
								PDK1	0.302304	0.0443766	0.140679					RAG1	0.752073	0.0266749	0.057625	MRPS10	0.313934	0.00573534	0.0410684					AL591379.1	0.973035	0.0667252	0.140236
								RILP	0.302258	0.0290204	0.104071					PANX1	0.751445	3.84117e-07	2.43157e-06	RYK	0.3139	0.01918	0.0777688					TCF23	0.972955	0.0369752	0.088763
								GBP1	0.302233	0.0294901	0.105073					HERPUD1	0.751443	6.37336e-10	6.24727e-09	MEST	0.313266	0.0271731	0.0944692					RGS7BP	0.972879	0.0156272	0.0451467
								CDH3	0.302217	0.00731897	0.0368258					MACF1	0.751006	6.01138e-12	7.54842e-11	RCN1	0.312864	0.0103677	0.0565151					KCNJ6	0.972865	0.000222262	0.00132851
								ACYP2	0.302198	0.0461328	0.144528					FOXC1	0.750573	7.24681e-06	3.6741e-05	F11R	0.312844	0.0342846	0.107841					JAK3	0.972239	0.00374138	0.0141798
								CYB5R3	0.302097	0.00603155	0.0315169					XPOT	0.749963	2.73896e-08	2.10643e-07	PGBD4	0.312586	0.00832905	0.049692					C12orf45	0.971938	0.000101781	0.000679398
								EIF1AD	0.301864	0.0107409	0.0492964					EIF1	0.74987	2.65194e-10	2.70694e-09	ZNF330	0.312473	0.00642848	0.043294					LPAL2	0.971807	0.0484373	0.109149
								ENG	0.301694	0.0238082	0.0891194					SIRT1	0.749831	0.000578322	0.00194636	KIF2A	0.311801	0.017743	0.07461					TRIM73	0.971752	0.0205568	0.0558453
								TSPAN17	0.301551	0.00154343	0.010662					ACSL1	0.749545	5.61155e-08	4.08893e-07	SLC35F2	0.311758	0.0410824	0.120679					KCNA3	0.971535	0.0579319	0.125211
								TIMM22	0.301546	0.0110957	0.0505034					UEVLD	0.748517	1.66907e-05	7.90109e-05	PAWR	0.311688	0.00974599	0.0546003					PYGM	0.969591	0.071637	0.148389
								SLC5A10	0.301322	0.0484416	0.149849					INTU	0.748116	0.00628447	0.0162679	RIN2	0.311391	0.0265669	0.0932423					CD28	0.967114	0.0441976	0.102102
								ARFGAP3	0.301205	0.00224508	0.0143847					ZC3H7A	0.747893	1.94882e-11	2.28923e-10	HERPUD1	0.311351	0.0335989	0.106432					GNB4	0.967006	4.75844e-05	0.000351933
								FADD	0.301081	0.00211671	0.0137041					AOC3	0.747565	0.00384516	0.0105796	COQ10B	0.311331	0.00219971	0.0254204					RGS1	0.966022	0.00202901	0.00852165
								YIPF3	0.300771	0.00437634	0.0245249					FBLL1	0.747407	0.00012408	0.000490196	BBS7	0.3112	0.00156987	0.0209638					PTPRH	0.96551	0.0172909	0.0487806
[truncated: 6,567 more rows]
[truncated: 2 more columns]

## Sheet: DataSetResult_Compiled_Original
	Summary of DE genes between CoV2 samples compared to Healthy or untreated controls.																																											Summary of DE Glycogenes between CoV2 samples compared to Healthy or untreated controls.
	Reported are the average log(fold change) of expression of each DE gene.																																											A gene must have an average log(fold change) of at least +/-0.58 and have an adjusted two-sided p-value of <0.1 (using Gene pattern Tool)
	A gene must have an average log(fold change) of at least +/-0.58 and have an adjusted two-sided p-value of <0.1 (using Gene pattern Tool)																																												GSE150819			GSE147507
	GSE150819							GSE147507							GSE147507							GSE147507							GSE150316							GSE152075									BronchialOrganoids			NHBE
	BronchialOrganoids							NHBE							Calu cell line							A549							LungSample							Nasopharyngeal Swabs								GenePool	log2FC	pvalue	padj	log2FC	pvalue
	GeneName	baseMean	log2FC	lfcSE	stat	pvalue	padj	GeneName	baseMean	log2FC	lfcSE	stat	pvalue	padj	GeneNameMapping	baseMean	log2FC	lfcSE	stat	pvalue	padj	GeneName	baseMean	log2FC	lfcSE	stat	pvalue	padj	GeneName	baseMean	log2FC	lfcSE	stat	pvalue	padj	GeneName	baseMean	log2FC	lfcSE	stat	pvalue	padj		LMAN2	0.253374	0.0199807	0.0780803
	IL1B	5488.89	3.17626	0.151049	21.0281	3.63116e-98	5.61631e-94	CCL20	412.115	2.45107	0.125189	19.579	2.33536e-85	2.74779e-81	IFIT2	12201.6	5.21703	0.130013	40.1271	0	0	PARP14	1502.8	0.831015	0.066914	12.4191	2.05745e-35	2.66954e-31	EGR1	178.503	1.87735	0.294553	6.37355	1.84699e-10	2.56825e-06	CXCL10	197.054	6.06898	0.368644	-16.463	6.76943e-61	1.19609e-56		CHST9	-0.715326	1.56886e-09	5.06589e-08
	IL1A	2473.72	2.24496	0.118734	18.9076	9.87853e-80	7.63956e-76	SAA2	575.767	2.06594	0.108152	19.1022	2.41991e-81	1.42363e-77	IFIT3	4866.79	4.8402	0.11956	40.4835	0	0	DDX60	253.171	1.72948	0.164115	10.5382	5.75832e-26	3.73571e-22	RAMP3	44.9921	-2.49229	0.425222	-5.86116	4.59644e-09	3.19567e-05	RPLP1	115.567	-4.65294	0.28848	16.1292	1.59193e-58	1.40639e-54		THBD	-0.649183	2.16088e-06	3.67279e-05	-0.792152	8.07442e-11
	CXCL8	12110.6	2.09511	0.113899	18.3944	1.45585e-75	7.50588e-72	SAA1	3315.94	1.84379	0.115343	15.9852	1.62013e-57	6.35414e-54	IFIT1	6073.42	4.47966	0.107702	41.5932	0	0	DTX3L	843.969	1.09047	0.110628	9.85706	6.38928e-23	2.76337e-19	IGHV4-34	89.4948	-3.59633	0.631	-5.69942	1.20216e-08	5.57203e-05	RPL13A	260.607	-3.69316	0.239589	15.4146	1.30614e-53	7.69273e-50		LGALS1	0.760735	4.4686e-14	2.84427e-12
	CEACAM7	2627.72	2.23905	0.122265	18.3131	6.51101e-75	2.51765e-71	IL36G	271.324	2.06497	0.130045	15.8789	8.87119e-57	2.60946e-53	OAS2	6634.24	4.80187	0.110558	43.4329	0	0	SAMD9L	77.5228	1.52049	0.164921	9.21949	2.9851e-20	9.68292e-17	RP1-309I22.2	222.053	2.18126	0.38953	5.59972	2.14697e-08	7.46339e-05	IFIT1	465.022	3.85823	0.260726	-14.798	1.50816e-49	6.66192e-46		PAPSS2	0.898833	2.99542e-12	1.47548e-10
	CCL20	4264.42	2.25587	0.123317	18.2932	9.37219e-75	2.89919e-71	SPRR2D	365.198	2.1184	0.137602	15.3951	1.76512e-53	4.15368e-50	RSAD2	2686.49	5.04804	0.120908	41.751	0	0	DDX60L	598.035	1.04298	0.116865	8.92459	4.47369e-19	1.16092e-15	CYR61	236.811	2.11105	0.38982	5.41545	6.11336e-08	0.000170013	RPS18	170.404	-3.32661	0.227186	14.6427	1.50092e-48	5.30396e-45		FBXO2	0.648693	1.4123e-09	4.60844e-08
	SLC26A4	706.94	3.25105	0.187771	17.3139	3.69406e-67	9.52267e-64	S100A8	1706.97	1.61574	0.105172	15.3628	2.9061e-53	5.69887e-50	IL1A	4828.31	5.15767	0.127634	40.4098	0	0	SP100	1024.6	0.800199	0.0907002	8.82247	1.11965e-18	2.42123e-15	TEAD1	81.4087	1.33313	0.259083	5.14558	2.66699e-07	0.000618075	IFI44L	370.425	3.57412	0.245024	-14.5868	3.40656e-48	1.00317e-44		MGAT5B
	CXCL5	4503.18	2.82096	0.163236	17.2815	6.48586e-67	1.4331e-63	TNFAIP3	2288.72	1.44019	0.094755	15.1991	3.5874e-52	6.02992e-49	IL6	1698.48	5.94072	0.153021	38.8229	0	0	IFIH1	187.092	1.37673	0.161728	8.51263	1.70036e-17	3.15174e-14	ATP13A3	179.879	1.71103	0.343589	4.97986	6.3629e-07	0.00085486	RPS3A	211.909	-3.15292	0.216417	14.5687	4.44153e-48	1.12111e-44		GMPPA	0.281949	0.00971461	0.0457261
	MT2A	4470.22	1.89165	0.110621	17.1004	1.47432e-65	2.85041e-62	INHBA	1216.84	1.5759	0.104629	15.0617	2.89288e-51	4.25471e-48	MX2	1682.81	5.28225	0.14356	36.7946	2.24984e-296	4.09639e-293	TYMP	502.83	0.807162	0.101585	7.94566	1.93155e-15	3.13274e-12	IGHG3	274.862	-3.08015	0.61446	-5.01277	5.36507e-07	0.00085486	RPS8	149.588	-3.4672	0.239609	14.4702	1.86813e-47	4.126e-44		MPDU1	0.309126	0.0143388	0.0609616
	SPRR2F	1389.4	2.81567	0.166194	16.942	2.2041e-64	3.78787e-61	C3	6335.74	1.34779	0.0949668	14.1922	1.02373e-45	1.33835e-42	TNFAIP3	2472.39	5.24224	0.143366	36.5653	1.01744e-292	1.64667e-289	TDRD7	817.746	0.489729	0.0682278	7.17785	7.08145e-13	1.02091e-09	IGLV3-25	35.3242	-3.00732	0.598851	-5.02182	5.11852e-07	0.00085486	CXCL11	68.5619	6.47441	0.461126	-14.0405	8.81462e-45	1.73051e-41		TSTA3
[truncated: 8,552 more rows]
[truncated: 17 more columns]
