# Supplementary material for: Transcriptomic Analysis of Respiratory Tissue and Cell Line Models to Examine Glycosylation Machinery during SARS-CoV-2 Infection
Source: Viruses. 2021 Jan 8;13(1):82. doi: 10.3390/v13010082 (PMC7827443; doi:10.3390/v13010082)
Supplement: Supplementary file 1 [file viruses-13-00082-s001.zip › Supplementary Tables_Figures/S3_List of differentialy expressed glycogenes and gene family association.xlsx]

## Sheet: Sheet3
S3: Glycogene grouping to gene fammilies, highlighting gene family classes which shows total number of differentially expressed glycogenes in each datapoints
			GSE150819	GSE147507	GSE147507	GSE147507	GSE150316	GSE152075
			BronchialOrganoids	NHBE	Calu cell line	A549	LungSample	Nasopharyngeal Swabs
	Higher level Gene Group	GenePool	log2FC	log2FC	log2FC	log2FC	log2FC	log2FC				GSE150819	GSE147507	GSE147507	GSE147507	GSE150316	GSE152075
	Lectins	LMAN2	0.253374		-0.773271	-0.29983	-0.797681	-1.992				BronchialOrganoids	NHBE	Calu cell line	A549	LungSample	Nasopharyngeal Swabs
	Sulfotransferase	CHST9	-0.715326		-0.620767			-1.00043			Lectins	23	4	39	17	2	67
	Lectins	THBD	-0.649183	-0.792152	1.52742	0.282843		1.04575			Sulfotransferase	13	2	17	8	0	13
	Lectins	LGALS1	0.760735		-0.625453			-0.938767			Synthase	4	0	6	2	0	5
	Synthase	PAPSS2	0.898833		-0.606375			-0.804981			Glycosyltransferase	47	11	91	47	0	74
	Lectins	FBXO2	0.648693		-0.868639			-2.05741			Nucleotidyltransferase	3	0	4	2	0	2
	Glycosyltransferase	MGAT5B			-0.857911	-0.69044		2.1632			Transporter	7	1	7	10	0	4
	Nucleotidyltransferase	GMPPA	0.281949		-0.641781	-0.278442		-1.49198			Oxidoreductase	1	0	2	1	0	2
	Transporter	MPDU1	0.309126		-0.775116	-0.344608		-1.10951			Mutase	2	0	2	1	0	2
	Synthase	TSTA3			-1.08758	-0.462213		-1.86799			Proteoglycan	10	3	10	4	0	13
	Oxidoreductase	DCXR			-1.12413	-0.372821		-1.66733			Kinase	2	2	4	4	1	5
	Glycosyltransferase	PIGQ			-0.95229	-0.57108		-1.39129			Stabilizing protein	0	0	3	0	0	1
	Lectins	CALR	0.317827		-0.744762	-0.367362		-1.07938			Dehdratase	0	0	1	0	0	1
	Lectins	CHID1	0.302965		-0.691932			-1.49906			transamidase	1	0	3	3	0	3
	Mutase	PGM1	0.535465		-0.634604			-0.704284			Deacetylase	0	0	1	1	0	0
	Glycosyltransferase	POMT2			-1.00317	-0.213278		-1.00396			Reductase	1	0	1	0	0	1
	Proteoglycan	GPC1	-0.302766		-0.641524			-0.84855			Lyase	1	0	0	0	0	1
	Proteoglycan	GPC4	0.568686		-0.679139			-1.35495			Glycosidase	16	2	17	17	0	17
	Transporter	SLC35A2			-0.591062	-0.260151		-1.32656			Regulatory subunit	1	0	1	1	0	0
	Glycosyltransferase	ALG5			-0.583862			-1.51773			Epimerase	4	0	4	2	0	3
	Kinase	DOLK			-0.766565	-0.433231		-0.834117			Mutarotase	1	0	2	1	0	0
	Stabilizing protein	DPM3			-1.02393			-3.67756			Ketolase	0	0	0	1	0	1
	Dehdratase	GMDS			-0.737994			-0.753337			Phosphotransferase	1	0	3	1	0	5
	Nucleotidyltransferase	GMPPB	0.219424		-1.1216	-0.479799		-1.5151			Growth factor	1	0	0	0	0	0
	Glycosyltransferase	UGT2A1	-0.764105					-1.26495			Chaperone	0	0	0	0	0	1
	Glycosyltransferase	ST6GALNAC4			-0.808849			-1.00384			Phosphatase	0	0	0	0	0	2
	Glycosyltransferase	PIGZ	-0.324639		-1.0578			-1.45441			Sulfatase	1	0	1	1	0	2
	transamidase	PIGU			-0.596302			-0.884359			Aminotransferase	2	0	2	2	0	1
	Sulfotransferase	HS3ST6	-1.03839					-1.91605			Proteoglycans	3	0	1	2	0	0
	Glycosyltransferase	B3GALT6			-0.711624			-2.01484			Pyrophosphorylase	1	0	1	1	0	1
	Sulfotransferase	HS6ST1	-0.236277		-1.0214			-1.57045			Isomerase	1	0	1	0	0	0
	Lectins	CLEC11A			-1.4517	-0.59202					Decarboxylase	1	0	0	1	0	0
	Lectins	ANXA4			-0.611025			-0.648115			Receptor	0	0	1	1	0	0
	Lectins	LGALS3	0.202426		-0.673419			-2.33843			Dehydrogenase	0	0	1	0	0	1
	Glycosyltransferase	GALNT18			-0.676566			-1.81077			Acetyltransferases	1	0	1	0	0	0
	Glycosyltransferase	XXYLT1			-0.806877			-1.25476			Phosphatases	0	0	1	1	0	0
	Proteoglycan	GPC3	-1.41905		-0.758282						Polyprenol synthesis	1	0	0	0	0	0
	Proteoglycan	SDC1			-0.98602			-1.93216			Deaminase	0	1	0	0	0	0
	Deacetylase	AMDHD2			-1.2165	-0.748646						150	26	228	132	3	228
	Glycosyltransferase	ST6GALNAC1			-0.591709			-1.44559
	Synthase	PAPSS1			-0.668764			-0.736693
	Proteoglycan	SDC4	0.522294	0.323729	1.30866	0.640941		-1.45834
	Glycosyltransferase	UGCG			1.68622	0.814159		-0.872652
	Glycosyltransferase	B3GNT7	0.913297		1.73922			-1.37836
	Lectins	SELL	1.32858		-0.674756			1.71764
	Lectins	ZG16B	1.3394		0.738319			-1.14656
	Proteoglycan	COL9A2	0.802742		1.20549			-1.16957
	Sulfotransferase	HS3ST1	0.466356		0.585503			-0.941439
	Lectins	CLGN			0.506773	0.809632		-1.90292
	Lectins	ANXA6	1.36118	0.301033	-0.660367
	Glycosyltransferase	GALNT14	0.862185		-0.624846	-0.317026
	Glycosyltransferase	GALNT16			-0.997598	-0.410989		1.43031
	Glycosyltransferase	ST3GAL4	0.800372		0.561722			-0.921315
	Reductase	SRD5A3	0.736451		0.25315			-1.32434
	Sulfotransferase	CHST6			0.742724			-0.596112
	Lectins	CD72					-1.88388	1.16581
	Glycosyltransferase	MFNG			0.599883	-0.622197
	Glycosyltransferase	GCNT1	-0.705244		0.724235
	Glycosyltransferase	B3GNT2			0.65016	0.123369		-0.885873
	Proteoglycan	HSPG2	0.593709					-1.11706
	Lyase	NPL	-0.609187					1.43546
	Sulfotransferase	CHST3			0.863926			-0.717333
	Glycosyltransferase	B4GALNT1			-0.729661	-0.363824		1.6457
	Glycosyltransferase	PLOD3	0.689235					-0.813432
	Lectins	LGALS9C			1.39428			-0.7358
	Glycosyltransferase	ST3GAL6	0.618936		-0.60622
	Glycosidase	MOGS	0.247786	0.285793	-0.632293	-0.247431
	Glycosyltransferase	B4GALT2	0.39907	0.334907	-0.544654	-0.330161		-0.909399
	transamidase	PIGT	0.330886		-0.471822	-0.222748		-1.76235
	Regulatory subunit	DPM2	0.293626		-0.64889	-0.391846
	Glycosidase	ENGASE			-0.499815	-0.375002		-1.61585
	Synthase	CMAS	0.253171		-0.389524			-0.821136
	Oxidoreductase	CRYL1	0.36404		-0.402354			-2.59339
	Transporter	SLC35B2	0.297106		-0.360609	-0.352335		-0.861071
	Sulfotransferase	UST	-0.419682	-0.35342		0.439882		-0.655977
	Glycosyltransferase	GALNT12	-0.358492		-0.236061	0.541102		-1.08587
	Sulfotransferase	TPST1	0.469456			0.378475		-1.0516
	Synthase	NANS	0.346447		-0.556521			-1.15392
	Lectins	CANX			-0.526459	0.190964		-0.853237
	Glycosyltransferase	GLT8D1			-0.526143	0.189733		-1.2695
	glycosidase	NAGLU	0.436702		-0.495259	-0.333143		-2.11921
	Glycosyltransferase	B3GAT3	0.361094		-0.494453			-1.09471
	Glycosyltransferase	CHPF	0.522527		-0.472885			-1.29885
	Glycosyltransferase	LFNG			-0.421926	-0.286603		-1.78079
	Glycosyltransferase	B4GALT7	0.231688		-0.410072	-0.323627		-1.22754
	Glycosyltransferase	GALNT11	0.219133		-0.34621	-0.14761		-0.620106
	Proteoglycan	SMC3		-0.285396		0.2406		-0.658951
	Glycosyltransferase	ALG13			0.311685	0.315729		-0.839663
	Glycosyltransferase	MGAT4B	0.335914		-0.249383			-1.0488
	Lectins	ERLEC1	0.263231		0.30689	0.23383		-0.710387
	glycosidase	GUSB	0.32519		-0.296162	-0.169727		-0.918821
	Sulfotransferase	CHST14			-0.805349	-0.253337
	Epimerase	DSEL	-0.517769		-1.86065
	Glycosyltransferase	ALG1			-1.10236	-0.49273
	Glycosyltransferase	ALG3	0.23912		-0.795146	-0.471184
	Glycosidase	FUCA2	0.44815		-0.614502
	Mutarotase	GALM			-1.11221	-0.481154
	glycosidase	GBA	0.355214		-0.933572	-0.360342
	transamidase	PIGS			-0.745981	-0.239245
	Lectins	DGCR2			-0.484928	-0.339645		-1.23353
	Lectins	ANXA5	0.256589		-0.777081
	Glycosidase	MAN2B1	0.423985					-1.27501
	Glycosidase	NAGPA			-0.913772	-0.44834
	Glycosyltransferase	B3GNTL1			-0.864358	-0.290793
	Glycosyltransferase	ST8SIA4	-0.710451			-0.551802
	Transporter	SLC35B1	0.368069		-0.673158
	Lectins	FBXO17	-0.447655		-0.585605
	Glycosyltransferase	A4GALT			0.545984			-0.97641
	Epimerase	GLCE				0.25136		-0.592727
	Glycosyltransferase	GALNT2			-0.461952			-1.47141
	Glycosyltransferase	CHPF2			-0.398917			-1.54593
	Glycosyltransferase	ST6GALNAC6			-0.383381			-2.28021
	Transporter	SLC35C1	0.277242			-0.258327		-1.1643
	Glycosyltransferase	EXT2	0.578583		0.193404			-0.741437
	Lectins	LMAN1				0.540138		-0.861237
	Ketolase	TKT				-0.38022		-1.70424
	Glycosyltransferase	XYLT2				-0.210601		-1.37159
	Kinase	HK1			-0.476014			-0.825891
	Phosphotransferase	PIGF			-0.575807			-0.955309
	Phosphotransferase	GNPTG			-0.547566			-1.14664
	Glycosidase	FUCA1			-0.529011			-0.958437
	Lectins	OS9	0.213742		-0.525754			-0.875945
	Glycosyltransferase	PIGH			-0.5202			-0.781787
	glycosidase	NAGA			-0.428994	-0.231011		-0.999514
	Glycosidase	GANAB			-0.338581			-1.34201
	Glycosyltransferase	MGAT2			-0.333095			-1.26027
	Glycosidase	PRKCSH			-0.323052			-1.31611
	Glycosyltransferase	GALNT1	-0.435493	-0.25456				-0.691197
	Epimerase	GALE	0.317806		-0.276907			-1.70241
	Glycosidase	AGL	-0.479256					-0.847924
	Glycosyltransferase	B3GNT9				-0.25648		-1.97271
	Glycosyltransferase	DPM1				0.242298		-0.9678
	Glycosidase	MAN2B2				-0.297594		-1.26988
	transamidase	PIGK				0.385994		-1.43548
	Phosphotransferase	PIGO	0.282147					-0.755432
	Glycosidase	EDEM2	0.248763					-1.15594
	Lectins	PKD1	-0.264611		0.305111			-1.1235
	Sulfotransferase	CHST13			-1.00245
	Sulfotransferase	CHST7			-1.19864
	Sulfotransferase	CHST12			-0.69904
	Glycosyltransferase	ALG12			-0.862392
	Stabilizing protein	ALG14			-0.791941
	Kinase	GALK1			-0.914363	-0.484574
	Glycosidase	GLA			-0.643826
	Glycosyltransferase	UGT1A7	-0.867221
	Glycosyltransferase	UGT2B7			-0.917005
	Glycosyltransferase	GYG2			-1.07485
	Sulfotransferase	GAL3ST1			-0.671555
	Stabilizing protein	PIGX			-0.589523
	Sulfotransferase	HS6ST2			-0.663291
	Sulfotransferase	HS3ST4	-0.614626
	Lectins	CRP			-1.10093
	Lectins	LGALS9B	-0.686606
	Lectins	LMAN2L			-0.875253
	Glycosidase	MAN1C1	-0.826343
	Glycosyltransferase	GALNT10	0.235434		-0.796512
	Proteoglycan	VCAN			-1.03965
	Proteoglycan	BGN	-0.888874
	Glycosidase	NEU4	-0.55073			-0.633492
	Sulfotransferase	GAL3ST2	-0.605899
	Growth factor	TGFBR3	-0.955469
	Glycosyltransferase	B3GALNT1			0.41526			-0.933212
	Mutase	PMM1						-1.73233
	Glycosyltransferase	ST6GALNAC2						-2.27576
	Glycosyltransferase	B3GALT4						-1.59356
	Glycosidase	GAA						-1.48924
	Glycosidase	AGA				0.32642		-1.65524
	Glycosyltransferase	B4GALNT3						-1.95581
	Glycosyltransferase	POMGNT2						-2.14687
	Glycosyltransferase	MGAT5						-0.810417
	Glycosyltransferase	POFUT2						-1.35592
	Lectins	LAYN						-0.761538
	Glycosyltransferase	UGT2B15			-0.989617
	Glycosyltransferase	TMTC2						-0.612884
	Glycosidase	KL			-0.915563
	Glycosyltransferase	RFNG						-1.35026
	Lectins	ATRN						-1.01441
	Chaperone	C1GALT1C1						-1.07828
	Lectins	CD302						-1.29845
	Proteoglycan	CHAD						-1.34054
	Phosphatase	DOLPP1						-1.00449
	Kinase	FAM20B				-0.142012		-0.783326
	Sulfatase	GALNS						-0.796101
	Lectins	KLRB1						-1.477
	Lectins	LGALS7						-2.30165
	Lectins	SIGLEC15			-1.11357
	Glycosyltransferase	TMTC4						-0.850507
	Kinase	HK2	0.383174	0.325434	0.78132	0.862789	1.09437	0.786009
	Proteoglycan	SRGN	0.857994		1.56176	0.632969		1.48756
	Glycosyltransferase	B4GALNT2	1.70012		0.723594	0.771157		0.641275
	Glycosyltransferase	CSGALNACT1	0.580394	0.472303	1.13767	0.460947		1.37803
	Aminotransferase	GFPT2	0.851972		1.97969	0.794176
	Lectins	CLEC2D			0.670648	0.802918		0.955982
	Lectins	CLEC4E			2.82075	1.13283		2.5908
	Lectins	OLR1			1.42537	1.21308		2.66057
	Lectins	CD69	1.0465		3.02326			1.26097
	Epimerase	DSE	0.310758		0.616798	0.379007		0.891558
	Sulfotransferase	CHST11	0.844902		0.822078	0.537174
	Synthase	HAS2	0.751732		1.01026	0.299049
	Aminotransferase	GFPT1	0.319005		0.726866	0.621082		-0.362636
	Lectins	LGALS9		0.480647	2.43725			1.24244
	Glycosyltransferase	GCNT4		-0.427892	1.38334	0.691351
	Glycosyltransferase	GCNT3	0.563491		0.645642			0.744707
	Sulfotransferase	GAL3ST4	-0.440562		1.79235			1.70508
	Glycosyltransferase	ST3GAL1	0.482541		1.11557	0.400561		0.634316
	Glycosyltransferase	FUT1			2.62844	0.663817
	Glycosyltransferase	B3GNT5			1.78522	0.638461
	Lectins	CLEC2B				0.841162		1.59312
	Lectins	ATRNL1	1.36632		0.940033
	Lectins	CLEC7A			1.33794			1.98059
	Lectins	CD22			1.93287	0.705612
	Glycosyltransferase	B3GNT6	0.812554					1.69317
	Lectins	FBXO6	0.754989		1.8295
	Sulfotransferase	HS3ST2	1.41503					0.997092
	Glycosyltransferase	GLT8D2			0.941364			1.51223
	Glycosyltransferase	B4GALT1	0.256461	0.321271	0.822797			-0.567476
	Proteoglycan	COL12A1	-0.402222	0.324783	-0.465127	0.88266
	Glycosyltransferase	OGT	-0.453203		0.712849	0.574875
	Mutarotase	FUOM	1.04021		-0.433547
	Glycosyltransferase	FUT2	0.505864	0.323741	1.1818
	Glycosyltransferase	FUT3	0.579657	0.311284	2.09905
	Glycosyltransferase	EXT1			0.707496	0.464861
	Sulfotransferase	CHST2	0.76331	0.444028
	Glycosyltransferase	ST3GAL5	0.236907	0.343294		0.231899		0.893848
	Phosphotransferase	PIGN			-0.399457			1.03323
	Glycosyltransferase	ALG9				0.283344		0.640758
	Glycosyltransferase	XYLT1	-0.463579					0.99281
	Glycosyltransferase	FUT8	0.661694
	Glycosyltransferase	FUT6			0.949631
	Glycosyltransferase	ST6GALNAC3			1.00224	0.502768
	Glycosyltransferase	B4GALT5			1.42002
	Glycosyltransferase	ST6GALNAC5			1.8537
	Glycosyltransferase	PIGA			0.669943
	Lectins	PKD1L2			0.987943
	Proteoglycan	PRG2			1.4176
	Lectins	COLEC10			2.04448
	Lectins	SELE			2.88662
	Lectins	LGALS2	0.845605
	Glycosyltransferase	MGAT4A			0.753279
	Glycosyltransferase	GCNT2			0.609226
	Glycosyltransferase	UGGT2				0.581084
	Glycosyltransferase	GYLTL1B	0.652902
	Lectins	CHI3L1	0.548252					0.951093
	Glycosyltransferase	ST3GAL3	0.422223					0.771215
	Lectins	CLEC4A						1.68155
	Lectins	CLEC1B						2.81975
	Lectins	SIGLEC7						2.02512
	Glycosyltransferase	GYG1						0.60639
	Lectins	CLEC1A						1.69638
	Proteoglycan	COL9A1						1.61231
	Phosphatase	PXYLP1						0.770441
	Glycosyltransferase	MGAT4C						1.34363
	Sulfatase	ARSB						1.17707
	Lectins	KLRD1						1.15325
	Sulfotransferase	HS3ST3B1						1.24942
	Lectins	MRC1						2.04368
	Glycosyltransferase	GALNT9			1.14075
	Sulfotransferase	HS6ST3						1.73821
	Glycosidase	MGAM						0.696178
	Glycosyltransferase	ALG11						0.985145
	Lectins	ASGR1						1.14876
	Glycosyltransferase	B3GAT1						1.11275
	Lectins	CD209						1.76595
	Lectins	CD93						1.99317
	Lectins	CLEC12A						2.73927
	Lectins	CLEC12B						1.80913
	Lectins	CLEC18A						1.26817
	Lectins	CLEC4C						2.53377
	Lectins	CLEC4M						1.92354
	Lectins	CLEC5A						3.65249
	Lectins	CLEC9A						2.64111
	Lectins	COLEC12						1.29696
	Glycosyltransferase	FUT10						1.09872
	Glycosyltransferase	FUT9						1.68935
	Glycosyltransferase	GLT1D1						1.28504
	Proteoglycan	GPC2	-0.519532					0.791906
	Kinase	HK3						2.42151
	Lectins	KLRC1						1.2044
	Lectins	KLRC2						1.46287
	Lectins	KLRC4						2.17033
	Lectins	KLRF1						1.2991
	Lectins	KLRK1						1.0998
	Proteoglycan	PRELP						1.96462
	Lectins	SIGLEC1						4.22456
	Lectins	SIGLEC10						0.7604
	Lectins	SIGLEC12						3.3472
	Lectins	SIGLEC14						2.77896
	Lectins	SIGLEC5						3.14609
	Lectins	SIGLEC8						1.76754
	Lectins	SIGLEC9						2.08919
	Glycosyltransferase	ST3GAL2						1.05412
	Glycosyltransferase	ST8SIA3						2.10108
	Glycosyltransferase	ST8SIA6						1.41415
	Phosphotransferase	PIGG				-0.159419		-0.668666
	Lectins	LY75						-0.591717
	Glycosyltransferase	UGT2B17	-0.588301
	Glycosyltransferase	ALG10						-0.795894
	Lectins	KLRG1				0.469181		1.03424
	Sulfotransferase	CHST1						1.16504
	Lectins	CLECL1						1.10421
	Lectins	MASP2						0.933708
	Proteoglycan	SDC3						0.72095
	Proteoglycans	CD44	0.308799		-0.251516	0.408304
	Glycosyltransferase	EXTL2	-0.501612	-0.465708	-0.47014
	Glycosyltransferase	MGAT1	0.25327		-0.304947	-0.319334
	Pyrophosphorylase	UAP1	0.208893		0.288994	0.373936		-0.5034
	Nucleotidyltransferase	UGP2	0.224631		-0.331434
	Isomerase	MPI	0.28033		-0.57956
	Epimerase	GNE	0.378901		0.508855
	Glycosidase	NEU1			-0.513198	-0.300267
	Sulfotransferase	CHST15	0.200743		0.445914	0.166212
	Mutase	PGM3	0.397763			0.387442
	Decarboxylase	UXS1	0.350863			0.262517
	Proteoglycans	GPC6	0.567062			0.549206
	Transporter	SLC35A4			-0.400596	-0.46513
	Receptor	M6PR			-0.395205	-0.105463
	Glycosidase	HEXA	0.316109		-0.422353
	Transporter	SLC35A1			-0.380402	0.392657
	Lectins	LGALS4			-0.356674	-0.529087
	Sulfatase	ARSA	0.412152		-0.346923	-0.188254
	Glycosyltransferase	GALNT6			-0.290064	0.336255
	Glycosyltransferase	C1GALT1			0.509187	0.306542
	Transporter	SLC35D2	0.320827			0.399208
	Glycosyltransferase	DPY19L1	-0.324136		-0.3732
	Dehydrogenase	UGDH			-0.530806			-0.456782
	Glycosidase	MAN1B1	0.261828		-0.504608
	Lectins	LGALS8		-0.250742	0.221455			0.420167
	Glycosidase	MAN1A2	-0.545418	-0.263217				-0.373768
	Glycosyltransferase	POMGNT1	0.438121		-0.256025
	Nucleotidyltransferase	GALT			-0.540593
	Glycosyltransferase	MGAT3			0.345235
	Glycosyltransferase	HAS3		0.348684
	Transporter	SLC35A3				0.414932
	Glycosyltransferase	FUT4			0.393608
	Glycosidase	MAN2A1				0.549474
	Glycosyltransferase	ALG8			-0.578536
	Acetyltransferases	GNPNAT1			-0.332562
	Glycosyltransferase	GALNT3			0.340307
	Glycosyltransferase	ST6GAL1			0.391516
	Glycosyltransferase	EOGT			0.473204			-0.569991
	Glycosyltransferase	GALNT5			0.486712
	Sulfotransferase	HS2ST1			-0.282563	0.347218
	Lectins	CHI3L2	0.556962
	Sulfotransferase	NDST2				-0.187931
	Glycosidase	EDEM1				0.29703
	Glycosyltransferase	POGLUT1				0.35684
	Kinase	NAGK	0.306155	0.270033
	Glycosyltransferase	GALNT7	-0.397128
	Acetyltransferases	HGSNAT	0.246808
	Glycosidase	MAN1A1	-0.469678
	Glycosyltransferase	B3GALT5			-0.568663
	Glycosyltransferase	UGGT1			-0.51971
	Transporter	PIGW			-0.482907
	Glycosyltransferase	DPAGT1			-0.476395
	Mutase	PGM2			-0.474777
	Phosphatases	PMM2			-0.459961	-0.202502
	Glycosyltransferase	B4GALT4			-0.443959			-0.492475
	Glycosyltransferase	EXTL3			-0.43291	-0.250321
	Glycosidase	MAN2A2			-0.421897	-0.146273
	Glycosyltransferase	POMT1			-0.404754
	Glycosyltransferase	UGT1A10			-0.394215
	Sulfotransferase	CHST4			-0.30943
	Glycosyltransferase	GTDC1			0.50699	0.349665		0.5701
	Transporter	SLC35D1		-0.337433
	Glycosyltransferase	PIGB				0.354165
	Polyprenol synthesis	DHDDS	0.314848
	Glycosyltransferase	ABO	-0.489717
	Glycosyltransferase	B4GALT3	0.37178
	Glycosyltransferase	B4GALT6				0.30356
	Proteoglycans	COL9A3	0.573453
	Glycosidase	EDEM3				0.571043		-0.463866
	Glycosyltransferase	FKTN			0.352028	0.392928
	Glycosidase	GALC				0.526287
	Glycosyltransferase	GALNT13				0.243886
	Glycosidase	GLB1	0.443758
	Glycosyltransferase	PIGV				0.23585
	Lectins	PLA2R1				0.433298
	Transporter	SLC35B3				0.383948
	Transporter	SLC35B4	-0.352203
	Glycosyltransferase	UGT1A6	-0.488801
	Glycosidase	HEXB	0.206168			0.187352		-0.563384
	Glycosyltransferase	PIGM			-0.33165
	Glycosyltransferase	ALG10B			0.55645
	Glycosyltransferase	ALG1L	0.400314
	Lectins	CLEC16A			0.317401			-0.519622
	Glycosyltransferase	TMTC3	-0.35667
	Sulfotransferase	CHST10			-0.31222	-0.221935
	Transporter	SLC35C2	0.204657			-0.240754
	Glycosyltransferase	GXYLT1		-0.386871
	Deaminase	GNPDA1		-0.275746
	Glycosyltransferase	FKRP				-0.187862
	Glycosyltransferase	B3GALNT2	-0.223928
	Lectins	CHODL	0.537877
