# Supplementary material for: Transcriptomic Analysis of Respiratory Tissue and Cell Line Models to Examine Glycosylation Machinery during SARS-CoV-2 Infection
Source: Viruses. 2021 Jan 8;13(1):82. doi: 10.3390/v13010082 (PMC7827443; doi:10.3390/v13010082)
Supplement: Supplementary file 1 [file viruses-13-00082-s001.zip › Supplementary Tables_Figures/S4_Gene Enrichment Analysis Results.xlsx]

## Sheet: Suppl. Table 3 gProfiler
S3: Gene Enrichment Analysis Results - Table represents the gene enrichment analysis results obtained from the g:profiler tool.
source	term_name	term_id	adjusted_p_value	negative_log10_of_adjusted_p_value	term_size	query_size	intersection_size	Effective_ domain_size	intersections
GO:MF	transferase activity, transferring glycosyl groups	GO:0016757	3.87e-117	116.412	288	293	106	18134	ST6GALNAC4,ST6GALNAC3,B4GALNT1,FUT3,AGL,FUT9,FUT6,B3GNT6,GCNT3,B3GNT5,B3GNT2,B3GALNT1,B3GALT6,B3GALT4,B3GNT9,B3GNT7,CSGALNACT1,B4GALNT3,CHPF2,B4GALNT2,MGAT4B,MGAT4C,MGAT4A,EXT1,LFNG,RFNG,MFNG,OGT,POMGNT2,FUT10,FUT8,FUT2,FUT1,ALG9,PIGZ,ALG3,MGAT2,MGAT5,MGAT5B,ALG12,ST6GALNAC6,ST6GALNAC5,ST6GALNAC2,ST6GALNAC1,ST8SIA3,ST8SIA4,ST8SIA6,B4GALT1,TMTC4,GCNT4,GCNT1,ST3GAL4,ST3GAL2,ST3GAL1,ST3GAL6,B4GALT2,…
GO:MF	carbohydrate binding	GO:0030246	5.16e-100	99.2871	270	293	94	18134	CLEC7A,AGL,GALM,GAA,MGAT2,GANAB,MAN2B2,MAN2B1,MGAM,FBXO2,CALR,CANX,ASGR1,HK1,HK2,HK3,GALK1,GUSB,PKD1L2,PKD1,SELL,CD93,VCAN,CD69,CLEC4A,CLEC4E,CLEC4M,CD22,LGALS3,CHI3L1,LGALS9,PRG2,LGALS9C,LGALS2,LGALS9B,CLEC11A,LMAN2,LAYN,LGALS1,OLR1,CLEC2B,GALNT2,GALNT1,CD209,GALNT11,GALNT14,GALNT12,GALNT18,GALNT16,GALNT10,CLEC4C,KLRC2,KLRC1,KLRF1,KLRD1,KLRK1,SIGLEC10,OS9,CLEC12B,SIGLEC7,SIGLEC8,SIGLEC9,SIGLEC14…
GO:MF	transferase activity, transferring hexosyl groups	GO:0016758	6.42e-97	96.1927	216	293	86	18134	B4GALNT1,FUT3,AGL,FUT9,FUT6,B3GNT6,GCNT3,B3GNT5,B3GNT2,B3GALNT1,B3GALT6,B3GALT4,B3GNT9,B3GNT7,CSGALNACT1,B4GALNT3,CHPF2,B4GALNT2,MGAT4B,MGAT4C,MGAT4A,EXT1,LFNG,RFNG,MFNG,OGT,POMGNT2,FUT10,FUT8,FUT2,FUT1,ALG9,PIGZ,ALG3,MGAT2,MGAT5,MGAT5B,ALG12,B4GALT1,TMTC4,GCNT4,GCNT1,B4GALT2,B4GALT7,GALNT2,GALNT1,GALNT11,GALNT14,GALNT12,GALNT18,GALNT16,GALNT10,PIGH,UGCG,ALG1,ALG10,DPM1,ALG5,POMT2,TMTC2,UGT1A7,DP…
GO:MF	UDP-glycosyltransferase activity	GO:0008194	6.93e-71	70.1593	152	293	63	18134	B4GALNT1,B3GNT6,GCNT3,B3GNT5,B3GNT2,B3GALNT1,B3GALT6,B3GALT4,B3GNT9,B3GNT7,CSGALNACT1,B4GALNT3,CHPF2,B4GALNT2,MGAT4B,MGAT4C,MGAT4A,EXT1,LFNG,RFNG,MFNG,OGT,POMGNT2,MGAT2,MGAT5,MGAT5B,B4GALT1,GCNT4,GCNT1,B4GALT2,B4GALT7,GALNT2,GALNT1,GALNT11,GALNT14,GALNT12,GALNT18,GALNT16,GALNT10,PIGH,UGCG,ALG5,UGT1A7,B3GAT3,B3GAT1,A4GALT,B4GALT5,CHPF,EXT2,UGT2B7,GYG1,GYG2,HAS2,PLOD3,XYLT2,XXYLT1,XYLT1,ALG13,GCNT2…
GO:MF	transferase activity	GO:0016740	4.21e-57	56.3761	2377	293	154	18134	ST6GALNAC4,ST6GALNAC3,B4GALNT1,HS3ST2,HS3ST3B1,HS3ST1,HS3ST6,HS3ST4,FUT3,CHST12,GAL3ST4,AGL,FUT9,FUT6,B3GNT6,GCNT3,B3GNT5,B3GNT2,B3GALNT1,B3GALT6,B3GALT4,B3GNT9,B3GNT7,CSGALNACT1,B4GALNT3,CHPF2,B4GALNT2,MGAT4B,MGAT4C,MGAT4A,EXT1,LFNG,RFNG,MFNG,OGT,POMGNT2,TGFBR3,PAPSS1,PAPSS2,FUT10,FUT8,FUT2,FUT1,ALG9,PIGZ,ALG3,MGAT2,MGAT5,MGAT5B,ALG12,ST6GALNAC6,ST6GALNAC5,ST6GALNAC2,ST6GALNAC1,ST8SIA3,ST8SIA4,S…
GO:MF	acetylglucosaminyltransferase activity	GO:0008375	2.06e-37	36.6853	60	293	31	18134	B3GNT6,GCNT3,B3GNT5,B3GNT2,B3GALNT1,B3GALT6,B3GALT4,B3GNT9,B3GNT7,MGAT4B,MGAT4C,MGAT4A,EXT1,LFNG,RFNG,MFNG,OGT,POMGNT2,MGAT2,MGAT5,MGAT5B,GCNT4,GCNT1,PIGH,EXT2,XYLT2,XYLT1,ALG13,GCNT2,PIGA,PIGQ
GO:MF	catalytic activity	GO:0003824	7.07e-32	31.1508	5837	293	196	18134	ST6GALNAC4,ST6GALNAC3,B4GALNT1,HS3ST2,HS3ST3B1,HS3ST1,HS3ST6,HS3ST4,FUT3,CRYL1,SRD5A3,CHST12,GAL3ST4,AGL,FUT9,FUT6,B3GNT6,GCNT3,B3GNT5,B3GNT2,B3GALNT1,B3GALT6,B3GALT4,B3GNT9,B3GNT7,CSGALNACT1,B4GALNT3,CHPF2,B4GALNT2,MGAT4B,MGAT4C,MGAT4A,EXT1,LFNG,RFNG,MFNG,OGT,POMGNT2,TGFBR3,PAPSS1,PAPSS2,GALM,FUT10,FUT8,FUT2,FUT1,ALG9,PIGZ,ALG3,GAA,MGAT2,MGAT5,MGAT5B,ALG12,NAGA,GLA,GANAB,FUCA1,FUCA2,MAN2B2,MAN2B…
GO:MF	sulfotransferase activity	GO:0008146	2.93e-26	25.5326	55	293	24	18134	HS3ST2,HS3ST3B1,HS3ST1,HS3ST6,HS3ST4,CHST12,GAL3ST4,CHST11,CHST13,CHST3,CHST7,DSEL,GAL3ST1,GAL3ST2,HS6ST1,HS6ST3,HS6ST2,CHST1,CHST14,CHST9,CHST2,CHST6,TPST1,UST
GO:MF	acetylgalactosaminyltransferase activity	GO:0008376	1.55e-24	23.8088	48	293	22	18134	B4GALNT1,B3GNT6,B3GNT5,B3GNT2,B3GALNT1,B3GALT6,B3GALT4,B3GNT9,B3GNT7,CSGALNACT1,B4GALNT3,CHPF2,B4GALNT2,GALNT2,GALNT1,GALNT11,GALNT14,GALNT12,GALNT18,GALNT16,GALNT10,CHPF
GO:MF	transferase activity, transferring sulfur-containing groups	GO:0016782	1.57e-22	21.8035	74	293	24	18134	HS3ST2,HS3ST3B1,HS3ST1,HS3ST6,HS3ST4,CHST12,GAL3ST4,CHST11,CHST13,CHST3,CHST7,DSEL,GAL3ST1,GAL3ST2,HS6ST1,HS6ST3,HS6ST2,CHST1,CHST14,CHST9,CHST2,CHST6,TPST1,UST
GO:MF	sialyltransferase activity	GO:0008373	2.21e-20	19.6556	21	293	15	18134	ST6GALNAC4,ST6GALNAC3,ST6GALNAC6,ST6GALNAC5,ST6GALNAC2,ST6GALNAC1,ST8SIA3,ST8SIA4,ST8SIA6,ST3GAL4,ST3GAL2,ST3GAL1,ST3GAL6,ST3GAL5,ST3GAL3
GO:MF	catalytic activity, acting on a glycoprotein	GO:0140103	1.94e-19	18.7122	23	293	15	18134	B3GNT6,GCNT3,B3GALT6,B4GALNT3,MGAT4B,MGAT4C,MGAT4A,FUT8,MGAT2,MGAT5,MGAT5B,GCNT4,GCNT1,B4GALT7,C1GALT1C1
GO:MF	galactosyltransferase activity	GO:0008378	3.73e-17	16.4286	36	293	16	18134	B3GNT6,B3GNT5,B3GNT2,B3GALNT1,B3GALT6,B3GALT4,B3GNT9,B3GNT7,B4GALT1,B4GALT2,B4GALT7,B3GAT1,A4GALT,B4GALT5,C1GALT1C1,PLOD3
GO:MF	hydrolase activity, hydrolyzing O-glycosyl compounds	GO:0004553	8.11e-13	12.091	99	293	19	18134	AGL,GAA,NAGA,GLA,GANAB,FUCA1,FUCA2,MAN2B2,MAN2B1,NAGLU,MGAM,GUSB,MAN1C1,EDEM2,NEU4,MOGS,GBA,ENGASE,NAGPA
GO:MF	monosaccharide binding	GO:0048029	1.05e-12	11.9802	74	293	17	18134	HK1,HK2,HK3,GALK1,CLEC4A,CLEC4M,LGALS9,LMAN2,CD209,MRC1,COLEC10,DPM1,FUOM,COLEC12,PLOD3,LMAN1,LMAN2L
GO:MF	sialic acid binding	GO:0033691	2.36e-12	11.6263	21	293	11	18134	ST8SIA3,ST8SIA4,CD22,SIGLEC10,SIGLEC7,SIGLEC8,SIGLEC9,SIGLEC14,SIGLEC5,SIGLEC12,SELE
GO:MF	mannosyltransferase activity	GO:0000030	4.89e-12	11.3106	29	293	12	18134	ALG9,PIGZ,ALG3,ALG12,TMTC4,ALG1,DPM1,POMT2,TMTC2,DPM2,DPM3,ALG11
GO:MF	hydrolase activity, acting on glycosyl bonds	GO:0016798	3.35e-10	9.47453	136	293	19	18134	AGL,GAA,NAGA,GLA,GANAB,FUCA1,FUCA2,MAN2B2,MAN2B1,NAGLU,MGAM,GUSB,MAN1C1,EDEM2,NEU4,MOGS,GBA,ENGASE,NAGPA
GO:MF	UDP-galactosyltransferase activity	GO:0035250	4.71e-10	9.32707	23	293	10	18134	B3GALNT1,B3GALT6,B3GALT4,B4GALT1,B4GALT2,B4GALT7,B3GAT1,A4GALT,B4GALT5,PLOD3
GO:MF	fucosyltransferase activity	GO:0008417	2.41e-09	8.61739	13	293	8	18134	FUT3,FUT9,FUT6,FUT10,FUT8,FUT2,FUT1,POFUT2
GO:MF	mannose binding	GO:0005537	4.54e-09	8.34248	20	293	9	18134	CLEC4A,CLEC4M,LMAN2,CD209,MRC1,COLEC10,DPM1,LMAN1,LMAN2L
GO:MF	alpha-N-acetylgalactosaminide alpha-2,6-sialyltransferase activity	GO:0001665	8.05e-09	8.09399	6	293	6	18134	ST6GALNAC4,ST6GALNAC3,ST6GALNAC6,ST6GALNAC5,ST6GALNAC2,ST6GALNAC1
GO:MF	heparan sulfate sulfotransferase activity	GO:0034483	2.31e-08	7.63572	16	293	8	18134	HS3ST2,HS3ST3B1,HS3ST1,HS3ST6,HS3ST4,HS6ST1,HS6ST3,HS6ST2
GO:MF	racemase and epimerase activity, acting on carbohydrates and derivatives	GO:0016857	3.98e-08	7.40009	11	293	7	18134	GALM,GLCE,DSEL,DSE,TSTA3,FUOM,GALE
GO:MF	glucuronosyltransferase activity	GO:0015020	4.61e-08	7.33603	34	293	10	18134	CSGALNACT1,CHPF2,EXT1,UGT1A7,B3GAT3,B3GAT1,CHPF,EXT2,UGT2B7,UGT2A1
GO:MF	glucosyltransferase activity	GO:0046527	1.3e-07	6.88519	19	293	8	18134	UGCG,ALG10,ALG5,GBA,GYG1,GYG2,PLOD3,UGGT2
GO:MF	polypeptide N-acetylgalactosaminyltransferase activity	GO:0004653	1.3e-07	6.88519	19	293	8	18134	GALNT2,GALNT1,GALNT11,GALNT14,GALNT12,GALNT18,GALNT16,GALNT10
GO:MF	chondroitin sulfotransferase activity	GO:0034481	5.07e-07	6.29501	5	293	5	18134	CHST12,CHST11,CHST13,CHST3,CHST7
GO:MF	racemase and epimerase activity	GO:0016854	3.48293e-06	5.45806	18	293	7	18134	GALM,GLCE,DSEL,DSE,TSTA3,FUOM,GALE
GO:MF	[heparan sulfate]-glucosamine 3-sulfotransferase 1 activity	GO:0008467	1.03666e-05	4.98436	7	293	5	18134	HS3ST2,HS3ST3B1,HS3ST1,HS3ST6,HS3ST4
GO:MF	galactoside binding	GO:0016936	1.03666e-05	4.98436	7	293	5	18134	GLA,LGALS9,LGALS9C,LGALS2,LGALS9B
GO:MF	N-acetylglucosamine 6-O-sulfotransferase activity	GO:0001517	1.03666e-05	4.98436	7	293	5	18134	CHST3,CHST7,CHST1,CHST2,CHST6
GO:MF	glucosidase activity	GO:0015926	2.16838e-05	4.66386	14	293	6	18134	AGL,GAA,GANAB,MGAM,MOGS,GBA
GO:MF	manganese ion binding	GO:0030145	2.97355e-05	4.52673	63	293	10	18134	MGAT2,MGAT5,MGAT5B,B4GALT1,B4GALT7,GALNT2,GALNT1,GYG1,XYLT2,XXYLT1
GO:MF	beta-galactoside (CMP) alpha-2,3-sialyltransferase activity	GO:0003836	3.18047e-05	4.49751	4	293	4	18134	ST3GAL4,ST3GAL2,ST3GAL1,ST3GAL3
GO:MF	N-acetyllactosaminide beta-1,3-N-acetylglucosaminyltransferase activity	GO:0008532	6.05651e-05	4.21778	9	293	5	18134	B3GNT6,B3GNT5,B3GNT2,B3GNT9,B3GNT7
GO:MF	beta-1,3-galactosyltransferase activity	GO:0048531	0.000119529	3.92253	10	293	5	18134	B3GALNT1,B3GALT6,B3GALT4,B3GAT1,C1GALT1C1
GO:MF	GPI-anchor transamidase activity	GO:0003923	0.000156996	3.80411	5	293	4	18134	PIGK,PIGT,PIGS,PIGU
GO:MF	N-acetylgalactosamine 4-O-sulfotransferase activity	GO:0001537	0.000156996	3.80411	5	293	4	18134	CHST11,CHST13,CHST14,CHST9
GO:MF	UDP-glucosyltransferase activity	GO:0035251	0.0003658	3.43676	12	293	5	18134	UGCG,ALG5,GYG1,GYG2,UGGT2
GO:MF	alpha-glucosidase activity	GO:0090599	0.000464984	3.33256	6	293	4	18134	AGL,GAA,GANAB,MGAM
GO:MF	UDP-galactose:beta-N-acetylglucosamine beta-1,3-galactosyltransferase activity	GO:0008499	0.00107114	2.97015	7	293	4	18134	B3GALNT1,B3GALT6,B3GALT4,B3GAT1
GO:MF	oligosaccharide binding	GO:0070492	0.00133278	2.87524	15	293	5	18134	SELL,LGALS9,LGALS1,CHID1,SELE
GO:MF	carboxylic acid binding	GO:0031406	0.00183419	2.73656	224	293	15	18134	ST8SIA3,ST8SIA4,VCAN,CD22,LAYN,SIGLEC10,SIGLEC7,SIGLEC8,SIGLEC9,SIGLEC14,SIGLEC5,SIGLEC12,UGT1A7,PLOD3,SELE
GO:MF	beta-1,3-galactosyl-O-glycosyl-glycoprotein beta-1,6-N-acetylglucosaminyltransferase activity	GO:0003829	0.00198845	2.70148	3	293	3	18134	GCNT3,GCNT4,GCNT1
GO:MF	dolichyl-phosphate beta-D-mannosyltransferase activity	GO:0004582	0.00198845	2.70148	3	293	3	18134	DPM1,DPM2,DPM3
GO:MF	alpha-1,2-mannosyltransferase activity	GO:0000026	0.00198845	2.70148	3	293	3	18134	ALG9,PIGZ,ALG11
GO:MF	N-acetyllactosaminide beta-1,6-N-acetylglucosaminyltransferase activity	GO:0008109	0.00198845	2.70148	3	293	3	18134	GCNT3,GCNT4,GCNT2
GO:MF	alpha-1,3-mannosylglycoprotein 4-beta-N-acetylglucosaminyltransferase activity	GO:0008454	0.00198845	2.70148	3	293	3	18134	MGAT4B,MGAT4C,MGAT4A
GO:MF	O-fucosylpeptide 3-beta-N-acetylglucosaminyltransferase activity	GO:0033829	0.00198845	2.70148	3	293	3	18134	LFNG,RFNG,MFNG
GO:MF	chondroitin 4-sulfotransferase activity	GO:0047756	0.00198845	2.70148	3	293	3	18134	CHST12,CHST11,CHST13
GO:MF	mannose-ethanolamine phosphotransferase activity	GO:0051377	0.00198845	2.70148	3	293	3	18134	PIGG,PIGO,PIGN
GO:MF	heparan sulfate 6-O-sulfotransferase activity	GO:0017095	0.00198845	2.70148	3	293	3	18134	HS6ST1,HS6ST3,HS6ST2
GO:MF	alpha-(1->3)-fucosyltransferase activity	GO:0046920	0.002115	2.67469	8	293	4	18134	FUT3,FUT9,FUT6,FUT10
GO:MF	organic acid binding	GO:0043177	0.00345935	2.46101	236	293	15	18134	ST8SIA3,ST8SIA4,VCAN,CD22,LAYN,SIGLEC10,SIGLEC7,SIGLEC8,SIGLEC9,SIGLEC14,SIGLEC5,SIGLEC12,UGT1A7,PLOD3,SELE
GO:MF	dolichyl-phosphate-mannose-protein mannosyltransferase activity	GO:0004169	0.00375855	2.42498	9	293	4	18134	TMTC4,DPM1,POMT2,TMTC2
GO:MF	galactose 3-O-sulfotransferase activity	GO:0050694	0.0078584	2.10467	4	293	3	18134	GAL3ST4,GAL3ST1,GAL3ST2
GO:MF	galactosylceramide sulfotransferase activity	GO:0001733	0.0078584	2.10467	4	293	3	18134	GAL3ST4,GAL3ST1,GAL3ST2
GO:MF	phosphotransferase activity, for other substituted phosphate groups	GO:0016780	0.00834005	2.07883	21	293	5	18134	PIGG,PIGF,PIGO,PIGN,GNPTG
GO:MF	extracellular matrix structural constituent conferring compression resistance	GO:0030021	0.0106509	1.97261	22	293	5	18134	HSPG2,VCAN,PRG2,BGN,PRELP
GO:MF	glucokinase activity	GO:0004340	0.0194105	1.71196	5	293	3	18134	HK1,HK2,HK3
GO:MF	hexokinase activity	GO:0004396	0.0194105	1.71196	5	293	3	18134	HK1,HK2,HK3
GO:MF	galactose binding	GO:0005534	0.0194105	1.71196	5	293	3	18134	GALK1,LGALS9,COLEC12
GO:MF	mannokinase activity	GO:0019158	0.0194105	1.71196	5	293	3	18134	HK1,HK2,HK3
GO:MF	beta-N-acetylglucosaminylglycopeptide beta-1,4-galactosyltransferase activity	GO:0003831	0.0194105	1.71196	5	293	3	18134	B4GALT1,B4GALT2,B4GALT7
GO:MF	N-acetyllactosamine synthase activity	GO:0003945	0.0194105	1.71196	5	293	3	18134	B4GALT1,B4GALT2,B4GALT5
GO:MF	fructokinase activity	GO:0008865	0.0194105	1.71196	5	293	3	18134	HK1,HK2,HK3
GO:MF	opsonin binding	GO:0001846	0.0377107	1.42354	15	293	4	18134	CALR,CD93,CRP,MASP2
GO:MF	MHC class I protein complex binding	GO:0023024	0.038356	1.41617	6	293	3	18134	KLRC2,KLRC1,KLRD1
GO:MF	phosphatidylinositol N-acetylglucosaminyltransferase activity	GO:0017176	0.038356	1.41617	6	293	3	18134	PIGH,PIGA,PIGQ
GO:MF	alpha-mannosidase activity	GO:0004559	0.0496433	1.30414	16	293	4	18134	MAN2B2,MAN2B1,MAN1C1,EDEM2
GO:BP	carbohydrate derivative metabolic process	GO:1901135	1.22e-165	164.912	1128	287	196	17916	ST6GALNAC4,ST6GALNAC3,B4GALNT1,HS3ST2,HS3ST3B1,HS3ST1,HS3ST6,HS3ST4,FUT3,CRYL1,SRD5A3,CHST12,GAL3ST4,SLC35B2,FUT9,FUT6,B3GNT6,GCNT3,B3GNT5,B3GNT2,B3GALNT1,B3GALT6,B3GALT4,B3GNT9,B3GNT7,CSGALNACT1,CHPF2,B4GALNT2,MGAT4B,MGAT4C,MGAT4A,EXT1,LFNG,RFNG,MFNG,OGT,POMGNT2,PAPSS1,PAPSS2,FUT10,FUT8,FUT2,FUT1,ALG9,PIGZ,ALG3,MGAT2,MGAT5,MGAT5B,ALG12,NAGA,GLA,GANAB,FUCA1,FUCA2,MAN2B2,MAN2B1,ST6GALNAC6,ST6GALNA…
GO:BP	carbohydrate derivative biosynthetic process	GO:1901137	3.61e-160	159.443	668	287	165	17916	ST6GALNAC4,ST6GALNAC3,B4GALNT1,HS3ST2,HS3ST3B1,HS3ST1,HS3ST6,FUT3,CRYL1,SRD5A3,CHST12,GAL3ST4,SLC35B2,FUT9,FUT6,B3GNT6,GCNT3,B3GNT5,B3GNT2,B3GALNT1,B3GALT6,B3GALT4,B3GNT9,B3GNT7,CSGALNACT1,CHPF2,B4GALNT2,MGAT4B,MGAT4C,MGAT4A,EXT1,LFNG,RFNG,MFNG,OGT,POMGNT2,PAPSS1,PAPSS2,FUT10,FUT8,FUT2,FUT1,ALG9,PIGZ,ALG3,MGAT2,MGAT5,MGAT5B,ALG12,ST6GALNAC6,ST6GALNAC5,ST6GALNAC2,ST6GALNAC1,ST8SIA3,ST8SIA4,ST8SIA6…
GO:BP	glycoprotein metabolic process	GO:0009100	3.59e-147	146.445	411	287	136	17916	ST6GALNAC4,ST6GALNAC3,HS3ST3B1,HS3ST4,FUT3,SRD5A3,CHST12,GAL3ST4,FUT9,FUT6,B3GNT6,GCNT3,B3GNT5,B3GNT2,B3GALNT1,B3GALT6,B3GALT4,B3GNT9,B3GNT7,CSGALNACT1,CHPF2,B4GALNT2,MGAT4B,MGAT4C,MGAT4A,EXT1,LFNG,RFNG,MFNG,OGT,POMGNT2,FUT10,FUT8,FUT2,FUT1,ALG9,ALG3,MGAT2,MGAT5,MGAT5B,ALG12,GANAB,MAN2B2,MAN2B1,ST6GALNAC6,ST6GALNAC5,ST6GALNAC2,ST6GALNAC1,ST8SIA3,ST8SIA4,ST8SIA6,B4GALT1,FBXO2,SLC35C1,ARSB,ASGR1,FA…
GO:BP	glycoprotein biosynthetic process	GO:0009101	3.29e-134	133.483	336	287	121	17916	ST6GALNAC4,ST6GALNAC3,HS3ST3B1,FUT3,SRD5A3,CHST12,GAL3ST4,FUT9,FUT6,B3GNT6,GCNT3,B3GNT5,B3GNT2,B3GALNT1,B3GALT6,B3GALT4,B3GNT9,B3GNT7,CSGALNACT1,CHPF2,B4GALNT2,MGAT4B,MGAT4C,MGAT4A,EXT1,LFNG,RFNG,MFNG,OGT,POMGNT2,FUT10,FUT8,FUT2,FUT1,ALG9,ALG3,MGAT2,MGAT5,MGAT5B,ALG12,ST6GALNAC6,ST6GALNAC5,ST6GALNAC2,ST6GALNAC1,ST8SIA3,ST8SIA4,ST8SIA6,B4GALT1,SLC35C1,ASGR1,FAM20B,TMTC4,GCNT4,GCNT1,ST3GAL4,ST3GAL2…
GO:BP	glycosylation	GO:0070085	2.89e-111	110.539	264	287	100	17916	ST6GALNAC4,ST6GALNAC3,B4GALNT1,FUT3,SRD5A3,FUT9,FUT6,B3GNT6,GCNT3,B3GNT5,B3GNT2,B3GALNT1,B3GALT6,B3GALT4,B3GNT9,B3GNT7,B4GALNT2,MGAT4B,MGAT4C,MGAT4A,EXT1,LFNG,RFNG,MFNG,OGT,POMGNT2,FUT10,FUT8,FUT2,FUT1,ALG9,PIGZ,ALG3,MGAT2,MGAT5,MGAT5B,ALG12,ST6GALNAC6,ST6GALNAC5,ST6GALNAC2,ST6GALNAC1,ST8SIA3,ST8SIA4,ST8SIA6,B4GALT1,SLC35C1,ASGR1,TMTC4,GCNT4,GCNT1,ST3GAL4,ST3GAL2,ST3GAL1,ST3GAL6,B4GALT2,B4GALT7,M…
GO:BP	macromolecule glycosylation	GO:0043413	6.92e-107	106.16	251	287	96	17916	ST6GALNAC4,ST6GALNAC3,FUT3,SRD5A3,FUT9,FUT6,B3GNT6,GCNT3,B3GNT5,B3GNT2,B3GALNT1,B3GALT6,B3GALT4,B3GNT9,B3GNT7,B4GALNT2,MGAT4B,MGAT4C,MGAT4A,EXT1,LFNG,RFNG,MFNG,OGT,POMGNT2,FUT10,FUT8,FUT2,FUT1,ALG9,ALG3,MGAT2,MGAT5,MGAT5B,ALG12,ST6GALNAC6,ST6GALNAC5,ST6GALNAC2,ST6GALNAC1,ST8SIA3,ST8SIA4,ST8SIA6,B4GALT1,SLC35C1,ASGR1,TMTC4,GCNT4,GCNT1,ST3GAL4,ST3GAL2,ST3GAL1,ST3GAL6,B4GALT2,B4GALT7,MAN1C1,GALNT2,G…
GO:BP	protein glycosylation	GO:0006486	6.92e-107	106.16	251	287	96	17916	ST6GALNAC4,ST6GALNAC3,FUT3,SRD5A3,FUT9,FUT6,B3GNT6,GCNT3,B3GNT5,B3GNT2,B3GALNT1,B3GALT6,B3GALT4,B3GNT9,B3GNT7,B4GALNT2,MGAT4B,MGAT4C,MGAT4A,EXT1,LFNG,RFNG,MFNG,OGT,POMGNT2,FUT10,FUT8,FUT2,FUT1,ALG9,ALG3,MGAT2,MGAT5,MGAT5B,ALG12,ST6GALNAC6,ST6GALNAC5,ST6GALNAC2,ST6GALNAC1,ST8SIA3,ST8SIA4,ST8SIA6,B4GALT1,SLC35C1,ASGR1,TMTC4,GCNT4,GCNT1,ST3GAL4,ST3GAL2,ST3GAL1,ST3GAL6,B4GALT2,B4GALT7,MAN1C1,GALNT2,G…
GO:BP	organonitrogen compound biosynthetic process	GO:1901566	9.51e-76	75.0216	1916	287	159	17916	CLEC7A,ST6GALNAC4,ST6GALNAC3,B4GALNT1,HS3ST2,HS3ST3B1,HS3ST1,HS3ST6,FUT3,SRD5A3,CHST12,GAL3ST4,SLC35B2,FUT9,FUT6,B3GNT6,GCNT3,B3GNT5,B3GNT2,B3GALNT1,B3GALT6,B3GALT4,B3GNT9,B3GNT7,CSGALNACT1,CHPF2,B4GALNT2,MGAT4B,MGAT4C,MGAT4A,EXT1,LFNG,RFNG,MFNG,OGT,POMGNT2,PAPSS1,PAPSS2,FUT10,FUT8,FUT2,FUT1,ALG9,PIGZ,ALG3,MGAT2,MGAT5,MGAT5B,ALG12,ST6GALNAC6,ST6GALNAC5,ST6GALNAC2,ST6GALNAC1,ST8SIA3,ST8SIA4,ST8SIA…
GO:BP	aminoglycan biosynthetic process	GO:0006023	1.23e-69	68.9114	113	287	57	17916	HS3ST2,HS3ST3B1,HS3ST1,HS3ST6,CHST12,B3GNT6,B3GNT5,B3GNT2,B3GALT6,B3GNT9,B3GNT7,CSGALNACT1,CHPF2,EXT1,B4GALT1,HSPG2,ST3GAL4,ST3GAL2,ST3GAL1,ST3GAL6,B4GALT2,B4GALT7,VCAN,GLCE,CHST11,CHST13,CHST3,CHST7,DSEL,DSE,GPC1,GPC4,BGN,PRELP,SDC4,B3GAT3,B4GALT5,CHPF,EXT2,HS6ST1,HS6ST2,HAS2,SDC1,SDC3,CHST1,XYLT2,XYLT1,CHST14,CHST9,CHST2,CHST6,ST3GAL3,GCNT2,GPC3,PXYLP1,UST,GPC2
GO:BP	aminoglycan metabolic process	GO:0006022	2.32e-68	67.6338	170	287	64	17916	HS3ST2,HS3ST3B1,HS3ST1,HS3ST6,CHST12,B3GNT6,B3GNT5,B3GNT2,B3GALT6,B3GNT9,B3GNT7,CSGALNACT1,CHPF2,EXT1,FUCA1,NAGLU,B4GALT1,HSPG2,GALNS,ARSB,ST3GAL4,ST3GAL2,ST3GAL1,ST3GAL6,GUSB,B4GALT2,B4GALT7,VCAN,GLCE,CHI3L1,CHST11,CHST13,CHST3,CHST7,DSEL,DSE,GPC1,GPC4,BGN,PRELP,SDC4,B3GAT3,B3GAT1,B4GALT5,CHPF,EXT2,HS6ST1,HS6ST2,HAS2,SDC1,SDC3,CHST1,XYLT2,XYLT1,CHST14,CHST9,CHST2,CHST6,ST3GAL3,GCNT2,GPC3,PXYLP1,…
GO:BP	glycosaminoglycan biosynthetic process	GO:0006024	1.83e-65	64.7381	108	287	54	17916	HS3ST2,HS3ST3B1,HS3ST1,HS3ST6,CHST12,B3GNT2,B3GALT6,B3GNT7,CSGALNACT1,CHPF2,EXT1,B4GALT1,HSPG2,ST3GAL4,ST3GAL2,ST3GAL1,ST3GAL6,B4GALT2,B4GALT7,VCAN,GLCE,CHST11,CHST13,CHST3,CHST7,DSEL,DSE,GPC1,GPC4,BGN,PRELP,SDC4,B3GAT3,B4GALT5,CHPF,EXT2,HS6ST1,HS6ST2,HAS2,SDC1,SDC3,CHST1,XYLT2,XYLT1,CHST14,CHST9,CHST2,CHST6,ST3GAL3,GCNT2,GPC3,PXYLP1,UST,GPC2
GO:BP	glycosaminoglycan metabolic process	GO:0030203	4.68e-64	63.3296	158	287	60	17916	HS3ST2,HS3ST3B1,HS3ST1,HS3ST6,CHST12,B3GNT2,B3GALT6,B3GNT7,CSGALNACT1,CHPF2,EXT1,FUCA1,NAGLU,B4GALT1,HSPG2,GALNS,ARSB,ST3GAL4,ST3GAL2,ST3GAL1,ST3GAL6,GUSB,B4GALT2,B4GALT7,VCAN,GLCE,CHST11,CHST13,CHST3,CHST7,DSEL,DSE,GPC1,GPC4,BGN,PRELP,SDC4,B3GAT3,B3GAT1,B4GALT5,CHPF,EXT2,HS6ST1,HS6ST2,HAS2,SDC1,SDC3,CHST1,XYLT2,XYLT1,CHST14,CHST9,CHST2,CHST6,ST3GAL3,GCNT2,GPC3,PXYLP1,UST,GPC2
GO:BP	carbohydrate metabolic process	GO:0005975	2.96e-60	59.5291	640	287	93	17916	ST6GALNAC4,ST6GALNAC3,B4GALNT1,FUT3,CRYL1,CHST12,GAL3ST4,AGL,FUT9,FUT6,B3GNT6,GCNT3,B3GNT5,B3GNT2,B3GALNT1,B3GNT9,B3GNT7,CSGALNACT1,EXT1,OGT,GALM,FUT10,FUT8,FUT2,FUT1,GAA,MGAT2,NAGA,GLA,GANAB,FUCA1,FUCA2,MAN2B2,MAN2B1,ST6GALNAC6,ST6GALNAC5,ST6GALNAC1,ST8SIA3,ST8SIA4,ST8SIA6,B4GALT1,MGAM,HK1,HK2,HK3,GALK1,GCNT4,ST3GAL4,ST3GAL2,ST3GAL6,GUSB,B4GALT2,B4GALT7,TKT,CHI3L1,DCXR,CHID1,CHST11,CHST13,CHST3,…
GO:BP	protein O-linked glycosylation	GO:0006493	2.57e-46	45.5899	114	287	44	17916	ST6GALNAC4,B3GNT6,GCNT3,B3GNT5,B3GNT2,B3GALNT1,B3GALT6,B3GALT4,B3GNT9,B3GNT7,LFNG,RFNG,MFNG,OGT,POMGNT2,MGAT5B,ST6GALNAC2,ST8SIA6,SLC35C1,TMTC4,GCNT4,GCNT1,ST3GAL4,ST3GAL2,ST3GAL1,GALNT2,GALNT1,GALNT11,GALNT14,GALNT12,GALNT18,GALNT16,GALNT10,DPM1,POMT2,TMTC2,DPM2,DPM3,B4GALT5,C1GALT1C1,PLOD3,XXYLT1,ST3GAL3,POFUT2
GO:BP	glycolipid metabolic process	GO:0006664	1.09e-45	44.9631	109	287	43	17916	ST6GALNAC4,ST6GALNAC3,B4GALNT1,GAL3ST4,B3GNT5,B3GALNT1,B3GALT4,FUT2,PIGZ,NAGA,GLA,FUCA1,ST6GALNAC6,ST6GALNAC5,ST8SIA3,ST8SIA4,ST8SIA6,ST3GAL4,ST3GAL2,ST3GAL6,PIGH,UGCG,PIGG,PIGK,DPM1,DPM2,DPM3,PIGF,NEU4,GAL3ST1,GAL3ST2,A4GALT,B4GALT5,GBA,PIGT,PIGS,ST3GAL5,PIGO,PIGN,PIGA,PIGQ,PIGU,PIGX
GO:BP	liposaccharide metabolic process	GO:1903509	1.76e-45	44.7536	110	287	43	17916	ST6GALNAC4,ST6GALNAC3,B4GALNT1,GAL3ST4,B3GNT5,B3GALNT1,B3GALT4,FUT2,PIGZ,NAGA,GLA,FUCA1,ST6GALNAC6,ST6GALNAC5,ST8SIA3,ST8SIA4,ST8SIA6,ST3GAL4,ST3GAL2,ST3GAL6,PIGH,UGCG,PIGG,PIGK,DPM1,DPM2,DPM3,PIGF,NEU4,GAL3ST1,GAL3ST2,A4GALT,B4GALT5,GBA,PIGT,PIGS,ST3GAL5,PIGO,PIGN,PIGA,PIGQ,PIGU,PIGX
GO:BP	glycolipid biosynthetic process	GO:0009247	4.74e-44	43.3239	67	287	36	17916	ST6GALNAC4,ST6GALNAC3,B4GALNT1,GAL3ST4,B3GNT5,B3GALT4,PIGZ,ST6GALNAC6,ST6GALNAC5,ST8SIA3,ST8SIA4,ST8SIA6,ST3GAL4,ST3GAL2,ST3GAL6,PIGH,UGCG,PIGG,PIGK,DPM1,DPM2,DPM3,PIGF,GAL3ST1,GAL3ST2,A4GALT,B4GALT5,PIGT,PIGS,ST3GAL5,PIGO,PIGN,PIGA,PIGQ,PIGU,PIGX
GO:BP	protein N-linked glycosylation	GO:0006487	3.37e-43	42.4729	76	287	37	17916	SRD5A3,B3GALNT1,B4GALNT2,MGAT4B,MGAT4C,MGAT4A,FUT8,ALG9,ALG3,MGAT2,MGAT5,MGAT5B,ALG12,B4GALT1,ASGR1,ST3GAL1,B4GALT7,MAN1C1,GFPT1,GFPT2,ALG1,DOLK,ALG10,DOLPP1,DPM1,ALG5,DPM2,DPM3,GAL3ST1,ALG11,MOGS,LMAN1,PMM1,ALG13,UGGT2,MPDU1,ALG14
GO:BP	mucopolysaccharide metabolic process	GO:1903510	2.59e-35	34.5865	113	287	37	17916	CHST12,B3GNT2,B3GALT6,B3GNT7,CSGALNACT1,CHPF2,B4GALT1,GALNS,ARSB,ST3GAL4,ST3GAL2,ST3GAL1,ST3GAL6,GUSB,B4GALT2,VCAN,GLCE,CHST11,CHST13,CHST3,CHST7,DSEL,DSE,BGN,PRELP,B4GALT5,CHPF,HAS2,CHST1,XYLT2,XYLT1,CHST14,CHST9,CHST2,CHST6,ST3GAL3,UST
GO:BP	proteoglycan metabolic process	GO:0006029	6.28e-35	34.2018	89	287	34	17916	HS3ST3B1,HS3ST4,CHST12,GAL3ST4,B3GALT6,CSGALNACT1,CHPF2,EXT1,ARSB,FAM20B,B4GALT7,VCAN,GLCE,CHST11,CHST13,CHST3,CHST7,DSEL,DSE,GPC1,BGN,B3GAT3,B3GAT1,CHPF,EXT2,HS6ST1,HS6ST3,HS6ST2,XYLT2,XYLT1,CHST14,CHST9,PXYLP1,UST
GO:BP	membrane lipid metabolic process	GO:0006643	3.15e-34	33.5022	212	287	45	17916	ST6GALNAC4,ST6GALNAC3,B4GALNT1,FUT3,GAL3ST4,FUT6,B3GNT5,B3GALNT1,B3GALT4,FUT2,PIGZ,NAGA,GLA,FUCA1,ST6GALNAC6,ST6GALNAC5,ST8SIA3,ST8SIA4,ST8SIA6,ST3GAL4,ST3GAL2,ST3GAL6,PIGH,UGCG,PIGG,PIGK,DPM1,DPM2,DPM3,PIGF,NEU4,GAL3ST1,GAL3ST2,A4GALT,B4GALT5,GBA,PIGT,PIGS,ST3GAL5,PIGO,PIGN,PIGA,PIGQ,PIGU,PIGX
GO:BP	proteoglycan biosynthetic process	GO:0030166	3.98e-34	33.4002	63	287	30	17916	HS3ST3B1,CHST12,GAL3ST4,B3GALT6,CSGALNACT1,CHPF2,EXT1,FAM20B,VCAN,GLCE,CHST11,CHST13,CHST3,CHST7,DSEL,DSE,BGN,B3GAT3,B3GAT1,CHPF,EXT2,HS6ST1,HS6ST3,HS6ST2,XYLT2,XYLT1,CHST14,CHST9,PXYLP1,UST
GO:BP	oligosaccharide metabolic process	GO:0009311	6.98e-31	30.1559	49	287	26	17916	ST6GALNAC4,ST6GALNAC3,FUT3,GAL3ST4,B3GALNT1,FUT8,GAA,MGAT2,NAGA,GLA,MAN2B2,MAN2B1,ST6GALNAC6,ST6GALNAC5,ST6GALNAC1,ST8SIA3,ST8SIA4,ST8SIA6,B4GALT1,MGAM,ST3GAL4,ST3GAL2,ST3GAL6,NEU4,MOGS,MPDU1
GO:BP	membrane lipid biosynthetic process	GO:0046467	1.49e-30	29.8265	147	287	37	17916	ST6GALNAC4,ST6GALNAC3,B4GALNT1,GAL3ST4,B3GNT5,B3GALT4,PIGZ,ST6GALNAC6,ST6GALNAC5,ST8SIA3,ST8SIA4,ST8SIA6,ST3GAL4,ST3GAL2,ST3GAL6,PIGH,UGCG,PIGG,PIGK,DPM1,DPM2,DPM3,PIGF,GAL3ST1,GAL3ST2,A4GALT,B4GALT5,GBA,PIGT,PIGS,ST3GAL5,PIGO,PIGN,PIGA,PIGQ,PIGU,PIGX
GO:BP	sulfur compound biosynthetic process	GO:0044272	1.1e-24	23.96	193	287	36	17916	CHST12,SLC35B2,B3GNT2,B3GALT6,B3GNT7,CSGALNACT1,CHPF2,PAPSS1,PAPSS2,B4GALT1,ST3GAL4,ST3GAL2,ST3GAL1,ST3GAL6,B4GALT2,VCAN,GLCE,CHST11,CHST13,CHST3,CHST7,DSEL,DSE,BGN,PRELP,B4GALT5,CHPF,CHST1,XYLT2,XYLT1,CHST14,CHST9,CHST2,CHST6,ST3GAL3,UST
GO:BP	organonitrogen compound metabolic process	GO:1901564	6.82e-22	21.1659	6911	287	197	17916	CLEC7A,ST6GALNAC4,ST6GALNAC3,B4GALNT1,HS3ST2,HS3ST3B1,HS3ST1,HS3ST6,HS3ST4,FUT3,SRD5A3,CHST12,GAL3ST4,SLC35B2,FUT9,FUT6,B3GNT6,GCNT3,B3GNT5,B3GNT2,B3GALNT1,B3GALT6,B3GALT4,B3GNT9,B3GNT7,CSGALNACT1,CHPF2,B4GALNT2,MGAT4B,MGAT4C,MGAT4A,EXT1,LFNG,RFNG,MFNG,OGT,POMGNT2,TGFBR3,PAPSS1,PAPSS2,FUT10,FUT8,FUT2,FUT1,ALG9,PIGZ,ALG3,MGAT2,MGAT5,MGAT5B,ALG12,NAGA,GLA,GANAB,FUCA1,FUCA2,MAN2B2,MAN2B1,ST6GALNAC6,…
GO:BP	carbohydrate biosynthetic process	GO:0016051	7.99e-22	21.0975	215	287	35	17916	FUT3,CHST12,AGL,FUT9,B3GNT6,B3GNT5,B3GNT2,B3GALNT1,B3GNT9,B3GNT7,CSGALNACT1,EXT1,OGT,FUT8,MGAT2,ST6GALNAC6,ST6GALNAC5,ST6GALNAC1,ST8SIA6,B4GALT1,ST3GAL4,ST3GAL2,TKT,CHST11,CHST13,B4GALT5,EXT2,GYG1,GYG2,HAS2,PGM1,CHST14,CHST9,NANS,MPDU1
GO:BP	O-glycan processing	GO:0016266	1.19e-21	20.9263	58	287	22	17916	ST6GALNAC4,B3GNT6,GCNT3,B3GNT5,B3GNT2,B3GNT7,ST6GALNAC2,GCNT4,GCNT1,ST3GAL4,ST3GAL2,ST3GAL1,GALNT2,GALNT1,GALNT11,GALNT14,GALNT12,GALNT10,B4GALT5,C1GALT1C1,XXYLT1,ST3GAL3
GO:BP	chondroitin sulfate proteoglycan biosynthetic process	GO:0050650	1.21e-21	20.9178	31	287	18	17916	CHST12,B3GALT6,CSGALNACT1,CHPF2,VCAN,CHST11,CHST13,CHST3,CHST7,DSE,BGN,B3GAT3,B3GAT1,CHPF,XYLT2,XYLT1,CHST9,PXYLP1
GO:BP	chondroitin sulfate proteoglycan metabolic process	GO:0050654	1.98e-21	20.7023	44	287	20	17916	CHST12,B3GALT6,CSGALNACT1,CHPF2,ARSB,VCAN,CHST11,CHST13,CHST3,CHST7,DSEL,DSE,BGN,B3GAT3,B3GAT1,CHPF,XYLT2,XYLT1,CHST9,PXYLP1
GO:BP	cellular lipid metabolic process	GO:0044255	2.11e-20	19.6762	1079	287	69	17916	ST6GALNAC4,ST6GALNAC3,B4GALNT1,FUT3,CRYL1,SRD5A3,GAL3ST4,FUT6,B3GNT5,B3GALNT1,B3GALT4,B4GALNT2,FUT2,ALG9,PIGZ,ALG3,ALG12,NAGA,GLA,FUCA1,ST6GALNAC6,ST6GALNAC5,ST8SIA3,ST8SIA4,ST8SIA6,HSPG2,SLC35C1,ST3GAL4,ST3GAL2,ST3GAL6,PIGH,UGCG,ALG1,GPC1,GPC4,PIGG,PIGK,DOLK,ALG10,DOLPP1,DPM1,UGT1A7,DPM2,DPM3,PIGF,NEU4,SDC4,GAL3ST1,GAL3ST2,A4GALT,B4GALT5,ALG11,GBA,PIGT,PIGS,SDC1,SDC3,ST3GAL5,PIGO,PIGN,ALG13,GPC3…
GO:BP	macromolecule biosynthetic process	GO:0009059	6.16e-20	19.2104	5118	287	162	17916	CLEC7A,ST6GALNAC4,ST6GALNAC3,HS3ST2,HS3ST3B1,HS3ST1,HS3ST6,FUT3,SRD5A3,CHST12,GAL3ST4,AGL,FUT9,FUT6,B3GNT6,GCNT3,B3GNT5,B3GNT2,B3GALNT1,B3GALT6,B3GALT4,B3GNT9,B3GNT7,CSGALNACT1,CHPF2,B4GALNT2,MGAT4B,MGAT4C,MGAT4A,EXT1,LFNG,RFNG,MFNG,OGT,POMGNT2,FUT10,FUT8,FUT2,FUT1,ALG9,PIGZ,ALG3,MGAT2,MGAT5,MGAT5B,ALG12,ST6GALNAC6,ST6GALNAC5,ST6GALNAC2,ST6GALNAC1,ST8SIA3,ST8SIA4,ST8SIA6,B4GALT1,HSPG2,CALR,SLC35C…
GO:BP	sialylation	GO:0097503	1.01e-19	18.9944	21	287	15	17916	ST6GALNAC4,ST6GALNAC3,ST6GALNAC6,ST6GALNAC5,ST6GALNAC2,ST6GALNAC1,ST8SIA3,ST8SIA4,ST8SIA6,ST3GAL4,ST3GAL2,ST3GAL1,ST3GAL6,ST3GAL5,ST3GAL3
GO:BP	sulfur compound metabolic process	GO:0006790	3.22e-19	18.4922	374	287	41	17916	HS3ST3B1,CHST12,GAL3ST4,SLC35B2,B3GNT2,B3GALT6,B3GNT7,CSGALNACT1,CHPF2,PAPSS1,PAPSS2,B4GALT1,GALNS,ARSB,ST3GAL4,ST3GAL2,ST3GAL1,ST3GAL6,B4GALT2,VCAN,GLCE,CHST11,CHST13,CHST3,CHST7,DSEL,DSE,BGN,PRELP,B4GALT5,CHPF,CHST1,XYLT2,XYLT1,CHST14,CHST9,CHST2,CHST6,ST3GAL3,TPST1,UST
GO:BP	biosynthetic process	GO:0009058	8.99e-18	17.0464	6307	287	179	17916	CLEC7A,ST6GALNAC4,ST6GALNAC3,B4GALNT1,HS3ST2,HS3ST3B1,HS3ST1,HS3ST6,FUT3,CRYL1,SRD5A3,CHST12,GAL3ST4,SLC35B2,AGL,FUT9,FUT6,B3GNT6,GCNT3,B3GNT5,B3GNT2,B3GALNT1,B3GALT6,B3GALT4,B3GNT9,B3GNT7,CSGALNACT1,CHPF2,B4GALNT2,MGAT4B,MGAT4C,MGAT4A,EXT1,LFNG,RFNG,MFNG,OGT,POMGNT2,PAPSS1,PAPSS2,FUT10,FUT8,FUT2,FUT1,ALG9,PIGZ,ALG3,MGAT2,MGAT5,MGAT5B,ALG12,GLA,ST6GALNAC6,ST6GALNAC5,ST6GALNAC2,ST6GALNAC1,ST8SIA3,…
GO:BP	chondroitin sulfate biosynthetic process	GO:0030206	1.34e-17	16.8721	26	287	15	17916	CHST12,B3GALT6,CSGALNACT1,CHPF2,VCAN,CHST11,CHST13,CHST3,CHST7,DSE,BGN,CHPF,XYLT2,XYLT1,CHST9
GO:BP	GPI anchor biosynthetic process	GO:0006506	1.48e-17	16.8306	32	287	16	17916	PIGZ,PIGH,PIGG,PIGK,DPM1,DPM2,DPM3,PIGF,PIGT,PIGS,PIGO,PIGN,PIGA,PIGQ,PIGU,PIGX
GO:BP	heparan sulfate proteoglycan metabolic process	GO:0030201	1.48e-17	16.8306	32	287	16	17916	HS3ST3B1,HS3ST4,B3GALT6,CSGALNACT1,EXT1,GLCE,DSE,GPC1,B3GAT3,EXT2,HS6ST1,HS6ST3,HS6ST2,XYLT2,XYLT1,PXYLP1
GO:BP	chondroitin sulfate metabolic process	GO:0030204	1.74e-17	16.7591	39	287	17	17916	CHST12,B3GALT6,CSGALNACT1,CHPF2,ARSB,VCAN,CHST11,CHST13,CHST3,CHST7,DSEL,DSE,BGN,CHPF,XYLT2,XYLT1,CHST9
GO:BP	GPI anchor metabolic process	GO:0006505	2.83e-17	16.5488	33	287	16	17916	PIGZ,PIGH,PIGG,PIGK,DPM1,DPM2,DPM3,PIGF,PIGT,PIGS,PIGO,PIGN,PIGA,PIGQ,PIGU,PIGX
GO:BP	organic substance biosynthetic process	GO:1901576	5.39e-17	16.2682	6225	287	176	17916	CLEC7A,ST6GALNAC4,ST6GALNAC3,B4GALNT1,HS3ST2,HS3ST3B1,HS3ST1,HS3ST6,FUT3,CRYL1,SRD5A3,CHST12,GAL3ST4,SLC35B2,AGL,FUT9,FUT6,B3GNT6,GCNT3,B3GNT5,B3GNT2,B3GALNT1,B3GALT6,B3GALT4,B3GNT9,B3GNT7,CSGALNACT1,CHPF2,B4GALNT2,MGAT4B,MGAT4C,MGAT4A,EXT1,LFNG,RFNG,MFNG,OGT,POMGNT2,PAPSS1,PAPSS2,FUT10,FUT8,FUT2,FUT1,ALG9,PIGZ,ALG3,MGAT2,MGAT5,MGAT5B,ALG12,ST6GALNAC6,ST6GALNAC5,ST6GALNAC2,ST6GALNAC1,ST8SIA3,ST8S…
GO:BP	glycosphingolipid metabolic process	GO:0006687	4.85e-16	15.3139	64	287	19	17916	ST6GALNAC4,ST6GALNAC3,B4GALNT1,B3GALNT1,B3GALT4,NAGA,GLA,ST6GALNAC6,ST6GALNAC5,ST8SIA3,ST8SIA4,ST8SIA6,UGCG,NEU4,GAL3ST1,A4GALT,B4GALT5,GBA,ST3GAL5
GO:BP	fucosylation	GO:0036065	6.11e-16	15.2137	20	287	13	17916	FUT3,FUT9,FUT6,LFNG,RFNG,MFNG,FUT10,FUT8,FUT2,FUT1,SLC35C1,FUOM,POFUT2
GO:BP	protein metabolic process	GO:0019538	6.73e-16	15.1721	5955	287	169	17916	CLEC7A,ST6GALNAC4,ST6GALNAC3,HS3ST3B1,HS3ST4,FUT3,SRD5A3,CHST12,GAL3ST4,FUT9,FUT6,B3GNT6,GCNT3,B3GNT5,B3GNT2,B3GALNT1,B3GALT6,B3GALT4,B3GNT9,B3GNT7,CSGALNACT1,CHPF2,B4GALNT2,MGAT4B,MGAT4C,MGAT4A,EXT1,LFNG,RFNG,MFNG,OGT,POMGNT2,TGFBR3,FUT10,FUT8,FUT2,FUT1,ALG9,PIGZ,ALG3,MGAT2,MGAT5,MGAT5B,ALG12,GANAB,FUCA2,MAN2B2,MAN2B1,ST6GALNAC6,ST6GALNAC5,ST6GALNAC2,ST6GALNAC1,ST8SIA3,ST8SIA4,ST8SIA6,B4GALT1,HS…
GO:BP	carbohydrate derivative catabolic process	GO:1901136	1.06e-15	14.9729	191	287	28	17916	NAGA,GLA,FUCA1,FUCA2,NAGLU,HSPG2,FBXO2,GALNS,ARSB,GUSB,VCAN,EDEM2,CHI3L1,GPC1,GPC4,NEU4,BGN,PRELP,SDC4,GBA,NPL,SDC1,SDC3,AMDHD2,GPC3,GPC2,FBXO17,FBXO6
GO:BP	heparan sulfate proteoglycan biosynthetic process	GO:0015012	1.08e-15	14.9646	26	287	14	17916	HS3ST3B1,B3GALT6,CSGALNACT1,EXT1,GLCE,DSE,B3GAT3,EXT2,HS6ST1,HS6ST3,HS6ST2,XYLT2,XYLT1,PXYLP1
GO:BP	glycosphingolipid biosynthetic process	GO:0006688	1.08e-15	14.9646	26	287	14	17916	ST6GALNAC4,ST6GALNAC3,B4GALNT1,B3GALT4,ST6GALNAC6,ST6GALNAC5,ST8SIA3,ST8SIA4,ST8SIA6,UGCG,GAL3ST1,A4GALT,B4GALT5,ST3GAL5
GO:BP	cellular protein modification process	GO:0006464	1.27e-15	14.8948	4216	287	136	17916	ST6GALNAC4,ST6GALNAC3,HS3ST3B1,FUT3,SRD5A3,FUT9,FUT6,B3GNT6,GCNT3,B3GNT5,B3GNT2,B3GALNT1,B3GALT6,B3GALT4,B3GNT9,B3GNT7,B4GALNT2,MGAT4B,MGAT4C,MGAT4A,EXT1,LFNG,RFNG,MFNG,OGT,POMGNT2,TGFBR3,FUT10,FUT8,FUT2,FUT1,ALG9,PIGZ,ALG3,MGAT2,MGAT5,MGAT5B,ALG12,FUCA2,MAN2B2,MAN2B1,ST6GALNAC6,ST6GALNAC5,ST6GALNAC2,ST6GALNAC1,ST8SIA3,ST8SIA4,ST8SIA6,B4GALT1,FBXO2,SLC35C1,ASGR1,TMTC4,GCNT4,GCNT1,ST3GAL4,ST3GAL2,…
GO:BP	protein modification process	GO:0036211	1.27e-15	14.8948	4216	287	136	17916	ST6GALNAC4,ST6GALNAC3,HS3ST3B1,FUT3,SRD5A3,FUT9,FUT6,B3GNT6,GCNT3,B3GNT5,B3GNT2,B3GALNT1,B3GALT6,B3GALT4,B3GNT9,B3GNT7,B4GALNT2,MGAT4B,MGAT4C,MGAT4A,EXT1,LFNG,RFNG,MFNG,OGT,POMGNT2,TGFBR3,FUT10,FUT8,FUT2,FUT1,ALG9,PIGZ,ALG3,MGAT2,MGAT5,MGAT5B,ALG12,FUCA2,MAN2B2,MAN2B1,ST6GALNAC6,ST6GALNAC5,ST6GALNAC2,ST6GALNAC1,ST8SIA3,ST8SIA4,ST8SIA6,B4GALT1,FBXO2,SLC35C1,ASGR1,TMTC4,GCNT4,GCNT1,ST3GAL4,ST3GAL2,…
GO:BP	ganglioside biosynthetic process	GO:0001574	2.79e-15	14.5542	13	287	11	17916	ST6GALNAC4,ST6GALNAC3,B4GALNT1,B3GALT4,ST6GALNAC6,ST6GALNAC5,ST8SIA3,ST8SIA4,ST8SIA6,B4GALT5,ST3GAL5
GO:BP	keratan sulfate metabolic process	GO:0042339	2.88e-15	14.5413	34	287	15	17916	B3GNT2,B3GNT7,B4GALT1,GALNS,ST3GAL4,ST3GAL2,ST3GAL1,ST3GAL6,B4GALT2,PRELP,B4GALT5,CHST1,CHST2,CHST6,ST3GAL3
GO:BP	small molecule metabolic process	GO:0044281	5.25e-15	14.2798	1996	287	86	17916	CRYL1,SRD5A3,CHST12,SLC35B2,FUT9,FUT6,B3GNT2,B3GALT6,B3GNT7,CSGALNACT1,CHPF2,B4GALNT2,OGT,PAPSS1,PAPSS2,GALM,FUT10,FUT8,FUT2,FUT1,GAA,FUCA1,FUCA2,MAN2B2,MAN2B1,B4GALT1,GALNS,ARSB,HK1,HK2,HK3,GALK1,ST3GAL4,ST3GAL2,ST3GAL1,ST3GAL6,GUSB,B4GALT2,VCAN,GLCE,TKT,GFPT1,GFPT2,DCXR,CHST11,CHST13,CHST3,CHST7,DSEL,DSE,DPM1,UGT1A7,TSTA3,DPM2,BGN,PRELP,FUOM,B4GALT5,GMDS,GBA,CHPF,UGT2B7,GMPPB,HAS2,NPL,GALE,PLOD…
GO:BP	keratan sulfate biosynthetic process	GO:0018146	8.35e-15	14.0785	29	287	14	17916	B3GNT2,B3GNT7,B4GALT1,ST3GAL4,ST3GAL2,ST3GAL1,ST3GAL6,B4GALT2,PRELP,B4GALT5,CHST1,CHST2,CHST6,ST3GAL3
GO:BP	lipid metabolic process	GO:0006629	2.09e-14	13.6808	1422	287	70	17916	ST6GALNAC4,ST6GALNAC3,B4GALNT1,FUT3,CRYL1,SRD5A3,GAL3ST4,FUT6,B3GNT5,B3GALNT1,B3GALT4,B4GALNT2,FUT2,ALG9,PIGZ,ALG3,ALG12,NAGA,GLA,FUCA1,ST6GALNAC6,ST6GALNAC5,ST8SIA3,ST8SIA4,ST8SIA6,HSPG2,SLC35C1,ST3GAL4,ST3GAL2,ST3GAL6,PIGH,UGCG,ALG1,GPC1,GPC4,PIGG,PIGK,DOLK,ALG10,DOLPP1,DPM1,UGT1A7,DPM2,DPM3,PIGF,NEU4,SDC4,GAL3ST1,GAL3ST2,A4GALT,B4GALT5,ALG11,GBA,UGT2B7,PIGT,PIGS,SDC1,SDC3,ST3GAL5,PIGO,PIGN,ALG…
GO:BP	oligosaccharide-lipid intermediate biosynthetic process	GO:0006490	6.38e-14	13.1953	20	287	12	17916	SRD5A3,ALG9,ALG3,ALG12,ALG1,DOLK,ALG10,DOLPP1,ALG11,ALG13,MPDU1,ALG14
GO:BP	cellular macromolecule biosynthetic process	GO:0034645	9.06e-14	13.0429	4944	287	146	17916	ST6GALNAC4,ST6GALNAC3,HS3ST3B1,FUT3,SRD5A3,CHST12,GAL3ST4,AGL,FUT9,FUT6,B3GNT6,GCNT3,B3GNT5,B3GNT2,B3GALNT1,B3GALT6,B3GALT4,B3GNT9,B3GNT7,CSGALNACT1,CHPF2,B4GALNT2,MGAT4B,MGAT4C,MGAT4A,EXT1,LFNG,RFNG,MFNG,OGT,POMGNT2,FUT10,FUT8,FUT2,FUT1,ALG9,PIGZ,ALG3,MGAT2,MGAT5,MGAT5B,ALG12,ST6GALNAC6,ST6GALNAC5,ST6GALNAC2,ST6GALNAC1,ST8SIA3,ST8SIA4,ST8SIA6,B4GALT1,CALR,SLC35C1,ASGR1,SMC3,FAM20B,TMTC4,GCNT4,GC…
GO:BP	macromolecule modification	GO:0043412	1.11e-13	12.9558	4429	287	136	17916	ST6GALNAC4,ST6GALNAC3,HS3ST3B1,FUT3,SRD5A3,FUT9,FUT6,B3GNT6,GCNT3,B3GNT5,B3GNT2,B3GALNT1,B3GALT6,B3GALT4,B3GNT9,B3GNT7,B4GALNT2,MGAT4B,MGAT4C,MGAT4A,EXT1,LFNG,RFNG,MFNG,OGT,POMGNT2,TGFBR3,FUT10,FUT8,FUT2,FUT1,ALG9,PIGZ,ALG3,MGAT2,MGAT5,MGAT5B,ALG12,FUCA2,MAN2B2,MAN2B1,ST6GALNAC6,ST6GALNAC5,ST6GALNAC2,ST6GALNAC1,ST8SIA3,ST8SIA4,ST8SIA6,B4GALT1,FBXO2,SLC35C1,ASGR1,TMTC4,GCNT4,GCNT1,ST3GAL4,ST3GAL2,…
GO:BP	ganglioside metabolic process	GO:0001573	1.47e-13	12.8336	21	287	12	17916	ST6GALNAC4,ST6GALNAC3,B4GALNT1,B3GALT4,ST6GALNAC6,ST6GALNAC5,ST8SIA3,ST8SIA4,ST8SIA6,NEU4,B4GALT5,ST3GAL5
GO:BP	monosaccharide metabolic process	GO:0005996	3.64e-13	12.4383	300	287	31	17916	CRYL1,FUT9,FUT6,OGT,GALM,FUT10,FUT8,FUT2,FUT1,GAA,FUCA1,FUCA2,MAN2B2,MAN2B1,B4GALT1,HK1,HK2,HK3,GALK1,TKT,DCXR,UGT1A7,FUOM,UGT2B7,GALE,CHST1,PGM1,PMM1,POFUT2,SLC35A2,UGT2A1
GO:BP	aminoglycan catabolic process	GO:0006026	5.83e-13	12.2344	66	287	17	17916	FUCA1,NAGLU,HSPG2,GALNS,ARSB,GUSB,VCAN,CHI3L1,GPC1,GPC4,BGN,PRELP,SDC4,SDC1,SDC3,GPC3,GPC2
GO:BP	cellular biosynthetic process	GO:0044249	7.01e-13	12.1541	6111	287	165	17916	CLEC7A,ST6GALNAC4,ST6GALNAC3,B4GALNT1,HS3ST3B1,FUT3,SRD5A3,CHST12,GAL3ST4,SLC35B2,AGL,FUT9,FUT6,B3GNT6,GCNT3,B3GNT5,B3GNT2,B3GALNT1,B3GALT6,B3GALT4,B3GNT9,B3GNT7,CSGALNACT1,CHPF2,B4GALNT2,MGAT4B,MGAT4C,MGAT4A,EXT1,LFNG,RFNG,MFNG,OGT,POMGNT2,PAPSS1,PAPSS2,FUT10,FUT8,FUT2,FUT1,ALG9,PIGZ,ALG3,MGAT2,MGAT5,MGAT5B,ALG12,GLA,ST6GALNAC6,ST6GALNAC5,ST6GALNAC2,ST6GALNAC1,ST8SIA3,ST8SIA4,ST8SIA6,B4GALT1,CAL…
GO:BP	oligosaccharide biosynthetic process	GO:0009312	1.06e-12	11.9744	18	287	11	17916	FUT3,B3GALNT1,FUT8,MGAT2,ST6GALNAC6,ST6GALNAC5,ST6GALNAC1,B4GALT1,ST3GAL4,ST3GAL2,MPDU1
GO:BP	ceramide metabolic process	GO:0006672	2.42e-12	11.6159	97	287	19	17916	ST6GALNAC4,ST6GALNAC3,B4GALNT1,FUT3,FUT6,B3GALT4,NAGA,GLA,ST6GALNAC6,ST6GALNAC5,ST8SIA3,ST8SIA4,ST8SIA6,UGCG,NEU4,GAL3ST1,B4GALT5,GBA,ST3GAL5
GO:BP	glycosaminoglycan catabolic process	GO:0006027	2.46e-12	11.6091	60	287	16	17916	FUCA1,NAGLU,HSPG2,GALNS,ARSB,GUSB,VCAN,GPC1,GPC4,BGN,PRELP,SDC4,SDC1,SDC3,GPC3,GPC2
GO:BP	dolichol-linked oligosaccharide biosynthetic process	GO:0006488	2.48e-12	11.605	19	287	11	17916	SRD5A3,ALG9,ALG3,ALG12,ALG1,DOLK,ALG10,DOLPP1,ALG13,MPDU1,ALG14
GO:BP	amino sugar metabolic process	GO:0006040	3.19e-12	11.4958	41	287	14	17916	CSGALNACT1,B4GALNT2,ST3GAL1,CHI3L1,GFPT1,GFPT2,CHST3,CHST7,NPL,CHST1,AMDHD2,CHST2,CHST6,CMAS
GO:BP	oxoacid metabolic process	GO:0043436	1.68e-11	10.7755	1167	287	58	17916	CRYL1,CHST12,SLC35B2,B3GNT2,B3GALT6,B3GNT7,CSGALNACT1,CHPF2,OGT,PAPSS1,PAPSS2,B4GALT1,GALNS,ARSB,HK1,HK2,HK3,GALK1,ST3GAL4,ST3GAL2,ST3GAL1,ST3GAL6,GUSB,B4GALT2,VCAN,GLCE,GFPT1,GFPT2,DCXR,CHST11,CHST13,CHST3,CHST7,DSEL,DSE,UGT1A7,BGN,PRELP,B4GALT5,CHPF,UGT2B7,HAS2,NPL,PLOD3,CHST1,XYLT2,PGM1,AMDHD2,XYLT1,CHST14,CHST9,CHST2,CHST6,ST3GAL3,CMAS,TPST1,UST,UGT2A1
GO:BP	fucose metabolic process	GO:0006004	1.75e-11	10.7568	16	287	10	17916	FUT9,FUT6,FUT10,FUT8,FUT2,FUT1,FUCA1,FUCA2,FUOM,POFUT2
GO:BP	protein lipidation	GO:0006497	1.75e-11	10.7562	93	287	18	17916	PIGZ,PIGH,UGCG,PIGG,PIGK,DPM1,DPM2,DPM3,PIGF,GBA,PIGT,PIGS,PIGO,PIGN,PIGA,PIGQ,PIGU,PIGX
GO:BP	mannosylation	GO:0097502	3.3e-11	10.4814	38	287	13	17916	POMGNT2,ALG9,PIGZ,ALG3,ALG12,TMTC4,ALG1,DPM1,POMT2,TMTC2,DPM2,DPM3,ALG11
GO:BP	organic acid metabolic process	GO:0006082	3.39e-11	10.4695	1186	287	58	17916	CRYL1,CHST12,SLC35B2,B3GNT2,B3GALT6,B3GNT7,CSGALNACT1,CHPF2,OGT,PAPSS1,PAPSS2,B4GALT1,GALNS,ARSB,HK1,HK2,HK3,GALK1,ST3GAL4,ST3GAL2,ST3GAL1,ST3GAL6,GUSB,B4GALT2,VCAN,GLCE,GFPT1,GFPT2,DCXR,CHST11,CHST13,CHST3,CHST7,DSEL,DSE,UGT1A7,BGN,PRELP,B4GALT5,CHPF,UGT2B7,HAS2,NPL,PLOD3,CHST1,XYLT2,PGM1,AMDHD2,XYLT1,CHST14,CHST9,CHST2,CHST6,ST3GAL3,CMAS,TPST1,UST,UGT2A1
GO:BP	lipoprotein biosynthetic process	GO:0042158	4.61e-11	10.3364	98	287	18	17916	PIGZ,PIGH,UGCG,PIGG,PIGK,DPM1,DPM2,DPM3,PIGF,GBA,PIGT,PIGS,PIGO,PIGN,PIGA,PIGQ,PIGU,PIGX
GO:BP	nucleotide-sugar metabolic process	GO:0009225	4.88e-11	10.3115	39	287	13	17916	CSGALNACT1,B4GALNT2,FUT8,GFPT1,GFPT2,DPM1,TSTA3,GMDS,GMPPB,AMDHD2,PMM1,NANS,UGGT2
GO:BP	polysaccharide metabolic process	GO:0005976	5.5e-11	10.2596	114	287	19	17916	AGL,FUT9,B3GNT6,B3GNT5,B3GNT2,B3GNT9,B3GNT7,CSGALNACT1,EXT1,GAA,MGAM,CHST7,B4GALT5,EXT2,GYG1,GYG2,HAS2,CHST1,PGM1
GO:BP	carbohydrate catabolic process	GO:0016052	6.3e-11	10.2005	204	287	24	17916	CRYL1,AGL,FUT9,FUT6,OGT,GALM,FUT10,FUT8,FUT2,FUT1,GAA,NAGA,MAN2B2,MAN2B1,MGAM,HK1,HK2,HK3,GALK1,GUSB,DCXR,NEU4,GALE,PGM1
GO:BP	hexose metabolic process	GO:0019318	1.9e-10	9.72102	257	287	26	17916	FUT9,FUT6,OGT,GALM,FUT10,FUT8,FUT2,FUT1,GAA,FUCA1,FUCA2,MAN2B2,MAN2B1,B4GALT1,HK1,HK2,HK3,GALK1,DCXR,FUOM,GALE,CHST1,PGM1,PMM1,POFUT2,SLC35A2
GO:BP	monosaccharide catabolic process	GO:0046365	4.22e-10	9.37469	68	287	15	17916	CRYL1,FUT9,FUT6,GALM,FUT10,FUT8,FUT2,FUT1,HK1,HK2,HK3,GALK1,DCXR,GALE,PGM1
GO:BP	sphingolipid metabolic process	GO:0006665	4.52e-10	9.34476	163	287	21	17916	ST6GALNAC4,ST6GALNAC3,B4GALNT1,FUT3,FUT6,B3GALNT1,B3GALT4,NAGA,GLA,ST6GALNAC6,ST6GALNAC5,ST8SIA3,ST8SIA4,ST8SIA6,UGCG,NEU4,GAL3ST1,A4GALT,B4GALT5,GBA,ST3GAL5
GO:BP	dermatan sulfate proteoglycan biosynthetic process	GO:0050651	7.05e-10	9.15169	15	287	9	17916	CHST12,CSGALNACT1,VCAN,DSEL,DSE,BGN,B3GAT3,CHST14,UST
GO:BP	cellular polysaccharide biosynthetic process	GO:0033692	8.33e-10	9.07912	71	287	15	17916	AGL,FUT9,B3GNT6,B3GNT5,B3GNT2,B3GNT9,B3GNT7,CSGALNACT1,EXT1,B4GALT5,EXT2,GYG1,GYG2,HAS2,PGM1
GO:BP	cellular carbohydrate biosynthetic process	GO:0034637	9.04e-10	9.04404	85	287	16	17916	AGL,FUT9,B3GNT6,B3GNT5,B3GNT2,B3GNT9,B3GNT7,CSGALNACT1,EXT1,B4GALT1,B4GALT5,EXT2,GYG1,GYG2,HAS2,PGM1
GO:BP	protein N-linked glycosylation via asparagine	GO:0018279	1.53e-09	8.8139	30	287	11	17916	B4GALNT2,FUT8,MGAT2,MGAT5,ASGR1,DPM1,ALG5,DPM2,DPM3,LMAN1,UGGT2
GO:BP	dermatan sulfate proteoglycan metabolic process	GO:0050655	1.59e-09	8.79878	16	287	9	17916	CHST12,CSGALNACT1,VCAN,DSEL,DSE,BGN,B3GAT3,CHST14,UST
GO:BP	cellular polysaccharide metabolic process	GO:0044264	1.84e-09	8.73412	104	287	17	17916	AGL,FUT9,B3GNT6,B3GNT5,B3GNT2,B3GNT9,B3GNT7,CSGALNACT1,EXT1,GAA,MGAM,B4GALT5,EXT2,GYG1,GYG2,HAS2,PGM1
GO:BP	peptidyl-asparagine modification	GO:0018196	2.35e-09	8.62975	31	287	11	17916	B4GALNT2,FUT8,MGAT2,MGAT5,ASGR1,DPM1,ALG5,DPM2,DPM3,LMAN1,UGGT2
GO:BP	polysaccharide biosynthetic process	GO:0000271	2.95e-09	8.53027	77	287	15	17916	AGL,FUT9,B3GNT6,B3GNT5,B3GNT2,B3GNT9,B3GNT7,CSGALNACT1,EXT1,B4GALT5,EXT2,GYG1,GYG2,HAS2,PGM1
GO:BP	ceramide biosynthetic process	GO:0046513	3.92e-09	8.40692	65	287	14	17916	ST6GALNAC4,ST6GALNAC3,B4GALNT1,B3GALT4,ST6GALNAC6,ST6GALNAC5,ST8SIA3,ST8SIA4,ST8SIA6,UGCG,GAL3ST1,B4GALT5,GBA,ST3GAL5
GO:BP	organic substance metabolic process	GO:0071704	8.28e-09	8.082	11268	287	234	17916	CLEC7A,ST6GALNAC4,ST6GALNAC3,B4GALNT1,HS3ST2,HS3ST3B1,HS3ST1,HS3ST6,HS3ST4,FUT3,CRYL1,SRD5A3,CHST12,GAL3ST4,SLC35B2,AGL,FUT9,FUT6,B3GNT6,GCNT3,B3GNT5,B3GNT2,B3GALNT1,B3GALT6,B3GALT4,B3GNT9,B3GNT7,CSGALNACT1,CHPF2,B4GALNT2,MGAT4B,MGAT4C,MGAT4A,EXT1,LFNG,RFNG,MFNG,OGT,POMGNT2,TGFBR3,PAPSS1,PAPSS2,GALM,FUT10,FUT8,FUT2,FUT1,ALG9,PIGZ,ALG3,GAA,MGAT2,MGAT5,MGAT5B,ALG12,NAGA,GLA,GANAB,FUCA1,FUCA2,MAN2B2…
GO:BP	lipoprotein metabolic process	GO:0042157	1.08e-08	7.96796	133	287	18	17916	PIGZ,PIGH,UGCG,PIGG,PIGK,DPM1,DPM2,DPM3,PIGF,GBA,PIGT,PIGS,PIGO,PIGN,PIGA,PIGQ,PIGU,PIGX
GO:BP	lipid biosynthetic process	GO:0008610	1.38e-08	7.86081	717	287	40	17916	ST6GALNAC4,ST6GALNAC3,B4GALNT1,SRD5A3,GAL3ST4,B3GNT5,B3GALT4,PIGZ,ST6GALNAC6,ST6GALNAC5,ST8SIA3,ST8SIA4,ST8SIA6,ST3GAL4,ST3GAL2,ST3GAL6,PIGH,UGCG,PIGG,PIGK,DOLK,DOLPP1,DPM1,DPM2,DPM3,PIGF,GAL3ST1,GAL3ST2,A4GALT,B4GALT5,GBA,PIGT,PIGS,ST3GAL5,PIGO,PIGN,PIGA,PIGQ,PIGU,PIGX
GO:BP	hexose catabolic process	GO:0019320	1.45e-08	7.84012	58	287	13	17916	FUT9,FUT6,GALM,FUT10,FUT8,FUT2,FUT1,HK1,HK2,HK3,GALK1,GALE,PGM1
GO:BP	cellular carbohydrate metabolic process	GO:0044262	2.63e-08	7.5801	293	287	25	17916	AGL,FUT9,B3GNT6,B3GNT5,B3GNT2,B3GNT9,B3GNT7,CSGALNACT1,EXT1,OGT,GAA,B4GALT1,MGAM,HK1,HK2,HK3,GALK1,GUSB,B4GALT5,EXT2,GYG1,GYG2,HAS2,PGM1,GNPTG
GO:BP	cellular protein metabolic process	GO:0044267	2.9e-08	7.53795	5363	287	140	17916	CLEC7A,ST6GALNAC4,ST6GALNAC3,HS3ST3B1,FUT3,SRD5A3,FUT9,FUT6,B3GNT6,GCNT3,B3GNT5,B3GNT2,B3GALNT1,B3GALT6,B3GALT4,B3GNT9,B3GNT7,B4GALNT2,MGAT4B,MGAT4C,MGAT4A,EXT1,LFNG,RFNG,MFNG,OGT,POMGNT2,TGFBR3,FUT10,FUT8,FUT2,FUT1,ALG9,PIGZ,ALG3,MGAT2,MGAT5,MGAT5B,ALG12,FUCA2,MAN2B2,MAN2B1,ST6GALNAC6,ST6GALNAC5,ST6GALNAC2,ST6GALNAC1,ST8SIA3,ST8SIA4,ST8SIA6,B4GALT1,HSPG2,FBXO2,CALR,SLC35C1,ASGR1,TMTC4,GCNT4,GCNT…
GO:BP	N-glycan processing	GO:0006491	5.74e-08	7.24083	15	287	8	17916	MGAT4B,MGAT4A,FUT8,GANAB,ST8SIA3,ST8SIA4,PRKCSH,MAN1C1
GO:BP	preassembly of GPI anchor in ER membrane	GO:0016254	1.13e-07	6.94585	16	287	8	17916	PIGZ,PIGH,PIGG,DPM2,PIGF,PIGN,PIGA,PIGQ
GO:BP	phosphatidylinositol biosynthetic process	GO:0006661	1.28e-07	6.89314	116	287	16	17916	PIGZ,PIGH,PIGG,PIGK,DPM1,DPM2,DPM3,PIGF,PIGT,PIGS,PIGO,PIGN,PIGA,PIGQ,PIGU,PIGX
GO:BP	sphingolipid biosynthetic process	GO:0030148	3.58e-07	6.44656	106	287	15	17916	ST6GALNAC4,ST6GALNAC3,B4GALNT1,B3GALT4,ST6GALNAC6,ST6GALNAC5,ST8SIA3,ST8SIA4,ST8SIA6,UGCG,GAL3ST1,A4GALT,B4GALT5,GBA,ST3GAL5
GO:BP	dermatan sulfate biosynthetic process	GO:0030208	4.65e-07	6.33226	12	287	7	17916	CHST12,VCAN,DSEL,DSE,BGN,CHST14,UST
GO:BP	dermatan sulfate metabolic process	GO:0030205	9.94e-07	6.00245	13	287	7	17916	CHST12,VCAN,DSEL,DSE,BGN,CHST14,UST
GO:BP	glycoside catabolic process	GO:0016139	1.09321e-06	5.9613	8	287	6	17916	NAGA,GLA,FUCA1,FUCA2,GUSB,GBA
GO:BP	galactose metabolic process	GO:0006012	1.96159e-06	5.70739	14	287	7	17916	GALM,B4GALT1,GALK1,GALE,CHST1,PGM1,SLC35A2
GO:BP	L-fucose catabolic process	GO:0042355	3.23554e-06	5.49005	9	287	6	17916	FUT9,FUT6,FUT10,FUT8,FUT2,FUT1
GO:BP	L-fucose metabolic process	GO:0042354	3.23554e-06	5.49005	9	287	6	17916	FUT9,FUT6,FUT10,FUT8,FUT2,FUT1
GO:BP	fucose catabolic process	GO:0019317	3.23554e-06	5.49005	9	287	6	17916	FUT9,FUT6,FUT10,FUT8,FUT2,FUT1
GO:BP	metabolic process	GO:0008152	3.4843e-06	5.45788	11830	287	235	17916	CLEC7A,ST6GALNAC4,ST6GALNAC3,B4GALNT1,HS3ST2,HS3ST3B1,HS3ST1,HS3ST6,HS3ST4,FUT3,CRYL1,SRD5A3,CHST12,GAL3ST4,SLC35B2,AGL,FUT9,FUT6,B3GNT6,GCNT3,B3GNT5,B3GNT2,B3GALNT1,B3GALT6,B3GALT4,B3GNT9,B3GNT7,CSGALNACT1,CHPF2,B4GALNT2,MGAT4B,MGAT4C,MGAT4A,EXT1,LFNG,RFNG,MFNG,OGT,POMGNT2,TGFBR3,PAPSS1,PAPSS2,GALM,FUT10,FUT8,FUT2,FUT1,ALG9,PIGZ,ALG3,GAA,MGAT2,MGAT5,MGAT5B,ALG12,NAGA,GLA,GANAB,FUCA1,FUCA2,MAN2B2…
GO:BP	nucleotide-sugar biosynthetic process	GO:0009226	3.91482e-06	5.40729	23	287	8	17916	GFPT1,GFPT2,TSTA3,GMDS,GMPPB,AMDHD2,PMM1,NANS
GO:BP	macromolecule metabolic process	GO:0043170	6.42613e-06	5.19205	9774	287	205	17916	CLEC7A,ST6GALNAC4,ST6GALNAC3,HS3ST2,HS3ST3B1,HS3ST1,HS3ST6,HS3ST4,FUT3,SRD5A3,CHST12,GAL3ST4,AGL,FUT9,FUT6,B3GNT6,GCNT3,B3GNT5,B3GNT2,B3GALNT1,B3GALT6,B3GALT4,B3GNT9,B3GNT7,CSGALNACT1,CHPF2,B4GALNT2,MGAT4B,MGAT4C,MGAT4A,EXT1,LFNG,RFNG,MFNG,OGT,POMGNT2,TGFBR3,FUT10,FUT8,FUT2,FUT1,ALG9,PIGZ,ALG3,GAA,MGAT2,MGAT5,MGAT5B,ALG12,GANAB,FUCA1,FUCA2,MAN2B2,MAN2B1,ST6GALNAC6,ST6GALNAC5,ST6GALNAC2,ST6GALNAC1…
GO:BP	primary metabolic process	GO:0044238	6.87107e-06	5.16298	10599	287	217	17916	CLEC7A,ST6GALNAC4,ST6GALNAC3,B4GALNT1,HS3ST3B1,HS3ST4,FUT3,CRYL1,SRD5A3,CHST12,GAL3ST4,SLC35B2,AGL,FUT9,FUT6,B3GNT6,GCNT3,B3GNT5,B3GNT2,B3GALNT1,B3GALT6,B3GALT4,B3GNT9,B3GNT7,CSGALNACT1,CHPF2,B4GALNT2,MGAT4B,MGAT4C,MGAT4A,EXT1,LFNG,RFNG,MFNG,OGT,POMGNT2,TGFBR3,PAPSS1,PAPSS2,GALM,FUT10,FUT8,FUT2,FUT1,ALG9,PIGZ,ALG3,GAA,MGAT2,MGAT5,MGAT5B,ALG12,NAGA,GLA,GANAB,FUCA1,FUCA2,MAN2B2,MAN2B1,ST6GALNAC6,ST…
GO:BP	poly-N-acetyllactosamine biosynthetic process	GO:0030311	7.98015e-06	5.09799	10	287	6	17916	B3GNT6,B3GNT5,B3GNT2,B3GNT9,B3GNT7,B4GALT5
GO:BP	glycosylceramide metabolic process	GO:0006677	1.06663e-05	4.97199	17	287	7	17916	ST6GALNAC3,NAGA,GLA,ST6GALNAC6,UGCG,GAL3ST1,GBA
GO:BP	lipid glycosylation	GO:0030259	1.73205e-05	4.76144	11	287	6	17916	B4GALNT1,B4GALNT2,SLC35C1,ST3GAL4,ST3GAL2,GBA
GO:BP	poly-N-acetyllactosamine metabolic process	GO:0030309	1.73205e-05	4.76144	11	287	6	17916	B3GNT6,B3GNT5,B3GNT2,B3GNT9,B3GNT7,B4GALT5
GO:BP	protein O-linked mannosylation	GO:0035269	2.68858e-05	4.57048	19	287	7	17916	POMGNT2,TMTC4,DPM1,POMT2,TMTC2,DPM2,DPM3
GO:BP	neutrophil degranulation	GO:0043312	4.94519e-05	4.30582	484	287	27	17916	AGL,GAA,GLA,FUCA1,FUCA2,MAN2B1,B4GALT1,MGAM,GALNS,ARSB,HK3,GUSB,SELL,CD93,LGALS3,CHI3L1,PRG2,OLR1,CLEC4C,SIGLEC9,SIGLEC14,SIGLEC5,CLEC5A,CLEC12A,GYG1,PGM1,AGA
GO:BP	neutrophil activation involved in immune response	GO:0002283	5.62348e-05	4.24999	487	287	27	17916	AGL,GAA,GLA,FUCA1,FUCA2,MAN2B1,B4GALT1,MGAM,GALNS,ARSB,HK3,GUSB,SELL,CD93,LGALS3,CHI3L1,PRG2,OLR1,CLEC4C,SIGLEC9,SIGLEC14,SIGLEC5,CLEC5A,CLEC12A,GYG1,PGM1,AGA
GO:BP	protein deglycosylation	GO:0006517	5.6352e-05	4.24909	31	287	8	17916	MAN2B2,MAN2B1,MAN1C1,EDEM2,OS9,ENGASE,AGA,UGGT2
GO:BP	phosphatidylinositol metabolic process	GO:0046488	6.24387e-05	4.20455	176	287	16	17916	PIGZ,PIGH,PIGG,PIGK,DPM1,DPM2,DPM3,PIGF,PIGT,PIGS,PIGO,PIGN,PIGA,PIGQ,PIGU,PIGX
GO:BP	neutrophil mediated immunity	GO:0002446	8.5646e-05	4.06729	497	287	27	17916	AGL,GAA,GLA,FUCA1,FUCA2,MAN2B1,B4GALT1,MGAM,GALNS,ARSB,HK3,GUSB,SELL,CD93,LGALS3,CHI3L1,PRG2,OLR1,CLEC4C,SIGLEC9,SIGLEC14,SIGLEC5,CLEC5A,CLEC12A,GYG1,PGM1,AGA
GO:BP	leukocyte degranulation	GO:0043299	8.86867e-05	4.05214	531	287	28	17916	AGL,GAA,GLA,FUCA1,FUCA2,MAN2B1,B4GALT1,MGAM,GALNS,ARSB,HK3,GUSB,SELL,CD93,LGALS3,CHI3L1,LGALS9,PRG2,OLR1,CLEC4C,SIGLEC9,SIGLEC14,SIGLEC5,CLEC5A,CLEC12A,GYG1,PGM1,AGA
GO:BP	neutrophil activation	GO:0042119	8.92683e-05	4.0493	498	287	27	17916	AGL,GAA,GLA,FUCA1,FUCA2,MAN2B1,B4GALT1,MGAM,GALNS,ARSB,HK3,GUSB,SELL,CD93,LGALS3,CHI3L1,PRG2,OLR1,CLEC4C,SIGLEC9,SIGLEC14,SIGLEC5,CLEC5A,CLEC12A,GYG1,PGM1,AGA
GO:BP	granulocyte activation	GO:0036230	0.000114182	3.9424	504	287	27	17916	AGL,GAA,GLA,FUCA1,FUCA2,MAN2B1,B4GALT1,MGAM,GALNS,ARSB,HK3,GUSB,SELL,CD93,LGALS3,CHI3L1,PRG2,OLR1,CLEC4C,SIGLEC9,SIGLEC14,SIGLEC5,CLEC5A,CLEC12A,GYG1,PGM1,AGA
GO:BP	myeloid cell activation involved in immune response	GO:0002275	0.000136564	3.86467	542	287	28	17916	AGL,GAA,GLA,FUCA1,FUCA2,MAN2B1,B4GALT1,MGAM,GALNS,ARSB,HK3,GUSB,SELL,CD93,LGALS3,CHI3L1,LGALS9,PRG2,OLR1,CLEC4C,SIGLEC9,SIGLEC14,SIGLEC5,CLEC5A,CLEC12A,GYG1,PGM1,AGA
GO:BP	GDP-mannose metabolic process	GO:0019673	0.000137139	3.86284	8	287	5	17916	DPM1,TSTA3,GMDS,GMPPB,PMM1
GO:BP	protein O-linked fucosylation	GO:0036066	0.000137139	3.86284	8	287	5	17916	LFNG,RFNG,MFNG,SLC35C1,POFUT2
GO:BP	phospholipid biosynthetic process	GO:0008654	0.000145294	3.83775	265	287	19	17916	SRD5A3,PIGZ,PIGH,PIGG,PIGK,DOLK,DOLPP1,DPM1,DPM2,DPM3,PIGF,PIGT,PIGS,PIGO,PIGN,PIGA,PIGQ,PIGU,PIGX
GO:BP	protein sialylation	GO:1990743	0.000161262	3.79247	4	287	4	17916	ST6GALNAC2,ST8SIA3,ST3GAL4,ST3GAL2
GO:BP	myeloid leukocyte mediated immunity	GO:0002444	0.00017193	3.76465	548	287	28	17916	AGL,GAA,GLA,FUCA1,FUCA2,MAN2B1,B4GALT1,MGAM,GALNS,ARSB,HK3,GUSB,SELL,CD93,LGALS3,CHI3L1,LGALS9,PRG2,OLR1,CLEC4C,SIGLEC9,SIGLEC14,SIGLEC5,CLEC5A,CLEC12A,GYG1,PGM1,AGA
GO:BP	protein mannosylation	GO:0035268	0.000172411	3.76344	24	287	7	17916	POMGNT2,TMTC4,DPM1,POMT2,TMTC2,DPM2,DPM3
GO:BP	nitrogen compound metabolic process	GO:0006807	0.000234647	3.62958	10110	287	205	17916	CLEC7A,ST6GALNAC4,ST6GALNAC3,B4GALNT1,HS3ST2,HS3ST3B1,HS3ST1,HS3ST6,HS3ST4,FUT3,SRD5A3,CHST12,GAL3ST4,SLC35B2,FUT9,FUT6,B3GNT6,GCNT3,B3GNT5,B3GNT2,B3GALNT1,B3GALT6,B3GALT4,B3GNT9,B3GNT7,CSGALNACT1,CHPF2,B4GALNT2,MGAT4B,MGAT4C,MGAT4A,EXT1,LFNG,RFNG,MFNG,OGT,POMGNT2,TGFBR3,PAPSS1,PAPSS2,FUT10,FUT8,FUT2,FUT1,ALG9,PIGZ,ALG3,MGAT2,MGAT5,MGAT5B,ALG12,NAGA,GLA,GANAB,FUCA1,FUCA2,MAN2B2,MAN2B1,ST6GALNAC6,…
GO:BP	leukocyte activation involved in immune response	GO:0002366	0.000284363	3.54613	704	287	32	17916	AGL,LFNG,MFNG,GAA,GLA,FUCA1,FUCA2,MAN2B1,B4GALT1,MGAM,GALNS,ARSB,HK3,GUSB,SELL,CD93,CLEC4E,LGALS3,CHI3L1,LGALS9,PRG2,LGALS1,OLR1,CLEC4C,SIGLEC9,SIGLEC14,SIGLEC5,CLEC5A,CLEC12A,GYG1,PGM1,AGA
GO:BP	cell activation involved in immune response	GO:0002263	0.000323298	3.4904	708	287	32	17916	AGL,LFNG,MFNG,GAA,GLA,FUCA1,FUCA2,MAN2B1,B4GALT1,MGAM,GALNS,ARSB,HK3,GUSB,SELL,CD93,CLEC4E,LGALS3,CHI3L1,LGALS9,PRG2,LGALS1,OLR1,CLEC4C,SIGLEC9,SIGLEC14,SIGLEC5,CLEC5A,CLEC12A,GYG1,PGM1,AGA
GO:BP	glucosamine-containing compound metabolic process	GO:1901071	0.000424518	3.3721	27	287	7	17916	CHI3L1,CHST3,CHST7,CHST1,AMDHD2,CHST2,CHST6
GO:BP	cellular metabolic process	GO:0044237	0.000462463	3.33492	10857	287	215	17916	CLEC7A,ST6GALNAC4,ST6GALNAC3,B4GALNT1,HS3ST3B1,HS3ST4,FUT3,CRYL1,SRD5A3,CHST12,GAL3ST4,SLC35B2,AGL,FUT9,FUT6,B3GNT6,GCNT3,B3GNT5,B3GNT2,B3GALNT1,B3GALT6,B3GALT4,B3GNT9,B3GNT7,CSGALNACT1,CHPF2,B4GALNT2,MGAT4B,MGAT4C,MGAT4A,EXT1,LFNG,RFNG,MFNG,OGT,POMGNT2,TGFBR3,PAPSS1,PAPSS2,FUT10,FUT8,FUT2,FUT1,ALG9,PIGZ,ALG3,GAA,MGAT2,MGAT5,MGAT5B,ALG12,NAGA,GLA,GANAB,FUCA1,FUCA2,MAN2B2,MAN2B1,ST6GALNAC6,ST6GALN…
GO:BP	leukocyte mediated immunity	GO:0002443	0.000674313	3.17114	885	287	36	17916	AGL,GCNT3,GAA,GLA,FUCA1,FUCA2,MAN2B1,B4GALT1,MGAM,GALNS,ARSB,HK3,GUSB,SELL,CD93,CRP,MASP2,LGALS3,CHI3L1,LGALS9,PRG2,OLR1,CLEC4C,KLRC2,KLRD1,KLRK1,CLEC12B,SIGLEC9,SIGLEC14,SIGLEC5,CLEC5A,CLEC12A,TSTA3,GYG1,PGM1,AGA
GO:BP	glycoside metabolic process	GO:0016137	0.000912966	3.03955	19	287	6	17916	NAGA,GLA,FUCA1,FUCA2,GUSB,GBA
GO:BP	N-acetylglucosamine metabolic process	GO:0006044	0.00128675	2.89051	20	287	6	17916	CHST3,CHST7,CHST1,AMDHD2,CHST2,CHST6
GO:BP	cellular macromolecule metabolic process	GO:0044260	0.00131232	2.88196	8402	287	176	17916	CLEC7A,ST6GALNAC4,ST6GALNAC3,HS3ST3B1,HS3ST4,FUT3,SRD5A3,CHST12,GAL3ST4,AGL,FUT9,FUT6,B3GNT6,GCNT3,B3GNT5,B3GNT2,B3GALNT1,B3GALT6,B3GALT4,B3GNT9,B3GNT7,CSGALNACT1,CHPF2,B4GALNT2,MGAT4B,MGAT4C,MGAT4A,EXT1,LFNG,RFNG,MFNG,OGT,POMGNT2,TGFBR3,FUT10,FUT8,FUT2,FUT1,ALG9,PIGZ,ALG3,GAA,MGAT2,MGAT5,MGAT5B,ALG12,GANAB,FUCA2,MAN2B2,MAN2B1,ST6GALNAC6,ST6GALNAC5,ST6GALNAC2,ST6GALNAC1,ST8SIA3,ST8SIA4,ST8SIA6,B4…
GO:BP	glycerophospholipid biosynthetic process	GO:0046474	0.00136338	2.86538	220	287	16	17916	PIGZ,PIGH,PIGG,PIGK,DPM1,DPM2,DPM3,PIGF,PIGT,PIGS,PIGO,PIGN,PIGA,PIGQ,PIGU,PIGX
GO:BP	fructose 6-phosphate metabolic process	GO:0006002	0.00183988	2.73521	12	287	5	17916	HK1,HK2,HK3,GFPT1,GFPT2
GO:BP	attachment of GPI anchor to protein	GO:0016255	0.00235818	2.62742	6	287	4	17916	PIGK,PIGT,PIGS,PIGU
GO:BP	heparan sulfate proteoglycan biosynthetic process, enzymatic modification	GO:0015015	0.00235818	2.62742	6	287	4	17916	HS3ST3B1,HS6ST1,HS6ST3,HS6ST2
GO:BP	glycolipid catabolic process	GO:0019377	0.00670592	2.17354	15	287	5	17916	NAGA,GLA,FUCA1,NEU4,GBA
GO:BP	myeloid leukocyte activation	GO:0002274	0.00671276	2.1731	658	287	28	17916	AGL,GAA,GLA,FUCA1,FUCA2,MAN2B1,B4GALT1,MGAM,GALNS,ARSB,HK3,GUSB,SELL,CD93,LGALS3,CHI3L1,LGALS9,PRG2,OLR1,CLEC4C,SIGLEC9,SIGLEC14,SIGLEC5,CLEC5A,CLEC12A,GYG1,PGM1,AGA
GO:BP	glycoprotein catabolic process	GO:0006516	0.0070491	2.15187	26	287	6	17916	FBXO2,EDEM2,GPC1,NEU4,FBXO17,FBXO6
GO:BP	isoprenoid metabolic process	GO:0006720	0.0072008	2.14262	141	287	12	17916	SRD5A3,HSPG2,GPC1,GPC4,DPM1,UGT1A7,DPM2,SDC4,SDC1,SDC3,GPC3,GPC2
GO:BP	glycerolipid biosynthetic process	GO:0045017	0.00996694	2.00144	256	287	16	17916	PIGZ,PIGH,PIGG,PIGK,DPM1,DPM2,DPM3,PIGF,PIGT,PIGS,PIGO,PIGN,PIGA,PIGQ,PIGU,PIGX
GO:BP	regulated exocytosis	GO:0045055	0.0107245	1.96962	792	287	31	17916	AGL,GAA,GLA,FUCA1,FUCA2,MAN2B1,B4GALT1,MGAM,GALNS,ARSB,HK3,GUSB,SELL,CD93,ANXA5,LGALS3,CHI3L1,LGALS9,PRG2,OLR1,CLEC4C,SIGLEC9,SIGLEC14,SIGLEC5,CLEC5A,CLEC12A,CHID1,GYG1,PGM1,AGA,SRGN
GO:BP	protein O-linked glycosylation via threonine	GO:0018243	0.0107288	1.96945	8	287	4	17916	GALNT2,GALNT1,GALNT11,GALNT16
GO:BP	immune effector process	GO:0002252	0.0180911	1.74254	1281	287	42	17916	AGL,GCNT3,LFNG,MFNG,GAA,GLA,FUCA1,FUCA2,MAN2B1,B4GALT1,MGAM,GALNS,ARSB,HK3,GUSB,SELL,CD93,CLEC4E,CRP,MASP2,CD22,LGALS3,CHI3L1,LGALS9,PRG2,LGALS1,OLR1,CLEC4C,KLRC2,KLRD1,KLRK1,CLEC12B,SIGLEC9,SIGLEC14,SIGLEC5,CLEC5A,CLEC12A,COLEC10,TSTA3,GYG1,PGM1,AGA
GO:BP	exocytosis	GO:0006887	0.0251301	1.59981	909	287	33	17916	AGL,GAA,GLA,FUCA1,FUCA2,MAN2B1,B4GALT1,MGAM,GALNS,ARSB,HK3,GUSB,SELL,CD93,ANXA5,LGALS3,CHI3L1,LGALS9,PRG2,OLR1,CLEC4C,SIGLEC9,SIGLEC14,SIGLEC5,CLEC5A,CLEC12A,CHID1,SDC4,GYG1,SDC1,PGM1,AGA,SRGN
GO:BP	protein O-linked glycosylation via serine	GO:0018242	0.0313796	1.50335	10	287	4	17916	MGAT5B,GALNT2,GALNT1,GALNT16
GO:BP	galactose catabolic process	GO:0019388	0.0313796	1.50335	10	287	4	17916	GALM,GALK1,GALE,PGM1
GO:BP	organophosphate biosynthetic process	GO:0090407	0.0356563	1.44786	602	287	25	17916	CRYL1,SRD5A3,SLC35B2,PAPSS1,PAPSS2,PIGZ,TKT,DCXR,PIGH,PIGG,PIGK,DOLK,DOLPP1,DPM1,DPM2,DPM3,PIGF,PIGT,PIGS,PIGO,PIGN,PIGA,PIGQ,PIGU,PIGX
GO:BP	GDP-L-fucose metabolic process	GO:0046368	0.040202	1.39575	4	287	3	17916	FUT8,TSTA3,GMDS
GO:BP	mannose metabolic process	GO:0006013	0.0486893	1.31257	11	287	4	17916	MAN2B2,MAN2B1,HK1,PMM1
GO:BP	N-acetylneuraminate metabolic process	GO:0006054	0.0486893	1.31257	11	287	4	17916	ST3GAL1,NPL,AMDHD2,CMAS
GO:CC	Golgi membrane	GO:0000139	1.69e-71	70.7718	756	294	107	18856	ST6GALNAC4,ST6GALNAC3,B4GALNT1,HS3ST2,HS3ST3B1,HS3ST6,HS3ST4,FUT3,CHST12,GAL3ST4,SLC35B2,FUT9,FUT6,B3GNT6,GCNT3,B3GNT5,B3GNT2,B3GALNT1,B3GALT6,B3GALT4,B3GNT9,B3GNT7,CSGALNACT1,B4GALNT3,CHPF2,B4GALNT2,MGAT4B,MGAT4C,MGAT4A,EXT1,LFNG,RFNG,MFNG,FUT10,FUT8,FUT2,FUT1,MGAT2,MGAT5,MGAT5B,ST6GALNAC6,ST6GALNAC5,ST6GALNAC2,ST6GALNAC1,ST8SIA3,ST8SIA4,ST8SIA6,B4GALT1,SLC35C1,FAM20B,GCNT4,GCNT1,ST3GAL4,ST3GAL2…
GO:CC	endomembrane system	GO:0012505	1.13e-66	65.9476	4561	294	213	18856	ST6GALNAC4,ST6GALNAC3,B4GALNT1,HS3ST2,HS3ST3B1,HS3ST1,HS3ST6,HS3ST4,FUT3,SRD5A3,CHST12,GAL3ST4,SLC35B2,AGL,FUT9,FUT6,B3GNT6,GCNT3,B3GNT5,B3GNT2,B3GALNT1,B3GALT6,B3GALT4,B3GNT9,B3GNT7,CSGALNACT1,B4GALNT3,CHPF2,B4GALNT2,MGAT4B,MGAT4C,MGAT4A,EXT1,LFNG,RFNG,MFNG,POMGNT2,ANXA6,FUT10,FUT8,FUT2,FUT1,ALG9,PIGZ,ALG3,GAA,MGAT2,MGAT5,MGAT5B,ALG12,GLA,GANAB,FUCA1,FUCA2,MAN2B1,ST6GALNAC6,ST6GALNAC5,ST6GALNAC2…
GO:CC	Golgi apparatus	GO:0005794	1.96e-61	60.7075	1591	294	132	18856	ST6GALNAC4,ST6GALNAC3,B4GALNT1,HS3ST2,HS3ST3B1,HS3ST1,HS3ST6,HS3ST4,FUT3,CHST12,GAL3ST4,SLC35B2,FUT9,FUT6,B3GNT6,GCNT3,B3GNT5,B3GNT2,B3GALNT1,B3GALT6,B3GALT4,B3GNT9,B3GNT7,CSGALNACT1,B4GALNT3,CHPF2,B4GALNT2,MGAT4B,MGAT4C,MGAT4A,EXT1,LFNG,RFNG,MFNG,FUT10,FUT8,FUT2,FUT1,MGAT2,MGAT5,MGAT5B,GLA,GANAB,ST6GALNAC6,ST6GALNAC5,ST6GALNAC2,ST6GALNAC1,ST8SIA3,ST8SIA4,ST8SIA6,B4GALT1,HSPG2,CALR,SLC35C1,ARSB,F…
GO:CC	organelle membrane	GO:0031090	2.23e-51	50.6517	3548	294	174	18856	ST6GALNAC4,ST6GALNAC3,B4GALNT1,HS3ST2,HS3ST3B1,HS3ST6,HS3ST4,FUT3,SRD5A3,CHST12,GAL3ST4,SLC35B2,FUT9,FUT6,B3GNT6,GCNT3,B3GNT5,B3GNT2,B3GALNT1,B3GALT6,B3GALT4,B3GNT9,B3GNT7,CSGALNACT1,B4GALNT3,CHPF2,B4GALNT2,MGAT4B,MGAT4C,MGAT4A,EXT1,LFNG,RFNG,MFNG,OGT,POMGNT2,ANXA6,FUT10,FUT8,FUT2,FUT1,ALG9,PIGZ,ALG3,GAA,MGAT2,MGAT5,MGAT5B,ALG12,MAN2B2,MAN2B1,ST6GALNAC6,ST6GALNAC5,ST6GALNAC2,ST6GALNAC1,ST8SIA3,ST…
GO:CC	bounding membrane of organelle	GO:0098588	2.99e-44	43.5239	2112	294	129	18856	ST6GALNAC4,ST6GALNAC3,B4GALNT1,HS3ST2,HS3ST3B1,HS3ST6,HS3ST4,FUT3,CHST12,GAL3ST4,SLC35B2,FUT9,FUT6,B3GNT6,GCNT3,B3GNT5,B3GNT2,B3GALNT1,B3GALT6,B3GALT4,B3GNT9,B3GNT7,CSGALNACT1,B4GALNT3,CHPF2,B4GALNT2,MGAT4B,MGAT4C,MGAT4A,EXT1,LFNG,RFNG,MFNG,ANXA6,FUT10,FUT8,FUT2,FUT1,GAA,MGAT2,MGAT5,MGAT5B,MAN2B2,MAN2B1,ST6GALNAC6,ST6GALNAC5,ST6GALNAC2,ST6GALNAC1,ST8SIA3,ST8SIA4,ST8SIA6,B4GALT1,MGAM,CALR,SLC35C1,…
GO:CC	intrinsic component of membrane	GO:0031224	8.34e-43	42.0787	5839	294	208	18856	CLEC7A,ST6GALNAC4,ST6GALNAC3,B4GALNT1,HS3ST2,HS3ST3B1,HS3ST6,HS3ST4,FUT3,SRD5A3,CHST12,GAL3ST4,SLC35B2,FUT9,FUT6,B3GNT6,GCNT3,B3GNT5,B3GNT2,B3GALNT1,B3GALT6,B3GALT4,B3GNT9,B3GNT7,CSGALNACT1,B4GALNT3,CHPF2,B4GALNT2,MGAT4B,MGAT4C,MGAT4A,EXT1,LFNG,RFNG,MFNG,POMGNT2,TGFBR3,FUT10,FUT8,FUT2,FUT1,ALG9,PIGZ,ALG3,GAA,MGAT2,MGAT5,MGAT5B,ALG12,ST6GALNAC6,ST6GALNAC5,ST6GALNAC2,ST6GALNAC1,ST8SIA3,ST8SIA4,ST8S…
GO:CC	integral component of membrane	GO:0016021	8.73e-42	41.0587	5689	294	204	18856	CLEC7A,ST6GALNAC4,ST6GALNAC3,B4GALNT1,HS3ST2,HS3ST3B1,HS3ST6,HS3ST4,FUT3,SRD5A3,CHST12,GAL3ST4,SLC35B2,FUT9,FUT6,B3GNT6,GCNT3,B3GNT5,B3GNT2,B3GALNT1,B3GALT6,B3GALT4,B3GNT9,B3GNT7,CSGALNACT1,B4GALNT3,CHPF2,B4GALNT2,MGAT4B,MGAT4C,MGAT4A,EXT1,LFNG,RFNG,MFNG,POMGNT2,TGFBR3,FUT10,FUT8,FUT2,FUT1,ALG9,PIGZ,ALG3,GAA,MGAT2,MGAT5,MGAT5B,ALG12,ST6GALNAC6,ST6GALNAC5,ST6GALNAC2,ST6GALNAC1,ST8SIA3,ST8SIA4,ST8S…
GO:CC	membrane	GO:0016020	5.03e-23	22.2987	9727	294	237	18856	CLEC7A,ST6GALNAC4,ST6GALNAC3,B4GALNT1,HS3ST2,HS3ST3B1,HS3ST6,HS3ST4,FUT3,SRD5A3,CHST12,GAL3ST4,SLC35B2,FUT9,FUT6,B3GNT6,GCNT3,B3GNT5,B3GNT2,B3GALNT1,B3GALT6,B3GALT4,B3GNT9,B3GNT7,CSGALNACT1,B4GALNT3,CHPF2,B4GALNT2,MGAT4B,MGAT4C,MGAT4A,EXT1,LFNG,RFNG,MFNG,OGT,POMGNT2,ANXA6,TGFBR3,FUT10,FUT8,FUT2,FUT1,ALG9,PIGZ,ALG3,GAA,MGAT2,MGAT5,MGAT5B,ALG12,GANAB,MAN2B2,MAN2B1,ST6GALNAC6,ST6GALNAC5,ST6GALNAC2,S…
GO:CC	Golgi stack	GO:0005795	1.17e-21	20.9318	144	294	29	18856	FUT3,GAL3ST4,FUT6,B3GALT6,CSGALNACT1,B4GALNT3,CHPF2,MGAT4B,MGAT4A,FUT10,FUT8,FUT2,FUT1,MGAT2,B4GALT1,GCNT1,ST3GAL4,ST3GAL2,ST3GAL1,B4GALT2,B4GALT7,GALNT2,GALNT1,GAL3ST2,B4GALT5,CHPF,XYLT1,NAGPA,ST3GAL3
GO:CC	Golgi cisterna membrane	GO:0032580	2.38e-21	20.624	86	294	24	18856	FUT3,GAL3ST4,FUT6,B3GALT6,CSGALNACT1,B4GALNT3,CHPF2,FUT10,FUT8,FUT2,FUT1,B4GALT1,ST3GAL4,ST3GAL2,ST3GAL1,B4GALT2,B4GALT7,GALNT2,GALNT1,GAL3ST2,B4GALT5,CHPF,NAGPA,ST3GAL3
GO:CC	Golgi cisterna	GO:0031985	3.45e-21	20.4621	110	294	26	18856	FUT3,GAL3ST4,FUT6,B3GALT6,CSGALNACT1,B4GALNT3,CHPF2,FUT10,FUT8,FUT2,FUT1,B4GALT1,GCNT1,ST3GAL4,ST3GAL2,ST3GAL1,B4GALT2,B4GALT7,GALNT2,GALNT1,GAL3ST2,B4GALT5,CHPF,XYLT1,NAGPA,ST3GAL3
GO:CC	lysosomal lumen	GO:0043202	4.35e-20	19.3614	96	294	24	18856	GAA,GLA,FUCA1,MAN2B2,MAN2B1,NAGLU,HSPG2,GALNS,ARSB,GUSB,VCAN,CHID1,GPC1,GPC4,NEU4,BGN,PRELP,SDC4,GBA,GYG1,SDC1,SDC3,GPC3,GPC2
GO:CC	cytoplasm	GO:0005737	3.22e-19	18.4926	11653	294	255	18856	CLEC7A,ST6GALNAC4,ST6GALNAC3,B4GALNT1,HS3ST2,HS3ST3B1,HS3ST1,HS3ST6,HS3ST4,FUT3,CRYL1,SRD5A3,CHST12,GAL3ST4,SLC35B2,AGL,FUT9,FUT6,B3GNT6,GCNT3,B3GNT5,B3GNT2,B3GALNT1,B3GALT6,B3GALT4,B3GNT9,B3GNT7,CSGALNACT1,B4GALNT3,CHPF2,B4GALNT2,MGAT4B,MGAT4C,MGAT4A,EXT1,LFNG,RFNG,MFNG,OGT,POMGNT2,ANXA6,TGFBR3,PAPSS1,PAPSS2,GALM,FUT10,FUT8,FUT2,FUT1,ALG9,PIGZ,ALG3,GAA,MGAT2,MGAT5,MGAT5B,ALG12,NAGA,GLA,GANAB,FUC…
GO:CC	endoplasmic reticulum	GO:0005783	1.08e-18	17.9663	1815	294	85	18856	SRD5A3,AGL,B3GNT6,B3GNT5,B3GNT2,B3GALNT1,B3GALT6,B3GALT4,B3GNT9,B3GNT7,MGAT4B,MGAT4A,EXT1,POMGNT2,FUT10,ALG9,PIGZ,ALG3,ALG12,GANAB,FUCA2,FBXO2,CALR,CANX,ARSB,HK2,TMTC4,PKD1,VCAN,PRKCSH,MAN1C1,EDEM2,CLGN,CHI3L1,LMAN2,LGALS1,OS9,CLEC2D,PIGH,ALG1,DSE,PIGG,PIGK,DOLK,ALG10,DOLPP1,DPM1,ALG5,POMT2,TMTC2,UGT1A7,DPM2,DPM3,PIGF,COL9A1,COL9A2,COL12A1,B3GAT1,ALG11,MOGS,GBA,EXT2,UGT2B7,PIGT,PIGS,PLOD3,XXYLT1,…
GO:CC	Golgi apparatus subcompartment	GO:0098791	1.55e-18	17.8087	356	294	38	18856	FUT3,GAL3ST4,FUT9,FUT6,B3GALT6,CSGALNACT1,B4GALNT3,CHPF2,MGAT4B,MGAT4A,FUT10,FUT8,FUT2,FUT1,MGAT2,B4GALT1,GCNT1,ST3GAL4,ST3GAL2,ST3GAL1,B4GALT2,B4GALT7,GALNT2,GALNT1,CHID1,CHST3,CHST7,GAL3ST2,B4GALT5,GBA,CHPF,PLOD3,CHST1,XYLT1,CHST2,CHST6,NAGPA,ST3GAL3
GO:CC	organelle subcompartment	GO:0031984	1.53e-17	16.8149	380	294	38	18856	FUT3,GAL3ST4,FUT9,FUT6,B3GALT6,CSGALNACT1,B4GALNT3,CHPF2,MGAT4B,MGAT4A,FUT10,FUT8,FUT2,FUT1,MGAT2,B4GALT1,GCNT1,ST3GAL4,ST3GAL2,ST3GAL1,B4GALT2,B4GALT7,GALNT2,GALNT1,CHID1,CHST3,CHST7,GAL3ST2,B4GALT5,GBA,CHPF,PLOD3,CHST1,XYLT1,CHST2,CHST6,NAGPA,ST3GAL3
GO:CC	vacuolar lumen	GO:0005775	6.43e-16	15.1915	173	294	26	18856	GAA,GLA,FUCA1,FUCA2,MAN2B2,MAN2B1,NAGLU,HSPG2,GALNS,ARSB,GUSB,VCAN,CHID1,GPC1,GPC4,NEU4,BGN,PRELP,SDC4,GBA,GYG1,SDC1,SDC3,AGA,GPC3,GPC2
GO:CC	intrinsic component of Golgi membrane	GO:0031228	6.29e-11	10.2016	71	294	15	18856	B4GALNT1,CHST12,SLC35B2,CSGALNACT1,B4GALNT2,LFNG,RFNG,MFNG,MAN1C1,GALNT2,A4GALT,CHST2,TPST1,SLC35B1,SLC35A2
GO:CC	endoplasmic reticulum membrane	GO:0005789	9.65e-11	10.0153	1086	294	52	18856	SRD5A3,SLC35B2,EXT1,POMGNT2,ALG9,PIGZ,ALG3,ALG12,CALR,CANX,CLGN,LMAN2,GALNT2,GALNT1,OS9,PIGH,ALG1,PIGG,PIGK,DOLK,ALG10,DOLPP1,DPM1,ALG5,POMT2,TMTC2,UGT1A7,DPM2,DPM3,PIGF,B3GAT1,ALG11,MOGS,EXT2,UGT2B7,PIGT,PIGS,PLOD3,XXYLT1,LMAN1,LMAN2L,PIGO,PIGN,ALG13,POFUT2,PIGA,PIGQ,SLC35B1,MPDU1,ALG14,PIGU,PIGX
GO:CC	nuclear outer membrane-endoplasmic reticulum membrane network	GO:0042175	2.17e-10	9.66404	1109	294	52	18856	SRD5A3,SLC35B2,EXT1,POMGNT2,ALG9,PIGZ,ALG3,ALG12,CALR,CANX,CLGN,LMAN2,GALNT2,GALNT1,OS9,PIGH,ALG1,PIGG,PIGK,DOLK,ALG10,DOLPP1,DPM1,ALG5,POMT2,TMTC2,UGT1A7,DPM2,DPM3,PIGF,B3GAT1,ALG11,MOGS,EXT2,UGT2B7,PIGT,PIGS,PLOD3,XXYLT1,LMAN1,LMAN2L,PIGO,PIGN,ALG13,POFUT2,PIGA,PIGQ,SLC35B1,MPDU1,ALG14,PIGU,PIGX
GO:CC	integral component of Golgi membrane	GO:0030173	3.79e-10	9.42145	66	294	14	18856	B4GALNT1,CHST12,SLC35B2,CSGALNACT1,B4GALNT2,LFNG,RFNG,MFNG,MAN1C1,GALNT2,A4GALT,TPST1,SLC35B1,SLC35A2
GO:CC	integral component of organelle membrane	GO:0031301	1.55e-09	8.80905	370	294	28	18856	B4GALNT1,CHST12,SLC35B2,CSGALNACT1,B4GALNT2,EXT1,LFNG,RFNG,MFNG,ALG3,CALR,CANX,MAN1C1,GALNT2,PIGG,PIGK,DOLK,DOLPP1,DPM2,DPM3,A4GALT,PIGT,PIGS,XXYLT1,TPST1,SLC35B1,SLC35A2,PIGU
GO:CC	intrinsic component of organelle membrane	GO:0031300	1.94e-09	8.71115	401	294	29	18856	B4GALNT1,CHST12,SLC35B2,CSGALNACT1,B4GALNT2,EXT1,LFNG,RFNG,MFNG,ALG3,CALR,CANX,MAN1C1,GALNT2,PIGG,PIGK,DOLK,DOLPP1,DPM2,DPM3,A4GALT,PIGT,PIGS,XXYLT1,CHST2,TPST1,SLC35B1,SLC35A2,PIGU
GO:CC	membrane-bounded organelle	GO:0043227	3.42e-08	7.46564	12688	294	246	18856	ST6GALNAC4,ST6GALNAC3,B4GALNT1,HS3ST2,HS3ST3B1,HS3ST1,HS3ST6,HS3ST4,FUT3,CRYL1,SRD5A3,CHST12,GAL3ST4,SLC35B2,AGL,FUT9,FUT6,B3GNT6,GCNT3,B3GNT5,B3GNT2,B3GALNT1,B3GALT6,B3GALT4,B3GNT9,B3GNT7,CSGALNACT1,B4GALNT3,CHPF2,B4GALNT2,MGAT4B,MGAT4C,MGAT4A,EXT1,LFNG,RFNG,MFNG,OGT,POMGNT2,ANXA6,TGFBR3,GALM,FUT10,FUT8,FUT2,FUT1,ALG9,PIGZ,ALG3,GAA,MGAT2,MGAT5,MGAT5B,ALG12,NAGA,GLA,GANAB,FUCA1,FUCA2,MAN2B2,MAN2B…
GO:CC	extracellular exosome	GO:0070062	4.63e-08	7.33482	2144	294	72	18856	FUT3,CRYL1,GAL3ST4,FUT6,GCNT3,MGAT4A,ANXA6,TGFBR3,GALM,FUT8,FUT2,GAA,MGAT5,NAGA,GLA,GANAB,FUCA1,FUCA2,MAN2B2,MAN2B1,NAGLU,B4GALT1,MGAM,HSPG2,CALR,CANX,GALNS,ARSB,GALK1,ST3GAL1,ST3GAL6,GUSB,PKD1,TKT,MAN1C1,ANXA5,ANXA4,MASP2,CD22,LGALS3,CHI3L1,PRG2,LMAN2,LGALS1,ATRN,LY75,LGALS7,ZG16B,GFPT1,DCXR,CHID1,GPC1,GPC4,TSTA3,BGN,PRELP,COL12A1,SDC4,B3GAT3,GMDS,MOGS,GBA,EXT2,C1GALT1C1,SDC1,PLOD3,PGM1,LMAN1,CH…
GO:CC	extracellular vesicle	GO:1903561	1.43e-07	6.84507	2245	294	73	18856	FUT3,CRYL1,GAL3ST4,FUT6,GCNT3,MGAT4A,LFNG,ANXA6,TGFBR3,GALM,FUT8,FUT2,GAA,MGAT5,NAGA,GLA,GANAB,FUCA1,FUCA2,MAN2B2,MAN2B1,NAGLU,B4GALT1,MGAM,HSPG2,CALR,CANX,GALNS,ARSB,GALK1,ST3GAL1,ST3GAL6,GUSB,PKD1,TKT,MAN1C1,ANXA5,ANXA4,MASP2,CD22,LGALS3,CHI3L1,PRG2,LMAN2,LGALS1,ATRN,LY75,LGALS7,ZG16B,GFPT1,DCXR,CHID1,GPC1,GPC4,TSTA3,BGN,PRELP,COL12A1,SDC4,B3GAT3,GMDS,MOGS,GBA,EXT2,C1GALT1C1,SDC1,PLOD3,PGM1,LMA…
GO:CC	extracellular organelle	GO:0043230	1.58e-07	6.80176	2250	294	73	18856	FUT3,CRYL1,GAL3ST4,FUT6,GCNT3,MGAT4A,LFNG,ANXA6,TGFBR3,GALM,FUT8,FUT2,GAA,MGAT5,NAGA,GLA,GANAB,FUCA1,FUCA2,MAN2B2,MAN2B1,NAGLU,B4GALT1,MGAM,HSPG2,CALR,CANX,GALNS,ARSB,GALK1,ST3GAL1,ST3GAL6,GUSB,PKD1,TKT,MAN1C1,ANXA5,ANXA4,MASP2,CD22,LGALS3,CHI3L1,PRG2,LMAN2,LGALS1,ATRN,LY75,LGALS7,ZG16B,GFPT1,DCXR,CHID1,GPC1,GPC4,TSTA3,BGN,PRELP,COL12A1,SDC4,B3GAT3,GMDS,MOGS,GBA,EXT2,C1GALT1C1,SDC1,PLOD3,PGM1,LMA…
GO:CC	integral component of endoplasmic reticulum membrane	GO:0030176	7.59e-07	6.11987	155	294	16	18856	SLC35B2,EXT1,ALG3,CALR,CANX,PIGG,PIGK,DOLK,DOLPP1,DPM2,DPM3,PIGT,PIGS,XXYLT1,SLC35B1,PIGU
GO:CC	intrinsic component of endoplasmic reticulum membrane	GO:0031227	1.58099e-06	5.80107	163	294	16	18856	SLC35B2,EXT1,ALG3,CALR,CANX,PIGG,PIGK,DOLK,DOLPP1,DPM2,DPM3,PIGT,PIGS,XXYLT1,SLC35B1,PIGU
GO:CC	endoplasmic reticulum quality control compartment	GO:0044322	1.13443e-05	4.94522	23	294	7	18856	CALR,CANX,EDEM2,OS9,UGGT2,ERLEC1,FBXO6
GO:CC	Golgi lumen	GO:0005796	1.25187e-05	4.90244	99	294	12	18856	HS3ST1,HSPG2,VCAN,GPC1,GPC4,BGN,PRELP,SDC4,SDC1,SDC3,GPC3,GPC2
GO:CC	extracellular region	GO:0005576	2.05401e-05	4.6874	4574	294	112	18856	FUT3,CRYL1,GAL3ST4,AGL,FUT6,GCNT3,MGAT4A,LFNG,RFNG,MFNG,ANXA6,TGFBR3,GALM,FUT8,FUT2,GAA,MGAT5,NAGA,GLA,GANAB,FUCA1,FUCA2,MAN2B2,MAN2B1,NAGLU,B4GALT1,MGAM,HSPG2,CALR,CANX,GALNS,ARSB,ASGR1,HK3,GALK1,GCNT1,ST3GAL4,ST3GAL2,ST3GAL1,ST3GAL6,GUSB,PKD1,VCAN,CRP,TKT,MAN1C1,THBD,ANXA5,ANXA4,MASP2,CLEC4M,CD22,LGALS3,CHI3L1,LGALS9,PRG2,CLEC11A,LMAN2,LGALS1,OLR1,GALNT2,GALNT1,CD209,SIGLEC10,ATRN,LY75,SIGLEC1,…
GO:CC	GPI-anchor transamidase complex	GO:0042765	7.85817e-05	4.10468	5	294	4	18856	PIGK,PIGT,PIGS,PIGU
GO:CC	extracellular matrix	GO:0031012	8.44905e-05	4.07319	533	294	26	18856	ANXA6,TGFBR3,HSPG2,CALR,VCAN,ANXA5,ANXA4,LGALS3,CHI3L1,LGALS9,PRG2,LGALS1,GPC1,GPC4,BGN,PRELP,COL9A1,COL9A2,COL12A1,COLEC12,SDC3,PLOD3,LMAN1,GPC3,GPC2,CHAD
GO:CC	extracellular space	GO:0005615	8.81397e-05	4.05483	3547	294	91	18856	FUT3,CRYL1,GAL3ST4,FUT6,GCNT3,MGAT4A,MFNG,ANXA6,TGFBR3,GALM,FUT8,FUT2,GAA,MGAT5,NAGA,GLA,GANAB,FUCA1,FUCA2,MAN2B2,MAN2B1,NAGLU,B4GALT1,MGAM,HSPG2,CALR,CANX,GALNS,ARSB,GALK1,GCNT1,ST3GAL1,ST3GAL6,GUSB,PKD1,VCAN,CRP,TKT,MAN1C1,THBD,ANXA5,ANXA4,MASP2,CD22,LGALS3,CHI3L1,LGALS9,PRG2,CLEC11A,LMAN2,LGALS1,ATRN,LY75,LGALS7,ZG16B,GFPT1,DCXR,COLEC10,CHID1,GPC1,GPC4,TSTA3,BGN,PRELP,COL9A1,COL9A2,COL12A1,SDC…
GO:CC	endoplasmic reticulum lumen	GO:0005788	0.000105705	3.9759	307	294	19	18856	MGAT4A,ALG12,GANAB,FUCA2,CALR,CANX,ARSB,VCAN,PRKCSH,EDEM2,LGALS1,OS9,COL9A1,COL9A2,COL12A1,PLOD3,GPC3,UGGT2,ERLEC1
GO:CC	collagen-containing extracellular matrix	GO:0062023	0.000124387	3.90522	406	294	22	18856	ANXA6,HSPG2,CALR,VCAN,ANXA5,ANXA4,LGALS3,LGALS9,PRG2,LGALS1,GPC1,GPC4,BGN,PRELP,COL9A1,COL9A2,COL12A1,SDC3,PLOD3,LMAN1,GPC3,GPC2
GO:CC	lysosome	GO:0005764	0.000170188	3.76907	702	294	30	18856	ANXA6,GAA,NAGA,GLA,FUCA1,FUCA2,MAN2B2,MAN2B1,NAGLU,B4GALT1,HSPG2,GALNS,ARSB,GUSB,VCAN,CHID1,GPC1,GPC4,NEU4,BGN,PRELP,SDC4,GBA,GYG1,SDC1,SDC3,AGA,GPC3,GPC2,SRGN
GO:CC	lytic vacuole	GO:0000323	0.000170188	3.76907	702	294	30	18856	ANXA6,GAA,NAGA,GLA,FUCA1,FUCA2,MAN2B2,MAN2B1,NAGLU,B4GALT1,HSPG2,GALNS,ARSB,GUSB,VCAN,CHID1,GPC1,GPC4,NEU4,BGN,PRELP,SDC4,GBA,GYG1,SDC1,SDC3,AGA,GPC3,GPC2,SRGN
GO:CC	intracellular membrane-bounded organelle	GO:0043231	0.000174195	3.75896	11085	294	213	18856	ST6GALNAC4,ST6GALNAC3,B4GALNT1,HS3ST2,HS3ST3B1,HS3ST1,HS3ST6,HS3ST4,FUT3,SRD5A3,CHST12,GAL3ST4,SLC35B2,AGL,FUT9,FUT6,B3GNT6,GCNT3,B3GNT5,B3GNT2,B3GALNT1,B3GALT6,B3GALT4,B3GNT9,B3GNT7,CSGALNACT1,B4GALNT3,CHPF2,B4GALNT2,MGAT4B,MGAT4C,MGAT4A,EXT1,LFNG,RFNG,MFNG,OGT,POMGNT2,ANXA6,FUT10,FUT8,FUT2,FUT1,ALG9,PIGZ,ALG3,GAA,MGAT2,MGAT5,MGAT5B,ALG12,NAGA,GLA,GANAB,FUCA1,FUCA2,MAN2B2,MAN2B1,ST6GALNAC6,ST6GA…
GO:CC	intracellular	GO:0005622	0.00023215	3.63423	14605	294	260	18856	CLEC7A,ST6GALNAC4,ST6GALNAC3,B4GALNT1,HS3ST2,HS3ST3B1,HS3ST1,HS3ST6,HS3ST4,FUT3,CRYL1,SRD5A3,CHST12,GAL3ST4,SLC35B2,AGL,FUT9,FUT6,B3GNT6,GCNT3,B3GNT5,B3GNT2,B3GALNT1,B3GALT6,B3GALT4,B3GNT9,B3GNT7,CSGALNACT1,B4GALNT3,CHPF2,B4GALNT2,MGAT4B,MGAT4C,MGAT4A,EXT1,LFNG,RFNG,MFNG,OGT,POMGNT2,ANXA6,TGFBR3,PAPSS1,PAPSS2,GALM,FUT10,FUT8,FUT2,FUT1,ALG9,PIGZ,ALG3,GAA,MGAT2,MGAT5,MGAT5B,ALG12,NAGA,GLA,GANAB,FUC…
GO:CC	tertiary granule membrane	GO:0070821	0.00047679	3.32167	72	294	9	18856	GAA,MGAM,CD93,OLR1,CLEC4C,SIGLEC14,SIGLEC5,CLEC5A,CLEC12A
GO:CC	cell surface	GO:0009986	0.000677942	3.16881	914	294	34	18856	CLEC7A,TGFBR3,B4GALT1,CALR,ARSB,PKD1,SELL,CD93,CD69,THBD,ANXA5,ANXA4,CD22,LGALS3,LMAN2,LAYN,LGALS1,CD209,KLRD1,KLRK1,CLEC12B,LY75,CLEC2D,CLEC5A,CLEC9A,MRC1,GPC1,GPC4,BGN,SDC4,SDC1,SDC3,GPC3,GPC2
GO:CC	vacuole	GO:0005773	0.000897368	3.04703	802	294	31	18856	ANXA6,GAA,NAGA,GLA,FUCA1,FUCA2,MAN2B2,MAN2B1,NAGLU,B4GALT1,HSPG2,GALNS,ARSB,GUSB,VCAN,THBD,CHID1,GPC1,GPC4,NEU4,BGN,PRELP,SDC4,GBA,GYG1,SDC1,SDC3,AGA,GPC3,GPC2,SRGN
GO:CC	dolichol-phosphate-mannose synthase complex	GO:0033185	0.0010309	2.98678	3	294	3	18856	DPM1,DPM2,DPM3
GO:CC	glycosylphosphatidylinositol-N-acetylglucosaminyltransferase (GPI-GnT) complex	GO:0000506	0.00106006	2.97467	8	294	4	18856	PIGH,DPM2,PIGA,PIGQ
GO:CC	organelle	GO:0043226	0.00109573	2.9603	13825	294	248	18856	ST6GALNAC4,ST6GALNAC3,B4GALNT1,HS3ST2,HS3ST3B1,HS3ST1,HS3ST6,HS3ST4,FUT3,CRYL1,SRD5A3,CHST12,GAL3ST4,SLC35B2,AGL,FUT9,FUT6,B3GNT6,GCNT3,B3GNT5,B3GNT2,B3GALNT1,B3GALT6,B3GALT4,B3GNT9,B3GNT7,CSGALNACT1,B4GALNT3,CHPF2,B4GALNT2,MGAT4B,MGAT4C,MGAT4A,EXT1,LFNG,RFNG,MFNG,OGT,POMGNT2,ANXA6,TGFBR3,GALM,FUT10,FUT8,FUT2,FUT1,ALG9,PIGZ,ALG3,GAA,MGAT2,MGAT5,MGAT5B,ALG12,NAGA,GLA,GANAB,FUCA1,FUCA2,MAN2B2,MAN2B…
GO:CC	vesicle	GO:0031982	0.00505443	2.29633	4006	294	93	18856	FUT3,CRYL1,GAL3ST4,AGL,FUT6,GCNT3,MGAT4A,LFNG,ANXA6,TGFBR3,GALM,FUT8,FUT2,GAA,MGAT5,NAGA,GLA,GANAB,FUCA1,FUCA2,MAN2B2,MAN2B1,NAGLU,B4GALT1,MGAM,HSPG2,CALR,CANX,GALNS,ARSB,HK3,GALK1,ST3GAL1,ST3GAL6,GUSB,PKD1,SELL,CD93,TKT,MAN1C1,ANXA5,ANXA4,MASP2,CD22,LGALS3,CHI3L1,PRG2,LMAN2,LGALS1,OLR1,CLEC4C,SIGLEC9,SIGLEC14,SIGLEC5,ATRN,LY75,CLEC5A,CLEC12A,LGALS7,ZG16B,GFPT1,DCXR,MRC1,CHID1,GPC1,GPC4,TSTA3,BGN…
GO:CC	mannosyltransferase complex	GO:0031501	0.0100718	1.99689	5	294	3	18856	DPM1,DPM2,DPM3
GO:CC	ficolin-1-rich granule membrane	GO:0101003	0.0109129	1.96206	60	294	7	18856	GAA,MGAM,CD93,LGALS3,CLEC4C,SIGLEC14,SIGLEC5
GO:CC	intracellular organelle	GO:0043229	0.0137391	1.86204	12870	294	231	18856	ST6GALNAC4,ST6GALNAC3,B4GALNT1,HS3ST2,HS3ST3B1,HS3ST1,HS3ST6,HS3ST4,FUT3,SRD5A3,CHST12,GAL3ST4,SLC35B2,AGL,FUT9,FUT6,B3GNT6,GCNT3,B3GNT5,B3GNT2,B3GALNT1,B3GALT6,B3GALT4,B3GNT9,B3GNT7,CSGALNACT1,B4GALNT3,CHPF2,B4GALNT2,MGAT4B,MGAT4C,MGAT4A,EXT1,LFNG,RFNG,MFNG,OGT,POMGNT2,ANXA6,FUT10,FUT8,FUT2,FUT1,ALG9,PIGZ,ALG3,GAA,MGAT2,MGAT5,MGAT5B,ALG12,NAGA,GLA,GANAB,FUCA1,FUCA2,MAN2B2,MAN2B1,ST6GALNAC6,ST6GA…
GO:CC	tertiary granule	GO:0070820	0.0141919	1.84796	163	294	11	18856	GAA,MGAM,CD93,LGALS3,OLR1,CLEC4C,SIGLEC14,SIGLEC5,CLEC5A,CLEC12A,PGM1
GO:CC	secretory granule	GO:0030141	0.0165032	1.78243	844	294	29	18856	AGL,GAA,GLA,FUCA1,FUCA2,MAN2B1,B4GALT1,MGAM,CALR,GALNS,ARSB,HK3,GUSB,SELL,CD93,LGALS3,CHI3L1,PRG2,OLR1,CLEC4C,SIGLEC9,SIGLEC14,SIGLEC5,CLEC5A,CLEC12A,GYG1,PGM1,AGA,SRGN
GO:CC	azurophil granule lumen	GO:0035578	0.024187	1.61642	91	294	8	18856	GLA,FUCA1,FUCA2,MAN2B1,GALNS,ARSB,GUSB,AGA
GO:CC	FACIT collagen trimer	GO:0005593	0.0344413	1.46292	7	294	3	18856	COL9A1,COL9A2,COL12A1
GO:CC	azurophil granule	GO:0042582	0.0426443	1.37014	154	294	10	18856	GAA,GLA,FUCA1,FUCA2,MAN2B1,B4GALT1,GALNS,ARSB,GUSB,AGA
GO:CC	primary lysosome	GO:0005766	0.0426443	1.37014	154	294	10	18856	GAA,GLA,FUCA1,FUCA2,MAN2B1,B4GALT1,GALNS,ARSB,GUSB,AGA
KEGG	Metabolic pathways	KEGG:01100	1.02e-41	40.9929	1480	215	132	7747	ST6GALNAC4,ST6GALNAC3,B4GALNT1,FUT3,CRYL1,AGL,FUT9,FUT6,B3GNT6,GCNT3,B3GNT5,B3GNT2,B3GALNT1,B3GALT6,B3GALT4,CSGALNACT1,B4GALNT3,CHPF2,MGAT4B,MGAT4C,MGAT4A,EXT1,POMGNT2,PAPSS1,PAPSS2,GALM,FUT8,FUT2,FUT1,ALG9,ALG3,GAA,MGAT2,MGAT5,MGAT5B,ALG12,NAGA,GLA,GANAB,ST6GALNAC6,ST6GALNAC5,ST6GALNAC1,NAGLU,B4GALT1,MGAM,GALNS,ARSB,HK1,HK2,HK3,GALK1,GCNT4,GCNT1,ST3GAL4,ST3GAL2,ST3GAL1,ST3GAL6,GUSB,B4GALT2,B4GAL…
KEGG	N-Glycan biosynthesis	KEGG:00510	1.12e-27	26.949	50	215	27	7747	SRD5A3,MGAT4B,MGAT4C,MGAT4A,FUT8,ALG9,ALG3,MGAT2,MGAT5,MGAT5B,ALG12,GANAB,B4GALT1,B4GALT2,MAN1C1,ALG1,DOLK,ALG10,DOLPP1,DPM1,ALG5,DPM2,DPM3,ALG11,MOGS,ALG13,ALG14
KEGG	Glycosaminoglycan biosynthesis - chondroitin sulfate / dermatan sulfate	KEGG:00532	3.16e-20	19.5	20	215	16	7747	CHST12,B3GALT6,CSGALNACT1,CHPF2,B4GALT7,CHST11,CHST13,CHST3,CHST7,DSE,B3GAT3,CHPF,XYLT2,XYLT1,CHST14,UST
KEGG	Other types of O-glycan biosynthesis	KEGG:00514	1.55e-17	16.809	47	215	20	7747	LFNG,RFNG,MFNG,OGT,B4GALT1,B4GALT2,GALNT2,GALNT1,GALNT11,GALNT14,GALNT12,GALNT18,GALNT16,GALNT10,POMT2,C1GALT1C1,PLOD3,XXYLT1,ST3GAL3,POFUT2
KEGG	Mucin type O-glycan biosynthesis	KEGG:00512	7.26e-17	16.1391	32	215	17	7747	B3GNT6,GCNT3,ST6GALNAC1,GCNT4,GCNT1,ST3GAL2,ST3GAL1,GALNT2,GALNT1,GALNT11,GALNT14,GALNT12,GALNT18,GALNT16,GALNT10,B4GALT5,C1GALT1C1
KEGG	Various types of N-glycan biosynthesis	KEGG:00513	1.77e-16	15.7518	39	215	18	7747	B4GALNT3,MGAT4B,MGAT4C,MGAT4A,FUT8,ALG9,ALG3,MGAT2,ALG12,B4GALT1,B4GALT2,MAN1C1,ALG1,ALG11,CHST9,ALG13,ST3GAL3,ALG14
KEGG	Glycosphingolipid biosynthesis - lacto and neolacto series	KEGG:00601	3.6e-15	14.4433	27	215	15	7747	FUT3,FUT9,FUT6,B3GNT5,B3GNT2,B3GALNT1,FUT2,FUT1,B4GALT1,ST3GAL4,ST3GAL6,B4GALT2,A4GALT,ST3GAL3,GCNT2
KEGG	Glycosaminoglycan biosynthesis - heparan sulfate / heparin	KEGG:00534	1.64e-14	13.7844	24	215	14	7747	HS3ST2,HS3ST3B1,HS3ST1,B3GALT6,EXT1,B4GALT7,GLCE,B3GAT3,EXT2,HS6ST1,HS6ST3,HS6ST2,XYLT2,XYLT1
KEGG	Glycosylphosphatidylinositol (GPI)-anchor biosynthesis	KEGG:00563	3.64e-14	13.4385	25	215	14	7747	PIGZ,PIGH,PIGG,PIGK,DPM2,PIGF,PIGT,PIGS,PIGO,PIGN,PIGA,PIGQ,PIGU,PIGX
KEGG	Glycosaminoglycan biosynthesis - keratan sulfate	KEGG:00533	2e-13	12.6982	14	215	11	7747	B3GNT2,B3GNT7,FUT8,B4GALT1,ST3GAL2,ST3GAL1,B4GALT2,CHST1,CHST2,CHST6,ST3GAL3
KEGG	Amino sugar and nucleotide sugar metabolism	KEGG:00520	3.68e-13	12.4342	48	215	17	7747	HK1,HK2,HK3,GALK1,GFPT1,GFPT2,TSTA3,GMDS,GMPPB,NPL,GALE,PGM1,AMDHD2,PMM1,NANS,CMAS,GMPPA
KEGG	Galactose metabolism	KEGG:00052	1.38e-09	8.85899	31	215	12	7747	GALM,GAA,GLA,B4GALT1,MGAM,HK1,HK2,HK3,GALK1,B4GALT2,GALE,PGM1
KEGG	Glycosphingolipid biosynthesis - ganglio series	KEGG:00604	3.63e-09	8.43958	15	215	9	7747	ST6GALNAC4,ST6GALNAC3,B4GALNT1,B3GALT4,ST6GALNAC6,ST6GALNAC5,ST3GAL2,ST3GAL1,ST3GAL5
KEGG	Glycosphingolipid biosynthesis - globo and isoglobo series	KEGG:00603	3.63e-09	8.43958	15	215	9	7747	FUT9,B3GALNT1,FUT2,FUT1,NAGA,GLA,ST3GAL2,ST3GAL1,A4GALT
KEGG	Other glycan degradation	KEGG:00511	1.08031e-06	5.96645	18	215	8	7747	FUCA1,FUCA2,MAN2B2,MAN2B1,NEU4,GBA,ENGASE,AGA
KEGG	Mannose type O-glycan biosynthesis	KEGG:00515	1.07359e-05	4.96916	23	215	8	7747	FUT9,POMGNT2,MGAT5B,B4GALT1,B4GALT2,POMT2,B3GAT1,ST3GAL3
KEGG	Starch and sucrose metabolism	KEGG:00500	4.11274e-05	4.38587	36	215	9	7747	AGL,GAA,MGAM,HK1,HK2,HK3,GYG1,GYG2,PGM1
KEGG	Fructose and mannose metabolism	KEGG:00051	0.000239219	3.6212	33	215	8	7747	HK1,HK2,HK3,TSTA3,GMDS,GMPPB,PMM1,GMPPA
KEGG	Lysosome	KEGG:04142	0.00113357	2.94555	128	215	14	7747	GAA,NAGA,GLA,FUCA1,FUCA2,MAN2B1,NAGLU,GALNS,ARSB,GUSB,GBA,AGA,NAGPA,GNPTG
KEGG	Protein processing in endoplasmic reticulum	KEGG:04141	0.0202358	1.69388	166	215	14	7747	GANAB,FBXO2,CALR,CANX,PRKCSH,MAN1C1,EDEM2,LMAN2,OS9,MOGS,LMAN1,UGGT2,ERLEC1,FBXO6
KEGG	Neomycin, kanamycin and gentamicin biosynthesis	KEGG:00524	0.020517	1.68789	5	215	3	7747	HK1,HK2,HK3
KEGG	Pentose and glucuronate interconversions	KEGG:00040	0.0303227	1.51823	34	215	6	7747	CRYL1,GUSB,DCXR,UGT1A7,UGT2B7,UGT2A1
REAC	Metabolism of carbohydrates	REAC:R-HSA-71387	3.35e-71	70.4756	284	247	85	10588	HS3ST2,HS3ST3B1,HS3ST1,HS3ST6,HS3ST4,FUT3,CRYL1,CHST12,SLC35B2,AGL,FUT9,FUT6,B3GNT2,B3GALT6,B3GALT4,B3GNT7,CSGALNACT1,CHPF2,B4GALNT2,EXT1,PAPSS1,PAPSS2,FUT10,FUT2,FUT1,GAA,MAN2B2,MAN2B1,ST6GALNAC6,NAGLU,B4GALT1,HSPG2,GALNS,ARSB,HK1,HK2,HK3,GALK1,ST3GAL4,ST3GAL2,ST3GAL1,ST3GAL6,GUSB,B4GALT2,B4GALT7,VCAN,GLCE,TKT,DCXR,CHST11,CHST13,CHST3,CHST7,DSEL,DSE,GPC1,GPC4,BGN,PRELP,SDC4,B3GAT3,B3GAT1,B4GALT5…
REAC	Glycosaminoglycan metabolism	REAC:R-HSA-1630316	1.04e-65	64.982	123	247	61	10588	HS3ST2,HS3ST3B1,HS3ST1,HS3ST6,HS3ST4,CHST12,SLC35B2,B3GNT2,B3GALT6,B3GNT7,CSGALNACT1,CHPF2,EXT1,PAPSS1,PAPSS2,NAGLU,B4GALT1,HSPG2,GALNS,ARSB,ST3GAL4,ST3GAL2,ST3GAL1,ST3GAL6,GUSB,B4GALT2,B4GALT7,VCAN,GLCE,CHST11,CHST13,CHST3,CHST7,DSEL,DSE,GPC1,GPC4,BGN,PRELP,SDC4,B3GAT3,B3GAT1,B4GALT5,CHPF,EXT2,HS6ST1,HS6ST3,HS6ST2,HAS2,SDC1,SDC3,CHST1,XYLT2,XYLT1,CHST14,CHST2,CHST6,ST3GAL3,GPC3,UST,GPC2
REAC	Biosynthesis of the N-glycan precursor (dolichol lipid-linked oligosaccharide, LLO) and transfer to a nascent protein	REAC:R-HSA-446193	1.31e-51	50.8818	78	247	45	10588	ST6GALNAC4,ST6GALNAC3,SRD5A3,ALG9,ALG3,ALG12,ST6GALNAC6,ST6GALNAC5,ST6GALNAC2,ST6GALNAC1,ST8SIA3,ST8SIA4,ST8SIA6,SLC35C1,ST3GAL4,ST3GAL2,ST3GAL1,ST3GAL6,GFPT1,GFPT2,ALG1,DOLK,ALG10,DOLPP1,DPM1,ALG5,TSTA3,DPM2,DPM3,NEU4,FUOM,ALG11,GMDS,GMPPB,NPL,ST3GAL5,AMDHD2,PMM1,ALG13,ST3GAL3,NANS,CMAS,GMPPA,MPDU1,ALG14
REAC	Asparagine N-linked glycosylation	REAC:R-HSA-446203	7.52e-50	49.1239	305	247	71	10588	ST6GALNAC4,ST6GALNAC3,FUT3,SRD5A3,B4GALNT2,MGAT4B,MGAT4C,MGAT4A,FUT8,ALG9,ALG3,MGAT2,MGAT5,ALG12,GANAB,FUCA1,ST6GALNAC6,ST6GALNAC5,ST6GALNAC2,ST6GALNAC1,ST8SIA3,ST8SIA4,ST8SIA6,B4GALT1,CALR,SLC35C1,CANX,ASGR1,ST3GAL4,ST3GAL2,ST3GAL1,ST3GAL6,B4GALT2,PRKCSH,MAN1C1,EDEM2,LMAN2,OS9,GFPT1,GFPT2,ALG1,DOLK,ALG10,DOLPP1,DPM1,ALG5,TSTA3,DPM2,DPM3,NEU4,FUOM,B4GALT5,ALG11,GMDS,MOGS,GMPPB,NPL,ST3GAL5,LMAN1,L…
REAC	Synthesis of substrates in N-glycan biosythesis	REAC:R-HSA-446219	1.5e-40	39.8236	63	247	36	10588	ST6GALNAC4,ST6GALNAC3,SRD5A3,ST6GALNAC6,ST6GALNAC5,ST6GALNAC2,ST6GALNAC1,ST8SIA3,ST8SIA4,ST8SIA6,SLC35C1,ST3GAL4,ST3GAL2,ST3GAL1,ST3GAL6,GFPT1,GFPT2,DOLK,DOLPP1,DPM1,ALG5,TSTA3,DPM2,DPM3,NEU4,FUOM,GMDS,GMPPB,NPL,ST3GAL5,AMDHD2,PMM1,ST3GAL3,NANS,CMAS,GMPPA
REAC	Diseases of glycosylation	REAC:R-HSA-3781865	4.03e-37	36.3943	140	247	45	10588	SRD5A3,B3GALT6,EXT1,LFNG,PAPSS2,ALG9,ALG3,MGAT2,ALG12,B4GALT1,HSPG2,GALK1,B4GALT7,VCAN,GALNT12,GFPT1,ALG1,CHST3,GPC1,GPC4,DOLK,DPM1,POMT2,DPM2,DPM3,BGN,PRELP,SDC4,B3GAT3,ALG11,MOGS,EXT2,C1GALT1C1,SDC1,GALE,SDC3,PGM1,CHST14,CHST6,ALG13,ST3GAL3,GPC3,MPDU1,ALG14,GPC2
REAC	Diseases of metabolism	REAC:R-HSA-5668914	1.51e-34	33.8221	243	247	53	10588	SRD5A3,B3GALT6,EXT1,LFNG,PAPSS2,ALG9,ALG3,GAA,MGAT2,ALG12,NAGLU,B4GALT1,HSPG2,GALNS,ARSB,GALK1,GUSB,B4GALT7,VCAN,GALNT12,GFPT1,DCXR,ALG1,CHST3,GPC1,GPC4,DOLK,DPM1,POMT2,DPM2,DPM3,BGN,PRELP,SDC4,B3GAT3,ALG11,MOGS,EXT2,GYG1,GYG2,C1GALT1C1,SDC1,GALE,SDC3,PGM1,CHST14,CHST6,ALG13,ST3GAL3,GPC3,MPDU1,ALG14,GPC2
REAC	Post-translational protein modification	REAC:R-HSA-597592	8.62e-34	33.0645	1410	247	113	10588	ST6GALNAC4,ST6GALNAC3,FUT3,SRD5A3,B3GNT6,GCNT3,B3GNT5,B3GNT2,B3GNT9,B3GNT7,B4GALNT2,MGAT4B,MGAT4C,MGAT4A,OGT,POMGNT2,FUT8,ALG9,PIGZ,ALG3,MGAT2,MGAT5,ALG12,GANAB,FUCA1,FUCA2,ST6GALNAC6,ST6GALNAC5,ST6GALNAC2,ST6GALNAC1,ST8SIA3,ST8SIA4,ST8SIA6,B4GALT1,FBXO2,CALR,SLC35C1,CANX,ARSB,ASGR1,SMC3,GCNT4,GCNT1,ST3GAL4,ST3GAL2,ST3GAL1,ST3GAL6,B4GALT2,VCAN,PRKCSH,MAN1C1,EDEM2,LMAN2,LGALS1,GALNT2,GALNT1,GALNT1…
REAC	Chondroitin sulfate/dermatan sulfate metabolism	REAC:R-HSA-1793185	6.78e-33	32.1689	49	247	29	10588	CHST12,B3GALT6,CSGALNACT1,CHPF2,HSPG2,ARSB,B4GALT7,VCAN,CHST11,CHST13,CHST3,CHST7,DSEL,DSE,GPC1,GPC4,BGN,SDC4,B3GAT3,B3GAT1,CHPF,SDC1,SDC3,XYLT2,XYLT1,CHST14,GPC3,UST,GPC2
REAC	Heparan sulfate/heparin (HS-GAG) metabolism	REAC:R-HSA-1638091	7.56e-31	30.1214	55	247	29	10588	HS3ST2,HS3ST3B1,HS3ST1,HS3ST6,HS3ST4,B3GALT6,EXT1,NAGLU,HSPG2,GUSB,B4GALT7,VCAN,GLCE,GPC1,GPC4,BGN,SDC4,B3GAT3,B3GAT1,EXT2,HS6ST1,HS6ST3,HS6ST2,SDC1,SDC3,XYLT2,XYLT1,GPC3,GPC2
REAC	O-linked glycosylation of mucins	REAC:R-HSA-913709	4e-24	23.3981	62	247	26	10588	ST6GALNAC4,ST6GALNAC3,B3GNT6,GCNT3,B3GNT5,B3GNT2,B3GNT9,B3GNT7,ST6GALNAC2,GCNT4,GCNT1,ST3GAL4,ST3GAL2,ST3GAL1,GALNT2,GALNT1,GALNT11,GALNT14,GALNT12,GALNT18,GALNT16,GALNT10,B4GALT5,C1GALT1C1,ST3GAL3,B3GNTL1
REAC	Diseases associated with glycosaminoglycan metabolism	REAC:R-HSA-3560782	3.28e-23	22.4843	41	247	22	10588	B3GALT6,EXT1,PAPSS2,B4GALT1,HSPG2,B4GALT7,VCAN,CHST3,GPC1,GPC4,BGN,PRELP,SDC4,B3GAT3,EXT2,SDC1,SDC3,CHST14,CHST6,ST3GAL3,GPC3,GPC2
REAC	HS-GAG biosynthesis	REAC:R-HSA-2022928	2.2e-21	20.6574	31	247	19	10588	HS3ST2,HS3ST3B1,HS3ST1,HS3ST6,HS3ST4,EXT1,HSPG2,GLCE,GPC1,GPC4,SDC4,EXT2,HS6ST1,HS6ST3,HS6ST2,SDC1,SDC3,GPC3,GPC2
REAC	Metabolism of proteins	REAC:R-HSA-392499	7.97e-21	20.0986	2012	247	115	10588	ST6GALNAC4,ST6GALNAC3,FUT3,SRD5A3,B3GNT6,GCNT3,B3GNT5,B3GNT2,B3GNT9,B3GNT7,B4GALNT2,MGAT4B,MGAT4C,MGAT4A,OGT,POMGNT2,FUT8,ALG9,PIGZ,ALG3,MGAT2,MGAT5,ALG12,GANAB,FUCA1,FUCA2,ST6GALNAC6,ST6GALNAC5,ST6GALNAC2,ST6GALNAC1,ST8SIA3,ST8SIA4,ST8SIA6,B4GALT1,HSPG2,FBXO2,CALR,SLC35C1,CANX,ARSB,ASGR1,SMC3,GCNT4,GCNT1,ST3GAL4,ST3GAL2,ST3GAL1,ST3GAL6,B4GALT2,VCAN,PRKCSH,MAN1C1,EDEM2,LMAN2,LGALS1,GALNT2,GALNT1,…
REAC	O-linked glycosylation	REAC:R-HSA-5173105	1.22e-20	19.9147	108	247	29	10588	ST6GALNAC4,ST6GALNAC3,B3GNT6,GCNT3,B3GNT5,B3GNT2,B3GNT9,B3GNT7,POMGNT2,ST6GALNAC2,GCNT4,GCNT1,ST3GAL4,ST3GAL2,ST3GAL1,GALNT2,GALNT1,GALNT11,GALNT14,GALNT12,GALNT18,GALNT16,GALNT10,POMT2,B4GALT5,C1GALT1C1,ST3GAL3,POFUT2,B3GNTL1
REAC	Sialic acid metabolism	REAC:R-HSA-4085001	1.23e-20	19.9118	33	247	19	10588	ST6GALNAC4,ST6GALNAC3,ST6GALNAC6,ST6GALNAC5,ST6GALNAC2,ST6GALNAC1,ST8SIA3,ST8SIA4,ST8SIA6,ST3GAL4,ST3GAL2,ST3GAL1,ST3GAL6,NEU4,NPL,ST3GAL5,ST3GAL3,NANS,CMAS
REAC	A tetrasaccharide linker sequence is required for GAG synthesis	REAC:R-HSA-1971475	8.38e-18	17.0769	26	247	16	10588	B3GALT6,HSPG2,B4GALT7,VCAN,GPC1,GPC4,BGN,SDC4,B3GAT3,B3GAT1,SDC1,SDC3,XYLT2,XYLT1,GPC3,GPC2
REAC	N-glycan antennae elongation in the medial/trans-Golgi	REAC:R-HSA-975576	3.02e-14	13.5197	26	247	14	10588	FUT3,MGAT4B,MGAT4C,MGAT4A,FUT8,MGAT2,MGAT5,FUCA1,ST8SIA3,ST8SIA6,B4GALT1,ST3GAL4,B4GALT2,B4GALT5
REAC	Keratan sulfate/keratin metabolism	REAC:R-HSA-1638074	1.11e-13	12.9561	34	247	15	10588	B3GNT2,B3GNT7,B4GALT1,GALNS,ST3GAL4,ST3GAL2,ST3GAL1,ST3GAL6,B4GALT2,PRELP,B4GALT5,CHST1,CHST2,CHST6,ST3GAL3
REAC	Keratan sulfate biosynthesis	REAC:R-HSA-2022854	1.2e-13	12.9193	28	247	14	10588	B3GNT2,B3GNT7,B4GALT1,ST3GAL4,ST3GAL2,ST3GAL1,ST3GAL6,B4GALT2,PRELP,B4GALT5,CHST1,CHST2,CHST6,ST3GAL3
REAC	Blood group systems biosynthesis	REAC:R-HSA-9033658	1.99e-12	11.7007	21	247	12	10588	FUT3,FUT9,FUT6,B3GALT4,B4GALNT2,FUT10,FUT2,FUT1,ST6GALNAC6,ST3GAL4,ST3GAL6,ST3GAL3
REAC	Diseases associated with N-glycosylation of proteins	REAC:R-HSA-3781860	4e-12	11.3978	17	247	11	10588	ALG9,ALG3,MGAT2,ALG12,B4GALT1,ALG1,ALG11,MOGS,ALG13,MPDU1,ALG14
REAC	Lewis blood group biosynthesis	REAC:R-HSA-9037629	1.01e-11	10.9966	18	247	11	10588	FUT3,FUT9,FUT6,B3GALT4,B4GALNT2,FUT10,FUT2,ST6GALNAC6,ST3GAL4,ST3GAL6,ST3GAL3
REAC	Defective EXT2 causes exostoses 2	REAC:R-HSA-3656237	1.51e-11	10.8222	14	247	10	10588	EXT1,HSPG2,GPC1,GPC4,SDC4,EXT2,SDC1,SDC3,GPC3,GPC2
REAC	Defective EXT1 causes exostoses 1, TRPS2 and CHDS	REAC:R-HSA-3656253	1.51e-11	10.8222	14	247	10	10588	EXT1,HSPG2,GPC1,GPC4,SDC4,EXT2,SDC1,SDC3,GPC3,GPC2
REAC	N-Glycan antennae elongation	REAC:R-HSA-975577	4.43e-11	10.354	15	247	10	10588	MGAT4B,MGAT4C,MGAT4A,MGAT5,ST8SIA3,ST8SIA6,B4GALT1,ST3GAL4,B4GALT2,B4GALT5
REAC	Defective B4GALT7 causes EDS, progeroid type	REAC:R-HSA-3560783	5.1e-11	10.2921	20	247	11	10588	HSPG2,B4GALT7,VCAN,GPC1,GPC4,BGN,SDC4,SDC1,SDC3,GPC3,GPC2
REAC	Defective B3GAT3 causes JDSSDHD	REAC:R-HSA-3560801	5.1e-11	10.2921	20	247	11	10588	HSPG2,VCAN,GPC1,GPC4,BGN,SDC4,B3GAT3,SDC1,SDC3,GPC3,GPC2
REAC	Defective B3GALT6 causes EDSP2 and SEMDJL1	REAC:R-HSA-4420332	5.1e-11	10.2921	20	247	11	10588	B3GALT6,HSPG2,VCAN,GPC1,GPC4,BGN,SDC4,SDC1,SDC3,GPC3,GPC2
REAC	Metabolism	REAC:R-HSA-1430728	1.07e-09	8.96938	2071	247	95	10588	B4GALNT1,HS3ST2,HS3ST3B1,HS3ST1,HS3ST6,HS3ST4,FUT3,CRYL1,SRD5A3,CHST12,SLC35B2,AGL,FUT9,FUT6,B3GNT2,B3GALNT1,B3GALT6,B3GALT4,B3GNT7,CSGALNACT1,CHPF2,B4GALNT2,EXT1,PAPSS1,PAPSS2,FUT10,FUT2,FUT1,GAA,GLA,MAN2B2,MAN2B1,ST6GALNAC6,NAGLU,B4GALT1,HSPG2,GALNS,ARSB,HK1,HK2,HK3,GALK1,ST3GAL4,ST3GAL2,ST3GAL1,ST3GAL6,GUSB,B4GALT2,B4GALT7,VCAN,GLCE,TKT,DCXR,UGCG,CHST11,CHST13,CHST3,CHST7,DSEL,DSE,GPC1,GPC4,UG…
REAC	Chondroitin sulfate biosynthesis	REAC:R-HSA-2022870	1.25e-09	8.90171	19	247	10	10588	CHST12,CSGALNACT1,CHPF2,VCAN,CHST11,CHST13,CHST3,CHST7,BGN,CHPF
REAC	HS-GAG degradation	REAC:R-HSA-2024096	8.25e-09	8.0834	22	247	10	10588	NAGLU,HSPG2,GUSB,GPC1,GPC4,SDC4,SDC1,SDC3,GPC3,GPC2
REAC	Diseases associated with glycosylation precursor biosynthesis	REAC:R-HSA-5609975	2.94e-08	7.5321	18	247	9	10588	SRD5A3,GALK1,GFPT1,DOLK,DPM1,DPM2,DPM3,GALE,PGM1
REAC	Disease	REAC:R-HSA-1643685	6.19e-08	7.20806	1154	247	62	10588	SRD5A3,B3GALT6,EXT1,LFNG,PAPSS1,PAPSS2,ALG9,ALG3,GAA,MGAT2,ALG12,NAGLU,B4GALT1,HSPG2,CALR,SLC35C1,CANX,GALNS,ARSB,HK1,GALK1,GUSB,B4GALT7,VCAN,GALNT12,OS9,GFPT1,DCXR,MRC1,ALG1,CHST3,GPC1,GPC4,DOLK,DPM1,POMT2,DPM2,DPM3,BGN,PRELP,SDC4,B3GAT3,ALG11,MOGS,EXT2,GYG1,GYG2,C1GALT1C1,SDC1,GALE,SDC3,PGM1,CHST14,CHST6,ALG13,ST3GAL3,GPC3,SLC35A2,ERLEC1,MPDU1,ALG14,GPC2
REAC	Synthesis of glycosylphosphatidylinositol (GPI)	REAC:R-HSA-162710	3.52e-07	6.45377	16	247	8	10588	PIGZ,PIGH,PIGG,DPM2,PIGF,PIGO,PIGN,PIGA
REAC	Post-translational modification: synthesis of GPI-anchored proteins	REAC:R-HSA-163125	1.001e-05	4.99956	92	247	14	10588	PIGZ,PIGH,PIGG,PIGK,DPM1,DPM2,DPM3,PIGF,PIGT,PIGS,PIGO,PIGN,PIGA,PIGU
REAC	Dermatan sulfate biosynthesis	REAC:R-HSA-2022923	2.60504e-05	4.58419	11	247	6	10588	VCAN,DSEL,DSE,BGN,CHST14,UST
REAC	N-glycan trimming in the ER and Calnexin/Calreticulin cycle	REAC:R-HSA-532668	3.01473e-05	4.52075	35	247	9	10588	GANAB,CALR,CANX,PRKCSH,EDEM2,OS9,MOGS,ENGASE,UGGT2
REAC	Pre-NOTCH Processing in Golgi	REAC:R-HSA-1912420	3.61831e-05	4.44149	18	247	7	10588	LFNG,RFNG,MFNG,B4GALT1,ST3GAL4,ST3GAL6,ST3GAL3
REAC	Immunoregulatory interactions between a Lymphoid and a non-Lymphoid cell	REAC:R-HSA-198933	8.84202e-05	4.05345	181	247	18	10588	SELL,CD22,CLEC2B,KLRC1,KLRF1,KLRD1,KLRK1,SIGLEC10,SIGLEC7,SIGLEC8,SIGLEC9,SIGLEC5,SIGLEC12,KLRG1,KLRB1,CLEC2D,SIGLEC1,COLEC12
REAC	Transport to the Golgi and subsequent modification	REAC:R-HSA-948021	0.000133333	3.87506	186	247	18	10588	FUT3,MGAT4B,MGAT4C,MGAT4A,FUT8,MGAT2,MGAT5,FUCA1,ST8SIA3,ST8SIA6,B4GALT1,ST3GAL4,B4GALT2,MAN1C1,LMAN2,B4GALT5,LMAN1,LMAN2L
REAC	Termination of O-glycan biosynthesis	REAC:R-HSA-977068	0.000252235	3.5982	23	247	7	10588	ST6GALNAC4,ST6GALNAC3,ST6GALNAC2,ST3GAL4,ST3GAL2,ST3GAL1,ST3GAL3
REAC	Diseases of carbohydrate metabolism	REAC:R-HSA-5663084	0.00026906	3.57015	33	247	8	10588	GAA,NAGLU,GALNS,ARSB,GUSB,DCXR,GYG1,GYG2
REAC	Calnexin/calreticulin cycle	REAC:R-HSA-901042	0.000637452	3.19555	26	247	7	10588	GANAB,CALR,CANX,PRKCSH,EDEM2,OS9,UGGT2
REAC	GDP-fucose biosynthesis	REAC:R-HSA-6787639	0.0017131	2.76622	6	247	4	10588	SLC35C1,TSTA3,FUOM,GMDS
REAC	Retinoid metabolism and transport	REAC:R-HSA-975634	0.00275116	2.56048	44	247	8	10588	HSPG2,GPC1,GPC4,SDC4,SDC1,SDC3,GPC3,GPC2
REAC	Attachment of GPI anchor to uPAR	REAC:R-HSA-162791	0.00392392	2.40628	7	247	4	10588	PIGK,PIGT,PIGS,PIGU
REAC	Synthesis of dolichyl-phosphate mannose	REAC:R-HSA-162699	0.0051415	2.28891	3	247	3	10588	DPM1,DPM2,DPM3
REAC	Defective DPM1 causes DPM1-CDG (CDG-1e)	REAC:R-HSA-4717374	0.0051415	2.28891	3	247	3	10588	DPM1,DPM2,DPM3
REAC	Defective DPM3 causes DPM3-CDG (CDG-1o)	REAC:R-HSA-4719360	0.0051415	2.28891	3	247	3	10588	DPM1,DPM2,DPM3
REAC	Defective DPM2 causes DPM2-CDG (CDG-1u)	REAC:R-HSA-4719377	0.0051415	2.28891	3	247	3	10588	DPM1,DPM2,DPM3
REAC	Metabolism of fat-soluble vitamins	REAC:R-HSA-6806667	0.0054042	2.26727	48	247	8	10588	HSPG2,GPC1,GPC4,SDC4,SDC1,SDC3,GPC3,GPC2
REAC	Neutrophil degranulation	REAC:R-HSA-6798695	0.00695652	2.15761	476	247	27	10588	AGL,GAA,GLA,FUCA1,FUCA2,MAN2B1,B4GALT1,MGAM,GALNS,ARSB,HK3,GUSB,SELL,CD93,LGALS3,CHI3L1,PRG2,OLR1,CLEC4C,SIGLEC9,SIGLEC14,SIGLEC5,CLEC5A,CLEC12A,GYG1,PGM1,AGA
REAC	Reactions specific to the complex N-glycan synthesis pathway	REAC:R-HSA-975578	0.0222735	1.65221	10	247	4	10588	FUT3,FUT8,MGAT2,FUCA1
REAC	Mucopolysaccharidoses	REAC:R-HSA-2206281	0.034361	1.46393	11	247	4	10588	NAGLU,GALNS,ARSB,GUSB
REAC	Synthesis of GDP-mannose	REAC:R-HSA-446205	0.0496535	1.30405	5	247	3	10588	GMPPB,PMM1,GMPPA
WP	Glycosylation and related congenital defects	WP:WP4521	9.4e-22	21.0268	25	142	17	6954	SRD5A3,ALG9,ALG3,MGAT2,ALG12,B4GALT1,ALG1,DOLK,DPM1,DPM2,DPM3,ALG11,MOGS,GMPPB,ALG13,MPDU1,ALG14
WP	Globo Sphingolipid Metabolism	WP:WP1424	1.47e-19	18.8335	21	142	15	6954	ST6GALNAC4,ST6GALNAC3,FUT9,B3GALNT1,FUT2,FUT1,ST6GALNAC6,ST6GALNAC5,ST6GALNAC2,ST6GALNAC1,GCNT1,ST3GAL2,ST3GAL1,GALNT2,A4GALT
WP	Proteoglycan biosynthesis	WP:WP4784	7.81e-15	14.1071	18	142	12	6954	SLC35B2,B3GALT6,CSGALNACT1,EXT1,PAPSS2,B4GALT7,CHST3,B3GAT3,EXT2,XYLT2,XYLT1,CHST14
WP	Metapathway biotransformation Phase I and II	WP:WP702	2.16e-11	10.6648	182	142	24	6954	HS3ST2,HS3ST3B1,HS3ST1,HS3ST6,HS3ST4,CHST12,GAL3ST4,CHST11,CHST13,CHST3,CHST7,UGT1A7,GAL3ST1,GAL3ST2,UGT2B7,HS6ST1,HS6ST3,HS6ST2,CHST1,CHST14,CHST9,CHST2,CHST6,UGT2A1
WP	Ganglio Sphingolipid Metabolism	WP:WP1423	4.16e-09	8.38055	13	142	8	6954	B4GALNT1,B3GALT4,FUT1,ST6GALNAC6,ST8SIA3,ST3GAL2,ST3GAL1,ST3GAL5
WP	Metabolism of Spingolipids in ER and Golgi apparatus	WP:WP4142	3.61e-07	6.44241	20	142	8	6954	ST6GALNAC3,B4GALNT1,B3GALNT1,B4GALT1,B4GALT2,GALNT1,GALNT16,UGCG
WP	Glycogen Synthesis and Degradation	WP:WP500	0.0019242	2.71575	40	142	7	6954	AGL,HK1,HK2,HK3,GYG1,GYG2,PGM1
WP	Glucuronidation	WP:WP698	0.0218765	1.66002	26	142	5	6954	HK1,UGT1A7,UGT2B7,PGM1,UGT2A1
WP	Glycosaminoglycan degradation	WP:WP4815	0.0458137	1.339	17	142	4	6954	NAGLU,GALNS,ARSB,GUSB
TF	Factor: PAX5; motif: RNGCGTGACCNN; match class: 1	TF:M09817_1	0.0231996	1.63452	6201	295	128	19940	ST6GALNAC4,ST6GALNAC3,HS3ST2,HS3ST3B1,HS3ST1,HS3ST6,SRD5A3,CHST12,SLC35B2,FUT6,B3GNT5,B3GNT2,B3GALT6,B3GALT4,B3GNT9,B3GNT7,MGAT4B,RFNG,ANXA6,TGFBR3,GALM,FUT1,PIGZ,GAA,MGAT2,ALG12,GLA,ST6GALNAC5,NAGLU,ST8SIA3,HSPG2,FBXO2,CALR,SLC35C1,CANX,GALNS,ASGR1,SMC3,HK1,HK2,GALK1,FAM20B,TMTC4,GCNT4,GCNT1,ST3GAL4,ST3GAL2,ST3GAL6,GUSB,B4GALT2,PKD1,PRKCSH,TKT,MAN1C1,ANXA5,ANXA4,MASP2,CLEC4M,LGALS3,LGALS9,LGALS9…
CORUM	GAA1-GPI8-PIGT-PIG-PIGS complex	CORUM:994	2.79054e-05	4.55431	5	41	4	3627	PIGK,PIGT,PIGS,PIGU
CORUM	Dolichol-phosphate mannose (DPM) synthase	CORUM:5244	0.000536643	3.27031	3	41	3	3627	DPM1,DPM2,DPM3
CORUM	GPI-GnT activity complex	CORUM:118	0.00212969	2.67168	4	41	3	3627	PIGH,PIGA,PIGQ
CORUM	EXT1-EXT2 complex	CORUM:6881	0.0498802	1.30207	2	41	2	3627	EXT1,EXT2
CORUM	MGAT4B-SLC35A2(splice variant 1) complex	CORUM:6625	0.0498802	1.30207	2	41	2	3627	MGAT4B,SLC35A2
HP	Abnormal protein glycosylation	HP:0012346	2.86e-09	8.54426	31	103	12	4232	SRD5A3,ALG3,MGAT2,ALG1,DOLK,DPM1,DPM2,DPM3,ALG11,PGM1,ALG13,SLC35A2
HP	Abnormal protein N-linked glycosylation	HP:0012347	2.86e-09	8.54426	31	103	12	4232	SRD5A3,ALG3,MGAT2,ALG1,DOLK,DPM1,DPM2,DPM3,ALG11,PGM1,ALG13,SLC35A2
HP	Type I transferrin isoform profile	HP:0003642	2.76e-08	7.55974	16	103	9	4232	SRD5A3,ALG3,ALG1,DPM1,DPM2,DPM3,ALG11,PGM1,ALG13
HP	Abnormal isoelectric focusing of serum transferrin	HP:0003160	3.27e-08	7.48499	29	103	11	4232	SRD5A3,ALG3,MGAT2,ALG1,DOLK,DPM1,DPM2,DPM3,ALG11,PGM1,ALG13
HP	Abnormal glycosylation	HP:0012345	3.32e-08	7.4786	37	103	12	4232	SRD5A3,ALG3,MGAT2,ALG1,DOLK,DPM1,DPM2,DPM3,ALG11,PGM1,ALG13,SLC35A2
HP	Abnormality of the lower limb	HP:0002814	6.0291e-06	5.21975	1301	103	60	4232	B4GALNT1,SRD5A3,B3GALT6,EXT1,POMGNT2,PAPSS2,FUT8,ALG9,ALG3,MGAT2,ALG12,GLA,FUCA1,MAN2B1,HSPG2,SLC35C1,GALNS,ARSB,SMC3,HK1,GUSB,B4GALT7,DGCR2,GFPT1,PIGH,COLEC10,CHST11,CHST3,DSE,GPC4,DOLK,DPM1,POMT2,DPM3,BGN,COL9A1,COL9A2,COL12A1,B3GAT3,GBA,EXT2,PIGT,PIGS,GMPPB,HS6ST1,PLOD3,XYLT2,PIGO,PIGN,XYLT1,AGA,CHST14,ALG13,NANS,GMPPA,GPC3,PIGQ,GNPTG,SLC35A2,ALG14
HP	Platyspondyly	HP:0000926	8.73433e-06	5.05877	97	103	15	4232	B3GALT6,LFNG,PAPSS2,FUCA1,HSPG2,GALNS,GUSB,BGN,COL9A1,COL9A2,PLOD3,XYLT2,XYLT1,AGA,NANS
HP	Abnormality of lower limb joint	HP:0100491	1.59328e-05	4.79771	509	103	34	4232	SRD5A3,B3GALT6,EXT1,FUT8,ALG9,HSPG2,GALNS,ARSB,SMC3,GUSB,B4GALT7,GFPT1,COLEC10,CHST11,CHST3,GPC4,DPM1,POMT2,BGN,COL9A1,COL9A2,COL12A1,B3GAT3,EXT2,PIGT,GMPPB,HS6ST1,PIGN,XYLT1,NANS,GPC3,GNPTG,SLC35A2,ALG14
HP	Coarse facial features	HP:0000280	1.60626e-05	4.79418	187	103	20	4232	NAGA,GLA,FUCA1,MAN2B1,NAGLU,SLC35C1,GALNS,ARSB,GUSB,GPC4,EXT2,PIGS,PIGO,PIGN,AGA,NANS,GPC3,PIGA,GNPTG,SLC35A2
HP	Abnormality of joint mobility	HP:0011729	9.36736e-05	4.02838	969	103	48	4232	SRD5A3,B3GALT6,EXT1,LFNG,FUT8,ALG9,ALG3,FUCA1,NAGLU,HSPG2,GALNS,ARSB,SMC3,GUSB,B4GALT7,GFPT1,COLEC10,ALG1,CHST3,DSE,GPC4,DPM1,POMT2,DPM2,BGN,COL9A1,COL9A2,COL12A1,B3GAT3,GBA,EXT2,PIGS,GMPPB,HS6ST1,PLOD3,XYLT2,PIGN,XYLT1,AGA,CHST14,ALG13,NANS,GPC3,PIGA,GNPTG,SLC35A2,MPDU1,ALG14
HP	Generalized hypotonia	HP:0001290	0.000107943	3.96681	908	103	46	4232	SRD5A3,B3GALT6,POMGNT2,FUT8,ALG9,GAA,MGAT2,ALG12,NAGA,MAN2B1,B4GALT1,SLC35C1,B4GALT7,TKT,GFPT1,PIGH,ALG1,CHST3,GPC4,PIGG,DPM1,POMT2,DPM2,COL12A1,B3GAT3,MOGS,EXT2,PIGT,PIGS,GMPPB,GALE,ST3GAL5,LMAN2L,PIGO,PIGN,XYLT1,AGA,CHST14,ALG13,ST3GAL3,NANS,GMPPA,GPC3,SLC35A2,MPDU1,ALG14
HP	Abnormality of the calf	HP:0002981	0.000108354	3.96516	209	103	20	4232	B3GALT6,EXT1,PAPSS2,ALG12,MAN2B1,HSPG2,GALNS,ARSB,GUSB,CHST3,BGN,COL9A1,COL9A2,B3GAT3,EXT2,HS6ST1,XYLT1,NANS,GNPTG,SLC35A2
HP	Abnormal metabolism	HP:0032245	0.000158326	3.80045	103	103	14	4232	SRD5A3,ALG3,MGAT2,GALK1,ALG1,DOLK,DPM1,DPM2,DPM3,ALG11,PGM1,AGA,ALG13,SLC35A2
HP	Abnormal lower limb bone morphology	HP:0040069	0.000181406	3.74135	560	103	34	4232	B3GALT6,EXT1,POMGNT2,PAPSS2,MGAT2,ALG12,GLA,FUCA1,MAN2B1,HSPG2,SLC35C1,GALNS,SMC3,GUSB,B4GALT7,CHST11,CHST3,GPC4,DOLK,POMT2,BGN,COL9A1,B3GAT3,GBA,EXT2,PIGS,PLOD3,PIGN,XYLT1,NANS,GPC3,PIGQ,GNPTG,SLC35A2
HP	Muscular hypotonia	HP:0001252	0.000187156	3.7278	1413	103	60	4232	SRD5A3,B3GALT6,EXT1,POMGNT2,FUT8,ALG9,ALG3,GAA,MGAT2,ALG12,NAGA,FUCA1,MAN2B1,B4GALT1,SLC35C1,SMC3,GUSB,B4GALT7,TKT,DGCR2,GFPT1,PIGH,ALG1,CHST3,DSE,GPC4,PIGG,DOLK,DPM1,POMT2,DPM2,COL12A1,B3GAT3,ALG11,MOGS,GBA,EXT2,PIGT,PIGS,GMPPB,HS6ST1,GALE,ST3GAL5,XYLT2,LMAN2L,PIGO,PIGN,XYLT1,AGA,CHST14,ALG13,ST3GAL3,NANS,GMPPA,GPC3,PIGA,PIGQ,SLC35A2,MPDU1,ALG14
HP	Abnormality of femur morphology	HP:0002823	0.000188383	3.72496	216	103	20	4232	B3GALT6,EXT1,MGAT2,ALG12,GLA,FUCA1,MAN2B1,HSPG2,GALNS,B4GALT7,CHST3,BGN,COL9A1,GBA,EXT2,PLOD3,XYLT1,NANS,GNPTG,SLC35A2
HP	Abnormal facial shape	HP:0001999	0.00022683	3.6443	865	103	44	4232	SRD5A3,B3GALT6,FUT8,ALG9,ALG12,NAGA,GLA,FUCA1,MAN2B1,NAGLU,HSPG2,SLC35C1,GALNS,ARSB,SMC3,GUSB,B4GALT7,GFPT1,CHST3,GPC1,GPC4,DPM2,COL9A1,COL9A2,B3GAT3,ALG11,GBA,EXT2,PIGS,HS6ST2,PLOD3,LMAN2L,PIGO,PIGN,XYLT1,AGA,CHST14,ALG13,ST3GAL3,NANS,GPC3,PIGA,GNPTG,SLC35A2
HP	Abnormality of the cervical spine	HP:0003319	0.000255294	3.59296	309	103	24	4232	B3GALT6,LFNG,ALG9,MGAT2,FUCA1,HSPG2,GALNS,SMC3,GUSB,CHST3,GPC4,POMT2,BGN,COL12A1,B3GAT3,GMPPB,XYLT2,PIGO,PIGN,XYLT1,NANS,GPC3,PIGA,GNPTG
HP	Abnormality of the femoral neck or head region	HP:0003366	0.000269308	3.56975	142	103	16	4232	B3GALT6,EXT1,MGAT2,FUCA1,HSPG2,GALNS,B4GALT7,CHST3,BGN,COL9A1,EXT2,PLOD3,XYLT1,NANS,GNPTG,SLC35A2
HP	Abnormality of the thorax	HP:0000765	0.000301246	3.52108	748	103	40	4232	SRD5A3,B3GALT6,EXT1,LFNG,MGAT2,ALG12,FUCA1,MAN2B1,NAGLU,HSPG2,CALR,GALNS,ARSB,SMC3,GUSB,B4GALT7,GFPT1,CHST11,CHST3,GPC4,POMT2,DPM3,BGN,COL12A1,B3GAT3,MOGS,GBA,EXT2,PIGT,PIGS,GMPPB,XYLT2,PIGO,PIGN,XYLT1,AGA,CHST14,GPC3,GNPTG,ALG14
HP	Dysostosis multiplex	HP:0000943	0.000324362	3.48897	20	103	7	4232	FUCA1,MAN2B1,NAGLU,ARSB,GUSB,AGA,GNPTG
HP	Abnormality of the vertebral column	HP:0000925	0.000346776	3.45995	1180	103	53	4232	B4GALNT1,SRD5A3,B3GALT6,EXT1,LFNG,PAPSS2,FUT8,ALG9,MGAT2,ALG12,FUCA1,MAN2B1,NAGLU,HSPG2,GALNS,ARSB,SMC3,HK1,GUSB,B4GALT7,PRKCSH,GFPT1,COLEC10,CHST11,CHST3,GPC4,POMT2,DPM2,BGN,COL9A1,COL9A2,COL12A1,B3GAT3,ALG11,MOGS,GBA,EXT2,PIGT,PIGS,GMPPB,PLOD3,XYLT2,PIGO,PIGN,XYLT1,AGA,CHST14,NANS,GPC3,PIGA,GNPTG,SLC35A2,ALG14
HP	Flexion contracture	HP:0001371	0.000355924	3.44864	604	103	35	4232	SRD5A3,B3GALT6,LFNG,FUT8,ALG9,ALG3,FUCA1,HSPG2,GUSB,B4GALT7,GFPT1,ALG1,CHST3,DSE,GPC4,DPM1,POMT2,DPM2,BGN,COL12A1,B3GAT3,GBA,PIGS,GMPPB,HS6ST1,PLOD3,PIGN,XYLT1,CHST14,ALG13,GPC3,PIGA,SLC35A2,MPDU1,ALG14
HP	Abnormal oral morphology	HP:0031816	0.000535522	3.27122	1684	103	66	4232	CLEC7A,SRD5A3,AGL,B3GALT6,EXT1,LFNG,OGT,POMGNT2,FUT8,ALG9,ALG3,GAA,MGAT2,ALG12,NAGA,GLA,FUCA1,MAN2B1,HSPG2,SLC35C1,GALNS,ARSB,SMC3,GUSB,B4GALT7,DGCR2,GFPT1,PIGH,COLEC10,ALG1,CHST3,DSE,GPC4,DPM1,POMT2,DPM2,BGN,COL9A1,COL9A2,COL12A1,B3GAT3,ALG11,MOGS,GBA,EXT2,PIGT,PIGS,GMPPB,HS6ST1,HS6ST2,PLOD3,XYLT2,PGM1,PIGO,PIGN,XYLT1,AGA,CHST14,ALG13,NANS,GPC3,PIGA,PIGQ,SLC35A2,ALG14,KLRC4
HP	Abnormal oral cavity morphology	HP:0000163	0.000535522	3.27122	1684	103	66	4232	CLEC7A,SRD5A3,AGL,B3GALT6,EXT1,LFNG,OGT,POMGNT2,FUT8,ALG9,ALG3,GAA,MGAT2,ALG12,NAGA,GLA,FUCA1,MAN2B1,HSPG2,SLC35C1,GALNS,ARSB,SMC3,GUSB,B4GALT7,DGCR2,GFPT1,PIGH,COLEC10,ALG1,CHST3,DSE,GPC4,DPM1,POMT2,DPM2,BGN,COL9A1,COL9A2,COL12A1,B3GAT3,ALG11,MOGS,GBA,EXT2,PIGT,PIGS,GMPPB,HS6ST1,HS6ST2,PLOD3,XYLT2,PGM1,PIGO,PIGN,XYLT1,AGA,CHST14,ALG13,NANS,GPC3,PIGA,PIGQ,SLC35A2,ALG14,KLRC4
HP	Abnormality of the knee	HP:0002815	0.000665634	3.17676	278	103	22	4232	SRD5A3,B3GALT6,EXT1,HSPG2,GALNS,ARSB,GUSB,B4GALT7,GFPT1,CHST11,CHST3,DPM1,COL9A1,COL9A2,COL12A1,B3GAT3,EXT2,GMPPB,HS6ST1,XYLT1,GNPTG,ALG14
HP	Abnormal tendon morphology	HP:0100261	0.000710727	3.1483	621	103	35	4232	SRD5A3,B3GALT6,LFNG,FUT8,ALG9,ALG3,FUCA1,HSPG2,GUSB,B4GALT7,GFPT1,ALG1,CHST3,DSE,GPC4,DPM1,POMT2,DPM2,BGN,COL12A1,B3GAT3,GBA,PIGS,GMPPB,HS6ST1,PLOD3,PIGN,XYLT1,CHST14,ALG13,GPC3,PIGA,SLC35A2,MPDU1,ALG14
HP	Abnormal axial skeleton morphology	HP:0009121	0.000764852	3.11642	2119	103	76	4232	B4GALNT1,SRD5A3,AGL,B3GALT6,EXT1,LFNG,OGT,POMGNT2,PAPSS2,FUT8,ALG9,ALG3,MGAT2,ALG12,FUCA1,MAN2B1,NAGLU,B4GALT1,HSPG2,CALR,SLC35C1,GALNS,ARSB,SMC3,HK1,GUSB,B4GALT7,PRKCSH,DGCR2,GFPT1,PIGH,COLEC10,ALG1,CHST11,CHST3,DSE,GPC4,DOLK,DPM1,POMT2,DPM2,DPM3,BGN,COL9A1,COL9A2,COL12A1,B3GAT3,ALG11,MOGS,GBA,EXT2,PIGT,PIGS,GMPPB,HS6ST2,PLOD3,ST3GAL5,XYLT2,PGM1,LMAN2L,PIGO,PIGN,XYLT1,AGA,CHST14,ALG13,ST3GAL3,NA…
HP	Genu valgum	HP:0002857	0.00194973	2.71003	108	103	13	4232	B3GALT6,EXT1,HSPG2,GALNS,ARSB,GUSB,CHST3,COL9A1,COL9A2,B3GAT3,EXT2,HS6ST1,GNPTG
HP	Bowing of the legs	HP:0002979	0.00231095	2.63621	166	103	16	4232	B3GALT6,EXT1,PAPSS2,MAN2B1,HSPG2,GALNS,ARSB,GUSB,CHST3,COL9A1,COL9A2,B3GAT3,EXT2,HS6ST1,XYLT1,GNPTG
HP	Lumbar hyperlordosis	HP:0002938	0.00231797	2.63489	62	103	10	4232	FUCA1,HSPG2,ARSB,GFPT1,CHST3,POMT2,BGN,GMPPB,XYLT1,ALG14
HP	Abnormality of the curvature of the vertebral column	HP:0010674	0.00235438	2.62812	936	103	44	4232	B4GALNT1,SRD5A3,B3GALT6,EXT1,LFNG,PAPSS2,FUT8,ALG9,MGAT2,FUCA1,MAN2B1,HSPG2,GALNS,ARSB,HK1,GUSB,B4GALT7,GFPT1,COLEC10,CHST11,CHST3,GPC4,POMT2,DPM2,BGN,COL12A1,B3GAT3,ALG11,MOGS,GBA,EXT2,PIGT,PIGS,GMPPB,PLOD3,XYLT2,PIGO,XYLT1,AGA,CHST14,GPC3,GNPTG,SLC35A2,ALG14
HP	Abnormality of the hip bone	HP:0003272	0.0024066	2.6186	400	103	26	4232	B3GALT6,EXT1,FUT8,ALG9,HSPG2,GALNS,ARSB,SMC3,GUSB,COLEC10,CHST3,GPC4,POMT2,BGN,COL9A1,COL9A2,COL12A1,B3GAT3,GMPPB,PIGO,PIGN,XYLT1,NANS,GPC3,GNPTG,SLC35A2
HP	Abnormality of the mouth	HP:0000153	0.00363084	2.43999	1802	103	67	4232	CLEC7A,SRD5A3,AGL,B3GALT6,EXT1,LFNG,OGT,POMGNT2,FUT8,ALG9,ALG3,GAA,MGAT2,ALG12,NAGA,GLA,FUCA1,MAN2B1,HSPG2,SLC35C1,GALNS,ARSB,SMC3,GUSB,B4GALT7,DGCR2,GFPT1,PIGH,COLEC10,ALG1,CHST3,DSE,GPC4,DPM1,POMT2,DPM2,BGN,COL9A1,COL9A2,COL12A1,B3GAT3,ALG11,MOGS,GBA,EXT2,PIGT,PIGS,GMPPB,HS6ST1,HS6ST2,PLOD3,XYLT2,PGM1,PIGO,PIGN,XYLT1,AGA,CHST14,ALG13,NANS,GPC3,PIGA,PIGQ,GLT8D1,SLC35A2,ALG14,KLRC4
HP	Reduced antithrombin III activity	HP:0001976	0.00419499	2.37727	11	103	5	4232	SRD5A3,MGAT2,DPM1,DPM2,PGM1
HP	Abnormality of mouth shape	HP:0011338	0.0043232	2.36419	195	103	17	4232	OGT,MGAT2,HSPG2,SMC3,DGCR2,COLEC10,GPC4,POMT2,GBA,EXT2,PIGT,HS6ST2,PLOD3,PIGO,PIGN,PIGA,SLC35A2
HP	Flared iliac wings	HP:0002869	0.00496043	2.30448	19	103	6	4232	B3GALT6,ARSB,GPC4,BGN,GPC3,GNPTG
HP	Abnormality of cardiovascular system morphology	HP:0030680	0.00503439	2.29805	1386	103	56	4232	CLEC7A,SRD5A3,AGL,B3GALT6,EXT1,LFNG,TGFBR3,FUT8,ALG9,GAA,MGAT2,ALG12,NAGA,GLA,GANAB,FUCA1,NAGLU,HSPG2,CALR,GALNS,ARSB,SMC3,GUSB,PKD1,PRKCSH,TKT,DGCR2,ALG1,CHST3,DSE,GPC4,DOLK,DPM1,POMT2,DPM3,BGN,B3GAT3,GBA,EXT2,GYG1,PIGT,PIGS,GMPPB,HS6ST1,PLOD3,XYLT2,PGM1,PIGO,PIGN,XYLT1,CHST14,GPC3,PIGA,PIGQ,SLC35A2,KLRC4
HP	Aplasia/hypoplasia involving the skeleton	HP:0009115	0.00535752	2.27104	930	103	43	4232	B3GALT6,EXT1,LFNG,PAPSS2,FUT8,ALG9,ALG12,FUCA1,HSPG2,SLC35C1,GALNS,ARSB,SMC3,GUSB,B4GALT7,ALG1,CHST11,CHST3,GPC4,DOLK,DPM1,DPM2,BGN,COL9A1,COL9A2,COL12A1,B3GAT3,GBA,EXT2,PIGT,PIGS,PGM1,PIGO,PIGN,XYLT1,AGA,CHST14,ALG13,NANS,GPC3,PIGA,PIGQ,SLC35A2
HP	Abnormality of the upper limb	HP:0002817	0.0056516	2.24783	1280	103	53	4232	SRD5A3,B3GALT6,EXT1,LFNG,ALG9,ALG3,MGAT2,ALG12,GLA,HSPG2,GALNS,ARSB,SMC3,HK1,GUSB,B4GALT7,DGCR2,GFPT1,PIGH,COLEC10,CHST11,CHST3,DSE,GPC4,DOLK,DPM1,POMT2,BGN,COL9A2,COL12A1,B3GAT3,MOGS,EXT2,GYG1,PIGT,PIGS,GMPPB,PLOD3,ST3GAL5,XYLT2,PIGO,PIGN,XYLT1,AGA,CHST14,ALG13,NANS,GMPPA,GPC3,PIGQ,GNPTG,SLC35A2,ALG14
HP	Cervical myelopathy	HP:0002318	0.00629578	2.20095	6	103	4	4232	EXT1,GALNS,ARSB,EXT2
HP	Angiokeratoma	HP:0001014	0.00629578	2.20095	6	103	4	4232	NAGA,GLA,FUCA1,AGA
HP	Abnormal joint morphology	HP:0001367	0.00661923	2.17919	904	103	42	4232	SRD5A3,B3GALT6,EXT1,LFNG,FUT8,ALG9,ALG3,GLA,HSPG2,GALNS,ARSB,SMC3,GUSB,B4GALT7,GFPT1,COLEC10,CHST11,CHST3,GPC4,DPM1,POMT2,BGN,COL9A1,COL9A2,COL12A1,B3GAT3,GBA,EXT2,PIGT,GMPPB,HS6ST1,PLOD3,PIGN,XYLT1,AGA,CHST14,NANS,GPC3,GNPTG,SLC35A2,ALG14,KLRC4
HP	Abnormality of the rib cage	HP:0001547	0.00714118	2.14623	295	103	21	4232	B3GALT6,EXT1,LFNG,MGAT2,ALG12,FUCA1,MAN2B1,NAGLU,HSPG2,GALNS,ARSB,GUSB,CHST3,GPC4,BGN,B3GAT3,EXT2,XYLT2,XYLT1,GPC3,GNPTG
HP	Abnormal form of the vertebral bodies	HP:0003312	0.00760945	2.11865	272	103	20	4232	B3GALT6,LFNG,PAPSS2,ALG12,FUCA1,MAN2B1,NAGLU,HSPG2,GALNS,ARSB,GUSB,CHST3,BGN,COL9A1,COL9A2,PLOD3,XYLT2,XYLT1,AGA,NANS
HP	Abnormality of skeletal physiology	HP:0011843	0.00777658	2.10921	1220	103	51	4232	SRD5A3,B3GALT6,EXT1,LFNG,FUT8,ALG9,ALG3,FUCA1,NAGLU,HSPG2,GALNS,ARSB,SMC3,GUSB,B4GALT7,GFPT1,COLEC10,ALG1,CHST3,DSE,GPC4,DPM1,POMT2,DPM2,BGN,COL9A1,COL9A2,COL12A1,B3GAT3,MOGS,GBA,EXT2,PIGT,PIGS,GMPPB,HS6ST1,PLOD3,XYLT2,PIGN,XYLT1,AGA,CHST14,ALG13,NANS,GPC3,PIGA,GNPTG,SLC35A2,MPDU1,ALG14,KLRC4
HP	Abnormality of the femoral neck	HP:0003367	0.00783581	2.10592	122	103	13	4232	B3GALT6,EXT1,MGAT2,FUCA1,HSPG2,GALNS,B4GALT7,CHST3,BGN,EXT2,XYLT1,NANS,SLC35A2
HP	Abnormal muscle tone	HP:0003808	0.00806034	2.09365	1675	103	63	4232	B4GALNT1,SRD5A3,B3GALT6,EXT1,POMGNT2,FUT8,ALG9,ALG3,GAA,MGAT2,ALG12,NAGA,FUCA1,MAN2B1,B4GALT1,HSPG2,SLC35C1,SMC3,GUSB,B4GALT7,TKT,DGCR2,GFPT1,PIGH,ALG1,CHST3,DSE,GPC4,PIGG,DOLK,DPM1,POMT2,DPM2,COL12A1,B3GAT3,ALG11,MOGS,GBA,EXT2,PIGT,PIGS,GMPPB,HS6ST1,GALE,ST3GAL5,XYLT2,LMAN2L,PIGO,PIGN,XYLT1,AGA,CHST14,ALG13,ST3GAL3,NANS,GMPPA,GPC3,PIGA,PIGQ,GLT8D1,SLC35A2,MPDU1,ALG14
HP	Abnormal lip morphology	HP:0000159	0.00862529	2.06423	815	103	39	4232	CLEC7A,SRD5A3,AGL,B3GALT6,EXT1,LFNG,ALG9,MGAT2,ALG12,NAGA,GLA,FUCA1,HSPG2,SMC3,COLEC10,ALG1,CHST3,DSE,GPC4,DPM1,POMT2,DPM2,ALG11,GBA,EXT2,PIGT,PIGS,HS6ST2,PLOD3,XYLT2,PIGO,PIGN,XYLT1,AGA,CHST14,ALG13,NANS,GPC3,SLC35A2
HP	Abnormality of the hip joint	HP:0001384	0.0118373	1.92675	256	103	19	4232	B3GALT6,FUT8,ALG9,HSPG2,ARSB,SMC3,GUSB,COLEC10,CHST3,GPC4,POMT2,BGN,COL12A1,B3GAT3,GMPPB,XYLT1,NANS,GPC3,SLC35A2
HP	Hepatomegaly	HP:0002240	0.0128244	1.89196	465	103	27	4232	AGL,ALG9,GAA,NAGA,FUCA1,MAN2B1,NAGLU,CALR,GALNS,ARSB,GUSB,PRKCSH,ALG1,GPC1,GPC4,DOLK,DPM1,DPM2,MOGS,GBA,PIGS,GALE,XYLT1,AGA,ALG13,GPC3,PIGA
HP	Abnormal vertebral morphology	HP:0003468	0.0146819	1.83322	360	103	23	4232	B3GALT6,LFNG,PAPSS2,ALG12,FUCA1,MAN2B1,NAGLU,HSPG2,GALNS,ARSB,GUSB,CHST3,GPC4,BGN,COL9A1,COL9A2,GBA,PLOD3,XYLT2,XYLT1,AGA,NANS,GPC3
HP	Bowing of the long bones	HP:0006487	0.0153301	1.81446	214	103	17	4232	B3GALT6,EXT1,PAPSS2,MAN2B1,HSPG2,GALNS,ARSB,GUSB,B4GALT7,CHST3,COL9A1,COL9A2,B3GAT3,EXT2,HS6ST1,XYLT1,GNPTG
HP	Abnormal skull morphology	HP:0000929	0.0155294	1.80885	1825	103	66	4232	SRD5A3,AGL,B3GALT6,EXT1,LFNG,OGT,POMGNT2,FUT8,ALG9,ALG3,MGAT2,ALG12,FUCA1,MAN2B1,NAGLU,B4GALT1,HSPG2,SLC35C1,GALNS,ARSB,SMC3,GUSB,B4GALT7,DGCR2,GFPT1,PIGH,COLEC10,ALG1,CHST3,DSE,GPC4,DOLK,DPM1,POMT2,DPM2,BGN,COL9A1,COL9A2,COL12A1,B3GAT3,ALG11,MOGS,GBA,EXT2,PIGT,PIGS,GMPPB,HS6ST2,PLOD3,ST3GAL5,PGM1,LMAN2L,PIGO,PIGN,XYLT1,AGA,CHST14,ALG13,ST3GAL3,NANS,GMPPA,GPC3,PIGA,PIGQ,SLC35A2,MPDU1
HP	Abnormality of pelvic girdle bone morphology	HP:0002644	0.0156776	1.80472	470	103	27	4232	B3GALT6,EXT1,FUT8,ALG9,HSPG2,GALNS,ARSB,SMC3,GUSB,COLEC10,CHST3,GPC4,POMT2,BGN,COL9A1,COL9A2,COL12A1,B3GAT3,EXT2,GMPPB,PIGO,PIGN,XYLT1,NANS,GPC3,GNPTG,SLC35A2
HP	Abnormality of limbs	HP:0040064	0.0168614	1.77311	1788	103	65	4232	B4GALNT1,SRD5A3,B3GALT6,EXT1,LFNG,POMGNT2,PAPSS2,FUT8,ALG9,ALG3,MGAT2,ALG12,GLA,FUCA1,MAN2B1,HSPG2,SLC35C1,GALNS,ARSB,SMC3,HK1,GUSB,B4GALT7,DGCR2,GFPT1,PIGH,COLEC10,CHST11,CHST3,DSE,GPC4,DOLK,DPM1,POMT2,DPM3,BGN,COL9A1,COL9A2,COL12A1,B3GAT3,ALG11,MOGS,GBA,EXT2,GYG1,PIGT,PIGS,GMPPB,HS6ST1,PLOD3,ST3GAL5,XYLT2,PIGO,PIGN,XYLT1,AGA,CHST14,ALG13,NANS,GMPPA,GPC3,PIGQ,GNPTG,SLC35A2,ALG14
HP	Abnormality of the extrinsic pathway	HP:0010988	0.0171475	1.7658	14	103	5	4232	SRD5A3,MGAT2,DPM1,DPM2,PGM1
HP	Abnormal diaphysis morphology	HP:0000940	0.017266	1.76281	239	103	18	4232	B3GALT6,EXT1,PAPSS2,MAN2B1,HSPG2,GALNS,ARSB,GUSB,B4GALT7,CHST3,BGN,COL9A1,COL9A2,B3GAT3,EXT2,HS6ST1,XYLT1,GNPTG
HP	Abnormality of the synovia	HP:0005262	0.0175171	1.75654	263	103	19	4232	B3GALT6,FUT8,ALG9,HSPG2,ARSB,SMC3,GUSB,COLEC10,CHST3,GPC4,POMT2,BGN,COL12A1,B3GAT3,GMPPB,XYLT1,NANS,GPC3,SLC35A2
HP	Abnormality of limb bone	HP:0040068	0.020044	1.69801	1294	103	52	4232	B3GALT6,EXT1,LFNG,POMGNT2,PAPSS2,ALG9,ALG3,MGAT2,ALG12,GLA,FUCA1,MAN2B1,HSPG2,SLC35C1,GALNS,ARSB,SMC3,GUSB,B4GALT7,PIGH,COLEC10,CHST11,CHST3,DSE,GPC4,DOLK,DPM1,POMT2,BGN,COL9A1,COL9A2,COL12A1,B3GAT3,MOGS,GBA,EXT2,PIGT,PIGS,HS6ST1,PLOD3,XYLT2,PIGO,PIGN,XYLT1,AGA,CHST14,ALG13,NANS,GPC3,PIGQ,GNPTG,SLC35A2
HP	Abnormality of limb bone morphology	HP:0002813	0.020044	1.69801	1294	103	52	4232	B3GALT6,EXT1,LFNG,POMGNT2,PAPSS2,ALG9,ALG3,MGAT2,ALG12,GLA,FUCA1,MAN2B1,HSPG2,SLC35C1,GALNS,ARSB,SMC3,GUSB,B4GALT7,PIGH,COLEC10,CHST11,CHST3,DSE,GPC4,DOLK,DPM1,POMT2,BGN,COL9A1,COL9A2,COL12A1,B3GAT3,MOGS,GBA,EXT2,PIGT,PIGS,HS6ST1,PLOD3,XYLT2,PIGO,PIGN,XYLT1,AGA,CHST14,ALG13,NANS,GPC3,PIGQ,GNPTG,SLC35A2
HP	Cerebral atrophy	HP:0002059	0.021109	1.67553	535	103	29	4232	B4GALNT1,ALG3,NAGA,FUCA1,MAN2B1,SLC35C1,SMC3,ALG1,DSE,PIGG,DOLK,POMT2,ALG11,MOGS,GBA,PIGT,PIGS,GMPPB,ST3GAL5,LMAN2L,PIGN,AGA,ALG13,ST3GAL3,NANS,PIGA,PIGQ,SLC35A2,MPDU1
HP	Abnormal muscle physiology	HP:0011804	0.0236	1.62709	2011	103	70	4232	B4GALNT1,SRD5A3,AGL,B3GALT6,EXT1,POMGNT2,FUT8,ALG9,ALG3,GAA,MGAT2,ALG12,NAGA,GLA,FUCA1,MAN2B1,B4GALT1,HSPG2,CALR,SLC35C1,SMC3,HK1,GUSB,B4GALT7,TKT,DGCR2,GFPT1,PIGH,ALG1,CHST3,DSE,GPC4,PIGG,DOLK,DPM1,POMT2,DPM2,DPM3,COL12A1,B3GAT3,ALG11,MOGS,GBA,EXT2,GYG1,PIGT,PIGS,GMPPB,HS6ST1,GALE,ST3GAL5,XYLT2,PGM1,LMAN2L,PIGO,PIGN,XYLT1,AGA,CHST14,ALG13,ST3GAL3,NANS,GMPPA,GPC3,PIGA,PIGQ,GLT8D1,SLC35A2,MPDU1,AL…
HP	Mucopolysacchariduria	HP:0008155	0.025226	1.59815	15	103	5	4232	FUCA1,NAGLU,GALNS,ARSB,GUSB
HP	Urinary glycosaminoglycan excretion	HP:0003541	0.025226	1.59815	15	103	5	4232	FUCA1,NAGLU,GALNS,ARSB,GUSB
HP	Flat face	HP:0012368	0.0275563	1.55978	81	103	10	4232	B3GALT6,HSPG2,SMC3,GUSB,CHST3,COL9A1,COL9A2,B3GAT3,PLOD3,XYLT1
HP	Irregular vertebral endplates	HP:0003301	0.0287516	1.54134	25	103	6	4232	B3GALT6,PAPSS2,CHST3,COL9A1,COL9A2,NANS
HP	Atrophy/Degeneration affecting the cerebrum	HP:0007369	0.0302621	1.5191	545	103	29	4232	B4GALNT1,ALG3,NAGA,FUCA1,MAN2B1,SLC35C1,SMC3,ALG1,DSE,PIGG,DOLK,POMT2,ALG11,MOGS,GBA,PIGT,PIGS,GMPPB,ST3GAL5,LMAN2L,PIGN,AGA,ALG13,ST3GAL3,NANS,PIGA,PIGQ,SLC35A2,MPDU1
HP	Abnormal liver morphology	HP:0410042	0.0309586	1.50922	729	103	35	4232	CLEC7A,SRD5A3,AGL,ALG9,GAA,NAGA,GANAB,FUCA1,MAN2B1,NAGLU,CALR,GALNS,ARSB,GUSB,PKD1,PRKCSH,ALG1,GPC1,GPC4,DOLK,DPM1,DPM2,DPM3,ALG11,MOGS,GBA,PIGS,GALE,PGM1,XYLT1,AGA,ALG13,GPC3,PIGA,SLC35A2
HP	Joint laxity	HP:0001388	0.0322663	1.49125	181	103	15	4232	B3GALT6,GALNS,B4GALT7,GFPT1,CHST3,COL12A1,B3GAT3,PIGS,GMPPB,HS6ST1,XYLT1,AGA,CHST14,NANS,ALG14
HP	Abnormality of the wing of the ilium	HP:0011867	0.0330124	1.48132	51	103	8	4232	B3GALT6,GALNS,ARSB,GPC4,BGN,NANS,GPC3,GNPTG
HP	Abnormality of carpal bone ossification	HP:0006257	0.0366449	1.43599	26	103	6	4232	B3GALT6,CHST3,GPC4,BGN,XYLT1,GPC3
HP	Short neck	HP:0000470	0.0367451	1.4348	277	103	19	4232	B3GALT6,LFNG,ALG9,MGAT2,HSPG2,SMC3,GUSB,CHST3,GPC4,COL12A1,B3GAT3,XYLT2,PIGO,PIGN,XYLT1,NANS,GPC3,PIGA,GNPTG
HP	Abnormal appendicular skeleton morphology	HP:0011844	0.0385383	1.41411	1396	103	54	4232	B3GALT6,EXT1,LFNG,POMGNT2,PAPSS2,FUT8,ALG9,ALG3,MGAT2,ALG12,GLA,FUCA1,MAN2B1,HSPG2,SLC35C1,GALNS,ARSB,SMC3,GUSB,B4GALT7,PIGH,COLEC10,CHST11,CHST3,DSE,GPC4,DOLK,DPM1,POMT2,BGN,COL9A1,COL9A2,COL12A1,B3GAT3,MOGS,GBA,EXT2,PIGT,PIGS,GMPPB,HS6ST1,PLOD3,XYLT2,PIGO,PIGN,XYLT1,AGA,CHST14,ALG13,NANS,GPC3,PIGQ,GNPTG,SLC35A2
HP	Abnormality of long bone morphology	HP:0011314	0.038693	1.41237	552	103	29	4232	B3GALT6,EXT1,PAPSS2,ALG9,MGAT2,ALG12,MAN2B1,HSPG2,GALNS,ARSB,GUSB,B4GALT7,CHST3,GPC4,BGN,COL9A1,COL9A2,B3GAT3,EXT2,PIGT,PIGS,HS6ST1,PLOD3,XYLT1,NANS,GPC3,PIGQ,GNPTG,SLC35A2
HP	Abnormality of the musculature	HP:0003011	0.0393495	1.40506	2297	103	76	4232	B4GALNT1,SRD5A3,AGL,B3GALT6,EXT1,LFNG,POMGNT2,FUT8,ALG9,ALG3,GAA,MGAT2,ALG12,NAGA,GLA,FUCA1,MAN2B1,B4GALT1,HSPG2,CALR,SLC35C1,ARSB,SMC3,HK1,GUSB,B4GALT7,TKT,DGCR2,GFPT1,PIGH,COLEC10,ALG1,CHST3,DSE,GPC4,PIGG,DOLK,DPM1,POMT2,DPM2,DPM3,BGN,COL12A1,B3GAT3,ALG11,MOGS,GBA,EXT2,GYG1,PIGT,PIGS,GMPPB,HS6ST1,GALE,PLOD3,ST3GAL5,XYLT2,PGM1,LMAN2L,PIGO,PIGN,XYLT1,AGA,CHST14,ALG13,ST3GAL3,NANS,GMPPA,GPC3,PIGA,…
HP	Abnormality of the intrinsic pathway	HP:0010989	0.0461922	1.33543	27	103	6	4232	SRD5A3,MGAT2,DPM1,DPM2,PGM1,LMAN1
HP	Myelopathy	HP:0002196	0.0499731	1.30126	9	103	4	4232	EXT1,GALNS,ARSB,EXT2
