# Supplementary material for: Transcriptomic Analysis of Respiratory Tissue and Cell Line Models to Examine Glycosylation Machinery during SARS-CoV-2 Infection
Source: Viruses. 2021 Jan 8;13(1):82. doi: 10.3390/v13010082 (PMC7827443; doi:10.3390/v13010082)
Supplement: Supplementary file 1 [file viruses-13-00082-s001.zip › Supplementary Tables_Figures/S5_Selected List of DE Glycogenes and its physiological correlation with immune system and pathogenic virus.xlsx]

## Sheet: Suppl. Table 5
S5: List of differentialy expressed glycogenes. Table represents the list of diffferentially expressed glycogenes from the selected gene expression datasets used in the current study. Cellular function and gene set classification manually allocated for the genes are listed along with its relevance to immune function and virus infection. Only genes having log 2 fold change ≥+0.58 and ≤ -0.58 (fold…
Higher level Gene Group	GeneName	Protein names	UNIPROT ID	GSE152075 - Nasopharyngeal Swab	GSE150316 - Lung Sample	GSE150819 - Bronchial Organoids	GSE147507 - NHBE_Bronchial Epithelialcell	GSE147507 - Calu CellLine	GSE147507 - A549 CellLine	Manual Cellular Function Association	GeneSet Classification	EC number	Association with major Glycan epitopes	Host cell glycan ligands for viruses	References	Relevance to Immune response	References
Glycosyltransferase	XYLT1	Xylosyltransferase 1 (EC 2.4.2.26) (Peptide O-xylosyltransferase 1) (Xylosyltransferase I) (XT-I) (XylT-I)	Q86Y38	0.99281	0	0	0	0	0	Proteoglycan core biosynthesis	Proteoglycan biosynthesis	2.4.2.26
Glycosyltransferase	XYLT2	Xylosyltransferase 2 (EC 2.4.2.26) (Peptide O-xylosyltransferase 1) (Xylosyltransferase II) (XT-II) (XylT-II)	Q9H1B5	-1.37159	0	0	0	0	0			2.4.2.26
Glycosyltransferase	XXYLT1	Xyloside xylosyltransferase 1 (EC 2.4.2.n3) (UDP-xylose:α-xyloside α-1,3-xylosyltransferase)	Q8NBI6	-1.25476	0	0	0	-0.806877	0			2.4.2.n3
Kinase	FAM20B	Glycosaminoglycan xylosylkinase (EC 2.7.1.-) (Xylose kinase)	O75063	-0.783326	0	0	0	0	0			2.7.1.-
Glycosyltransferase	B4GALT7	β-1,4-galactosyltransferase 7 (β-1,4-GalTase 7) (β4Gal-T7) (b4Gal-T7) (EC 2.4.1.-) (Proteoglycan UDP-galactose:β-xylose β1,4-galactosyltransferase I) (UDP-Gal:β-GlcNAc β-1,4-galactosyltransferase 7) (UDP-galactose:β-N-acetylglucosamine β-1,4-galactosyltransferase 7) (UDP-galactose:β-xylose β-1,4-galactosyltransferase) (XGPT) (XGalT-1) (Xylosylprotein 4-β-galactosyltransferase) (EC 2.4.1.133) (Xyl…	Q9UBV7	-1.22754	0	0	0	0	0			2.4.1.-; 2.4.1.133
Phosphatase	PXYLP1	2-phosphoxylose phosphatase 1 (EC 3.1.3.-) (Acid phosphatase-like protein 2) (Xylosyl phosphatase) (epididymis luminal protein 124)	Q8TE99	0.770441	0	0	0	0	0			3.1.3.-
Glycosyltransferase	B3GALT6	β-1,3-galactosyltransferase 6 (β-1,3-GalTase 6) (β3Gal-T6) (β3GalT6) (EC 2.4.1.134) (GAG GalTII) (Galactosyltransferase II) (Galactosylxylosylprotein 3-β-galactosyltransferase) (UDP-Gal:βGal β 1,3-galactosyltransferase polypeptide 6)	Q96L58	-2.01484	0	0	0	-0.711624	0			2.4.1.134
Glycosyltransferase	B3GAT1	Galactosylgalactosylxylosylprotein 3-β-glucuronosyltransferase 1 (EC 2.4.1.135) (β-1,3-glucuronyltransferase 1) (Glucuronosyltransferase P) (GlcAT-P) (UDP-GlcUA:glycoprotein β-1,3-glucuronyltransferase) (GlcUAT-P)	Q9P2W7	1.11275	0	0	0	0	0			2.4.1.135	HNK-1 carbohydrate epitope			Immunogenic epitope; Inflammatory NK cells; Inflammatory CD8+ T-cells in response to Chronic viral infections	Biochim Biophys Acta Gen Subj. 2017 Oct;1861(10):2455-2461; Front Immunol. 2013;4:422.
Glycosyltransferase	B3GAT3	Galactosylgalactosylxylosylprotein 3-β-glucuronosyltransferase 3 (EC 2.4.1.135) (β-1,3-glucuronyltransferase 3) (Glucuronosyltransferase I) (GlcAT-I) (UDP-GlcUA:Gal β-1,3-Gal-R glucuronyltransferase) (GlcUAT-I)	O94766	-1.09471	0	0	0	0	0			2.4.1.135
Glycosyltransferase	CSGALNACT1	Chondroitin sulfate N-acetylgalactosaminyltransferase 1 (CsGalNAcT-1) (EC 2.4.1.174) (Chondroitin β-1,4-N-acetylgalactosaminyltransferase 1) (β4GalNAcT-1)	Q8TDX6	1.37803	0	0	0	1.13767	0	Chondriotin sulfate biosynthesis		2.4.1.174		Merkel cell polyomavirus; Dengue virus (DENV) nonstructural protein-1; dengue virus (DENV) (inhibitory); herpes simplex virus (inhibitory); porcine circovirus 2 (PCV2); Vaccinia virus (VACV) envelope protein D8	PLoS Pathog. 2007;3(11):e183; PLoS Pathog. 2011;7(7):e1002161; Virology. 1995;208(2):531-539;J Virol. 2006;80(7):3487-3494; Antiviral Res. 2010;88(2):236-243; J Biol Chem. 2018 Jan 5;293(1):390-401.	Inhibit pro-inflammatory signaling in macrophages, CSA exhibits the highest cytokine production activity in murine splenocytes. In contrast, CSE decreases Th1-promoted and Th2-inhibitory activity	Front Immunol. 2020; 11: 232.
Glycosyltransferase	CHPF	Chondroitin sulfate synthase 2 (EC 2.4.1.175) (EC 2.4.1.226) (Chondroitin glucuronyltransferase 2) (Chondroitin-polymerizing factor) (ChPF) (Glucuronosyl-N-acetylgalactosaminyl-proteoglycan 4-β-N-acetylgalactosaminyltransferase II) (N-acetylgalactosaminyl-proteoglycan 3-β-glucuronosyltransferase II) (N-acetylgalactosaminyltransferase 2)	Q8IZ52	-1.29885	0	0	0	0	0			2.4.1.175; 2.4.1.226
Glycosyltransferase	CHPF2	Chondroitin sulfate glucuronyltransferase (EC 2.4.1.226) (CSGlcA-T) (Chondroitin glucuronyltransferase) (Chondroitin polymerizing factor 2) (ChPF-2) (Chondroitin synthase 3) (ChSy-3) (N-acetylgalactosaminyl-proteoglycan 3-β-glucuronosyltransferase)	Q9P2E5	-1.54593	0	0	0	0	0			2.4.1.226
Sulfotransferase	CHST14	Carbohydrate sulfotransferase 14 (EC 2.8.2.35) (Dermatan 4-sulfotransferase 1) (D4ST-1) (hD4ST1)	Q8NCH0	0	0	0	0	-0.805349	0			2.8.2.35
Sulfotransferase	CHST11	Carbohydrate sulfotransferase 11 (EC 2.8.2.5) (Chondroitin 4-O-sulfotransferase 1) (Chondroitin 4-sulfotransferase 1) (C4S-1) (C4ST-1) (C4ST1)	Q9NPF2	0	0	0.844902	0	0.822078	0			2.8.2.5
Sulfotransferase	CHST12	Carbohydrate sulfotransferase 12 (EC 2.8.2.5) (Chondroitin 4-O-sulfotransferase 2) (Chondroitin 4-sulfotransferase 2) (C4ST-2) (C4ST2) (Sulfotransferase Hlo)	Q9NRB3	0	0.7208	0	0	-0.69904	0			2.8.2.5
Sulfotransferase	CHST13	Carbohydrate sulfotransferase 13 (EC 2.8.2.5) (Chondroitin 4-O-sulfotransferase 3) (Chondroitin 4-sulfotransferase 3) (C4ST-3) (C4ST3)	Q8NET6	0	0	0	0	-1.00245	0			2.8.2.5
Sulfotransferase	CHST3	Carbohydrate sulfotransferase 3 (EC 2.8.2.17) (Chondroitin 6-O-sulfotransferase 1) (C6ST-1) (Chondroitin 6-sulfotransferase) (Galactose/N-acetylglucosamine/N-acetylglucosamine 6-O-sulfotransferase 0) (GST-0)	Q7LGC8	-0.717333	0	0	0	0.863926	0			2.8.2.17
Sulfotransferase	CHST7	Carbohydrate sulfotransferase 7 (EC 2.8.2.-) (EC 2.8.2.17) (Chondroitin 6-sulfotransferase 2) (C6ST-2) (Galactose/N-acetylglucosamine/N-acetylglucosamine 6-O-sulfotransferase 5) (GST-5) (N-acetylglucosamine 6-O-sulfotransferase 4) (GlcNAc6ST-4) (Gn6st-4)	Q9NS84	0	0	0	0	-1.19864	0			2.8.2.-; 2.8.2.17
Sulfotransferase	CHST9	Carbohydrate sulfotransferase 9 (EC 2.8.2.-) (GalNAc-4-O-sulfotransferase 2) (GalNAc-4-ST2) (GalNAc4ST-2) (N-acetylgalactosamine-4-O-sulfotransferase 2)	Q7L1S5	-1.00043	0	-0.715326	0	-0.620767	0			2.8.2.-
Sulfatase	ARSB	Arylsulfatase B (ASB) (EC 3.1.6.12) (N-acetylgalactosamine-4-sulfatase) (G4S)	P15848	1.17707	0	0	0	0	0			3.1.6.12
Sulfotransferase	UST	Uronyl 2-sulfotransferase (EC 2.8.2.-)	Q9Y2C2	-0.655977	0	0	0	0	0	Dermatan sulfate synthesis; chondroitin sulfate metabolic process		2.8.2.-		Zika virus; Porcine circovirus 2; Human respiratory syncytial virus (HRSV - Inhibitory)	Biochemistry 2017, 56, 8, 1151–1162; J Virol. 2006 Apr;80(7):3487-94; J Gen Virol. 2000;81(Pt 11):2715-2722.
Epimerase	DSE	Dermatan-sulfate epimerase (DS epimerase) (EC 5.1.3.19) (Chondroitin-glucuronate 5-epimerase) (Squamous cell carcinoma antigen recognized by T-cells 2) (SART-2)	Q9UL01	0.891558	-0.686446	0	0	0.616798	0			5.1.3.19
Epimerase	DSEL	Dermatan-sulfate epimerase-like protein (EC 5.1.-.-)	Q8IZU8	0	0	0	0	-1.86065	0			5.1.-.-
Glycosyltransferase	EXT1	Exostosin-1 (EC 2.4.1.224) (EC 2.4.1.225) (Glucuronosyl-N-acetylglucosaminyl-proteoglycan/N-acetylglucosaminyl-proteoglycan 4-α-N-acetylglucosaminyltransferase) (Multiple exostoses protein 1) (Putative tumor suppressor protein EXT1)	Q16394	0	0	0	0	0.707496	0	Heparan sulfate biosynthesis		2.4.1.224; 2.4.1.225		SARS-CoV-2; Herpes simplex virus; Cytomegalovirus; Human herpes virus-8 (Kaposi sarcoma herpes virus); Foot and mouth disease virus; Dengue virus; Pseudorabies virus; Human papillomavirus; Enterovirus 71; Echovirus 5 & 6; Merkel cell polyomavirus; Hepatitis B virus/hepatitis Delta virus; Adeno-associated virus 2; Human immunodeficiency virus; Rhinovirus C15/8/89/54; North American eastern equine …	Viruses. 2019;11(7):596; bioRxiv 2020.05.10.087288; doi: https://doi.org/10.1101/2020.05.10.087288	recruitment, adhesion, crawling, and transmigration of leukocytes	J Histochem Cytochem. 2018 Apr;66(4):321-336.
Glycosyltransferase	EXT2	Exostosin-2 (EC 2.4.1.224) (EC 2.4.1.225) (Glucuronosyl-N-acetylglucosaminyl-proteoglycan/N-acetylglucosaminyl-proteoglycan 4-α-N-acetylglucosaminyltransferase) (Multiple exostoses protein 2) (Putative tumor suppressor protein EXT2)	Q93063	-0.741437	0	0	0	0	0			2.4.1.224; 2.4.1.225
Sulfotransferase	HS3ST1	Heparan sulfate glucosamine 3-O-sulfotransferase 1 (EC 2.8.2.23) (Heparan sulfate D-glucosaminyl 3-O-sulfotransferase 1) (3-OST-1) (Heparan sulfate 3-O-sulfotransferase 1) (h3-OST-1)	O14792	-0.941439	0	0	0	0.585503	0			2.8.2.23
Sulfotransferase	HS3ST2	Heparan sulfate glucosamine 3-O-sulfotransferase 2 (EC 2.8.2.29) (Heparan sulfate D-glucosaminyl 3-O-sulfotransferase 2) (3-OST-2) (Heparan sulfate 3-O-sulfotransferase 2) (h3-OST-2)	Q9Y278	0.997092	-1.9646	1.41503	0	0	0			2.8.2.29
Sulfotransferase	HS3ST3B1	Heparan sulfate glucosamine 3-O-sulfotransferase 3B1 (EC 2.8.2.30) (Heparan sulfate D-glucosaminyl 3-O-sulfotransferase 3B1) (3-OST-3B) (Heparan sulfate 3-O-sulfotransferase 3B1) (h3-OST-3B)	Q9Y662	1.24942	0	0	0	0	0			2.8.2.30
Sulfotransferase	HS3ST4	Heparan sulfate glucosamine 3-O-sulfotransferase 4 (EC 2.8.2.23) (Heparan sulfate D-glucosaminyl 3-O-sulfotransferase 4) (3-OST-4) (Heparan sulfate 3-O-sulfotransferase 4) (h3-OST-4)	Q9Y661	0	0	-0.614626	0	0	0			2.8.2.23
Sulfotransferase	HS3ST6	Heparan sulfate glucosamine 3-O-sulfotransferase 6 (EC 2.8.2.23) (Heparan sulfate D-glucosaminyl 3-O-sulfotransferase 6) (3-OST-6) (Heparan sulfate 3-O-sulfotransferase 6) (h3-OST-6)	Q96QI5	-1.91605	0	-1.03839	0	0	0			2.8.2.23
Sulfotransferase	HS6ST2	Heparan-sulfate 6-O-sulfotransferase 2 (HS6ST-2) (EC 2.8.2.-)	Q96MM7	0	0	0	0	-0.663291	0			2.8.2.-
Sulfotransferase	HS6ST3	Heparan-sulfate 6-O-sulfotransferase 3 (HS6ST-3) (EC 2.8.2.-)	Q8IZP7	1.73821	0	0	0	0	0			2.8.2.-
Sulfotransferase	HS6ST1	Heparan-sulfate 6-O-sulfotransferase 1 (HS6ST-1) (EC 2.8.2.-)	O60243	-1.57045	0	0	0	-1.0214	0			2.8.2.-
Epimerase	GLCE	D-glucuronyl C5-epimerase (EC 5.1.3.17) (Heparan sulfate C5-epimerase) (Hsepi) (Heparin/heparan sulfate:glucuronic acid C5-epimerase) (Heparosan-N-sulfate-glucuronate 5-epimerase)	O94923	-0.592727	0	0	0	0	0			5.1.3.17
Glycosyltransferase	B3GNT7	UDP-GlcNAc:βGal β-1,3-N-acetylglucosaminyltransferase 7 (BGnT-7) (β-1,3-Gn-T7) (β-1,3-N-acetylglucosaminyltransferase 7) (β3Gn-T7) (EC 2.4.1.-)	Q8NFL0	-1.37836	0	0.913297	0	1.73922	0	Keratan sulfate biosynthesis.		2.4.1.-
Sulfotransferase	CHST6	Carbohydrate sulfotransferase 6 (EC 2.8.2.-) (Corneal N-acetylglucosamine-6-O-sulfotransferase) (C-GlcNAc6ST) (hCGn6ST) (Galactose/N-acetylglucosamine/N-acetylglucosamine 6-O-sulfotransferase 4-β) (GST4-β) (N-acetylglucosamine 6-O-sulfotransferase 5) (GlcNAc6ST-5) (Gn6st-5)	Q9GZX3	-0.596112	0	0	0	0.742724	0			2.8.2.-
Sulfotransferase	CHST2	Carbohydrate sulfotransferase 2 (EC 2.8.2.-) (Galactose/N-acetylglucosamine/N-acetylglucosamine 6-O-sulfotransferase 2) (GST-2) (N-acetylglucosamine 6-O-sulfotransferase 1) (GlcNAc6ST-1) (Gn6ST-1)	Q9Y4C5	0	0	0.76331	0	0	0			2.8.2.-	sialyl 6-sulfo Lewis X	North American and Eurasian H7 viruses, H9N2 Eurasian poultry viruses, and H1, H3 and H9 avian-like virus, Human parainfluenza virus types 1, 2 and 3	Virol J. 2008 Jul 24;5:85.	Inflammatory dendritic cells; inflammatory monocytes; endothelial cell–neutrophil interactions; leukocyte adhesion;	Immunity. 2002 Sep;17(3):289-301; Front Immunol. 2019 May 22;10:948; Glycobiology. 2002 Oct;12(10):613-22.
Sulfotransferase	CHST1	Carbohydrate sulfotransferase 1 (EC 2.8.2.21) (Galactose/N-acetylglucosamine/N-acetylglucosamine 6-O-sulfotransferase 1) (GST-1) (Keratan sulfate Gal-6 sulfotransferase) (KS6ST) (KSGal6ST) (KSST)	O43916	1.16504	0	0	0	0	0			2.8.2.21	6-sulfo sialyl LacNAc
Sulfotransferase	GAL3ST2	Galactose-3-O-sulfotransferase 2 (Gal3ST-2) (EC 2.8.2.-) (β-galactose-3-O-sulfotransferase 2) (Gal-β-1, 3-GalNAc 3'-sulfotransferase 2) (Glycoprotein β-Gal 3'-sulfotransferase 2)	Q9H3Q3	0	0	-0.605899	0	0	0	Sulfotransferases	Sulfated Glycans	2.8.2.-	sulfomucins			Increased sulfation of mucins during airway inflammation	Am J Respir Crit Care Med. 2001 Sep 15;164(6):1077-82.
Sulfotransferase	GAL3ST4	Galactose-3-O-sulfotransferase 4 (Gal3ST-4) (EC 2.8.2.-) (β-galactose-3-O-sulfotransferase 4) (Gal-β-1,3-GalNAc 3'-sulfotransferase)	Q96RP7	1.70508	0	0	0	1.79235	0			2.8.2.-
Synthase	PAPSS1	Bifunctional 3'-phosphoadenosine 5'-phosphosulfate synthase 1 (PAPS synthase 1) (PAPSS 1) (Sulfurylase kinase 1) (SK 1) (SK1) [Includes: Sulfate adenylyltransferase (EC 2.7.7.4) (ATP-sulfurylase) (Sulfate adenylate transferase) (SAT); Adenylyl-sulfate kinase (EC 2.7.1.25) (3'-phosphoadenosine-5'-phosphosulfate synthase) (APS kinase) (Adenosine-5'-phosphosulfate 3'-phosphotransferase) (Adenylylsul…	O43252	-0.736693	0	0	0	-0.668764	0	phosphoadenosine 5'-phosphosulfate synthesis	Sulfation pathway	2.7.7.4; 2.7.1.25
Synthase	PAPSS2	Bifunctional 3'-phosphoadenosine 5'-phosphosulfate synthase 2 (PAPS synthase 2) (PAPSS 2) (Sulfurylase kinase 2) (SK 2) (SK2) [Includes: Sulfate adenylyltransferase (EC 2.7.7.4) (ATP-sulfurylase) (Sulfate adenylate transferase) (SAT); Adenylyl-sulfate kinase (EC 2.7.1.25) (3'-phosphoadenosine-5'-phosphosulfate synthase) (APS kinase) (Adenosine-5'-phosphosulfate 3'-phosphotransferase) (Adenylylsul…	O95340	-0.804981	0	0.898833	0	-0.606375	0			2.7.7.4; 2.7.1.25
Transporter	SLC35B2	Adenosine 3'-phospho 5'-phosphosulfate transporter 1 (PAPS transporter 1) (Putative MAPK-activating protein PM15) (Putative NF-kappa-B-activating protein 48) (Solute carrier family 35 member B2)	Q8TB61	-0.861071	0	0	0	0	0			Transporter
Synthase	HAS2	Hyaluronan synthase 2 (EC 2.4.1.212) (Hyaluronate synthase 2) (Hyaluronic acid synthase 2) (HA synthase 2)	Q92819	0	0	0.751732	0	1.01026	0	Glycosaminoglycan biosynthesis	Glycosaminoglycan metabolism	2.4.1.212
Glycosyltransferase	PLOD3	Multifunctional procollagen lysine hydroxylase and glycosyltransferase LH3 [Includes: Procollagen-lysine,2-oxoglutarate 5-dioxygenase 3 (EC 1.14.11.4) (Lysyl hydroxylase 3) (LH3); Procollagen glycosyltransferase (EC 2.4.1.50) (EC 2.4.1.66) (Galactosylhydroxylysine-glucosyltransferase) (Procollagen galactosyltransferase) (Procollagen glucosyltransferase)]	O60568	-0.813432	0	0.689235	0	0	0			1.14.11.4; 2.4.1.50; 2.4.1.66
Sulfatase	GALNS	N-acetylgalactosamine-6-sulfatase (EC 3.1.6.4) (Chondroitinsulfatase) (Chondroitinase) (Galactose-6-sulfate sulfatase) (GalN6S) (N-acetylgalactosamine-6-sulfate sulfatase) (GalNAc6S sulfatase)	P34059	-0.796101	0	0	0	0	0	Glycosaminoglycan catabolism		3.1.6.4
glycosidase	GUSB	β-glucuronidase (EC 3.2.1.31) (β-G1)	P08236	-0.918821	0	0	0	0	0			3.2.1.31
glycosidase	NAGLU	α-N-acetylglucosaminidase (EC 3.2.1.50) (N-acetyl-α-glucosaminidase) (NAG) [Cleaved into: α-N-acetylglucosaminidase 82 kDa form; α-N-acetylglucosaminidase 77 kDa form]	P54802	-2.11921	0	0	0	0	0			3.2.1.50
Proteoglycan	COL12A1	Collagen α-1(XII) chain	Q99715	0	0	0	0	0	0.88266	Proteoglycan - Collagen	Proteoglycans
Proteoglycan	COL9A1	Collagen α-1(IX) chain	P20849	1.61231	0	0	0	0	0
Proteoglycan	COL9A2	Collagen α-2(IX) chain	Q14055	-1.16957	0	0.802742	0	1.20549	0
Proteoglycan	PRG2	Bone marrow proteoglycan (BMPG) (Proteoglycan 2) [Cleaved into: Eosinophil granule major basic protein (EMBP) (MBP) (Pregnancy-associated major basic protein)]	P13727	0	0	0	0	1.4176	0	Proteoglycan						immune hypersensitivity reactions	Exp Cell Res. 2016;347(2):385-390.
Proteoglycan	SMC3	Structural maintenance of chromosomes protein 3 (SMC protein 3) (SMC-3) (Basement membrane-associated chondroitin proteoglycan) (Bamacan) (Chondroitin sulfate proteoglycan 6) (Chromosome-associated polypeptide) (hCAP)	Q9UQE7	-0.658951	0	0	0	0	0	Proteoglycan - Chondriotin sulfate				vaccinia virus neurovirulence factor N1L	J Neurovirol. 2009;15(3):229-237.
Proteoglycan	VCAN	Versican core protein (Chondroitin sulfate proteoglycan core protein 2) (Chondroitin sulfate proteoglycan 2) (Glial hyaluronate-binding protein) (GHAP) (Large fibroblast proteoglycan) (PG-M)	P13611	0	0	0	0	-1.03965	0							Pro and anti-inflammatory functions; leukocyte adhesion and migration	Matrix Biol. 2014;35:152-161; J Biol Chem. 2017;292(1):51-63; Front Immunol. 2020; 11: 512
Proteoglycan	GPC1	Glypican-1 [Cleaved into: Secreted glypican-1]	P35052	-0.84855	0	0	0	-0.641524	0	Proteoglycan - Heparan sulfate
Proteoglycan	GPC2	Glypican-2 [Cleaved into: Secreted glypican-2]	Q8N158	0.791906	0	0	0	0	0
Proteoglycan	GPC3	Glypican-3 (GTR2-2) (Intestinal protein OCI-5) (MXR7) [Cleaved into: Glypican-3 α subunit; Glypican-3 β subunit]	P51654	0	0	-1.41905	0	-0.758282	0
Proteoglycan	GPC4	Glypican-4 (K-glypican) [Cleaved into: Secreted glypican-4]	O75487	-1.35495	0	0	0	-0.679139	0
Proteoglycan	HSPG2	Basement membrane-specific heparan sulfate proteoglycan core protein (HSPG) (Perlecan) (PLC) [Cleaved into: Endorepellin; LG3 peptide]	P98160	-1.11706	0	0.593709	0	0	0
Proteoglycan	SDC3	Syndecan-3 (SYND3)	O75056	0.72095	0	0	0	0	0					HIV-1; baculovirus; herpes simplex virus type 1 and 2 (HSV-1 and HSV-2); human papillomavirus (HPV); Hepatitis C virus (HCV)	J Virol. 2001;75(19):9187-9200; J Virol. 2013;87(20):11148-11159; Front Immunol. 2020 Mar 27;11:503.	Pro and anti-inflammatory functions	Front Immunol. 2020; 11: 227.
Proteoglycan	SDC4	Syndecan-4 (SYND4) (Amphiglycan) (Ryudocan core protein)	P31431	-1.45834	-1.10455	0	0	1.30866	0.640941
Proteoglycan	SDC1	Syndecan-1 (SYND1) (CD antigen CD138)	P18827	-1.93216	0	0	0	-0.98602	0	Proteoglycan - heparan sulfate and chondroitin sulfate
Proteoglycan	SRGN	Serglycin (Hematopoietic proteoglycan core protein) (Platelet proteoglycan core protein) (P.PG) (Secretory granule proteoglycan core protein)	P10124	1.48756	0	0.857994	0	1.56176	0.632969					regulating the kinetics of antiviral CD8+ T cell responses (lymphocytic choriomeningitis virus (LCMV))	J Immunol July 15, 2008, 181 (2) 1043-1051	main proteoglycan of the cytotoxic granules in CTLs and NK cells.	J Immunol. 2008;181(2):1043-1051.
Proteoglycan	BGN	Biglycan (Bone/cartilage proteoglycan I) (PG-S1)	P21810	0	0	-0.888874	0	0	0	Proteoglycan - Small Leucine rich
Proteoglycan	CHAD	Chondroadherin (Cartilage leucine-rich protein)	O15335	-1.34054	0	0	0	0	0
Proteoglycan	PRELP	Prolargin (Proline-arginine-rich end leucine-rich repeat protein)	P51888	1.96462	0	0	0	0	0
Growth factor	TGFBR3	Transforming growth factor β receptor type 3 (TGF-β receptor type 3) (TGFR-3) (βglycan) (Transforming growth factor β receptor III) (TGF-β receptor type III)	Q03167	0	0	-0.955469	0	0	0	transforming growth factor β receptor signaling pathway
Glycosyltransferase	A4GALT	Lactosylceramide 4-α-galactosyltransferase (EC 2.4.1.228) (α-1,4-N-acetylglucosaminyltransferase) (α-1,4-galactosyltransferase) (α4Gal-T1) (CD77 synthase) (Globotriaosylceramide synthase) (Gb3 synthase) (P1/Pk synthase) (UDP-galactose:β-D-galactosyl-β1-R 4-α-D-galactosyltransferase)	Q9NPC4	-0.97641	0	0	0	0	0	Galactosylceramide metabolism	Glycolipid synthesis	2.4.1.228	Digalactosylceramide
Sulfotransferase	GAL3ST1	Galactosylceramide sulfotransferase (GalCer sulfotransferase) (EC 2.8.2.11) (3'-phosphoadenosine-5'-phosphosulfate:GalCer sulfotransferase) (3'-phosphoadenylylsulfate:galactosylceramide 3'-sulfotransferase) (Cerebroside sulfotransferase)	Q99999	0	0	0	0	-0.671555	0			2.8.2.11	Sulfatide	influenza A viruses, Vaccinia virus replication; influenza A virus infection (inhibitory); HIV	J Virol. 2008 Jun; 82(12): 5940–5950; Biol Cell . 2011 Jul;103(7):319-31. Biochem J. 1996 Sep 1; 318(Pt 2): 389–393.	platelet-leukocyte aggregation; activation of type II natural killer T cells	Arterioscler. Thromb. Vasc. Biol. 25, 258-263 (2005); Gastroenterology 140:2, 646-655 (2011)
Glycosyltransferase	UGCG	Ceramide glucosyltransferase (EC 2.4.1.80) (GLCT-1) (Glucosylceramide synthase) (GCS) (UDP-glucose ceramide glucosyltransferase) (UDP-glucose:N-acylsphingosine D-glucosyltransferase)	Q16739	-0.872652	-0.839814	0	0	1.68622	0.814159	Glucosylceramide pathway		2.4.1.80
Glycosyltransferase	B4GALT5	β-1,4-galactosyltransferase 5 (β-1,4-GalTase 5) (β4Gal-T5) (b4Gal-T5) (EC 2.4.1.-) (β-1,4-GalT II) (Glucosylceramide β-1,4-galactosyltransferase) (EC 2.4.1.274) (Lactosylceramide synthase) (LacCer synthase) (UDP-Gal:β-GlcNAc β-1,4-galactosyltransferase 5) (UDP-galactose:β-N-acetylglucosamine β-1,4-galactosyltransferase 5)	O43286	0	0	0	0	1.42002	0	Lactoseries - Ganglioside synthesis		2.4.1.-; 2.4.1.274	Lactosylceramide			superoxide generation from human neutrophils	Blood. 2002 Aug 15;100(4):1454-64.
Glycosyltransferase	B3GNT5	Lactosylceramide 1,3-N-acetyl-β-D-glucosaminyltransferase (EC 2.4.1.206) (Lactotriaosylceramide synthase) (Lc(3)Cer synthase) (Lc3 synthase) (UDP-GlcNAc:β-Gal β-1,3-N-acetylglucosaminyltransferase 5) (BGnT-5) (β-1,3-Gn-T5) (β-1,3-N-acetylglucosaminyltransferase 5) (β3Gn-T5)	Q9BYG0	0	0	0	0	1.78522	0.638461	Lactoseries - Ganglioside synthesis		2.4.1.206	Lactotriaosylceramide
Glycosyltransferase	B3GALNT1	UDP-GalNAc:β-1,3-N-acetylgalactosaminyltransferase 1 (β-1,3-GalNAc-T1) (EC 2.4.1.79) (β-1,3-galactosyltransferase 3) (β-1,3-GalTase 3) (β3Gal-T3) (β3GalT3) (b3Gal-T3) (β-3-Gx-T3) (Galactosylgalactosylglucosylceramide β-D-acetyl-galactosaminyltransferase) (Globoside synthase) (UDP-N-acetylgalactosamine:globotriaosylceramide β-1,3-N-acetylgalactosaminyltransferase)	O75752	-0.933212	0	0	0	0	0	Globoside synthesis		2.4.1.79	P antigen (Gb4)	B19 parvovirus	Science. 1993 Oct 1;262(5130):114-7.
Glycosyltransferase	B4GALNT1	β-1,4 N-acetylgalactosaminyltransferase 1 (EC 2.4.1.92) ((N-acetylneuraminyl)-galactosylglucosylceramide) (GM2/GD2 synthase) (GalNAc-T)	Q00973	1.6457	0	0	0	-0.729661	0	Ganglioside synthesis		2.4.1.92	GM2/GD2/GT2	reovirus strain type 1 Lang (T1L)	PLoS Pathog. 2012;8(12):e1003078.
Glycosyltransferase	B3GALT4	β-1,3-galactosyltransferase 4 (β-1,3-GalTase 4) (β3Gal-T4) (β3GalT4) (GalT4) (b3Gal-T4) (EC 2.4.1.62) (Gal-T2) (Ganglioside galactosyltransferase) (UDP-galactose:β-N-acetyl-galactosamine-β-1,3-galactosyltransferase)	O96024	-1.59356	0	0	0	0	0			2.4.1.62	GM1/GD1B/GA1/GT1c	Polyomavirus, SV40	Front Cell Dev Biol. 2019 Dec 6;7:324.
Glycosyltransferase	ST3GAL5	Lactosylceramide α-2,3-sialyltransferase (EC 2.4.99.9) (CMP-NeuAc:lactosylceramide α-2,3-sialyltransferase) (Ganglioside GM3 synthase) (ST3Gal V) (ST3GalV) (Sialyltransferase 9)	Q9UNP4	0.893848	0	0	0	0	0			2.4.99.9	GM3	HIV; Newcastle disease virus (NDV)	Front Cell Dev Biol. 2019 Dec 6;7:324.	Pro and anti-inflammatory response	Biochim Biophys Acta. 1992 Apr 23;1125(2):180-8.; J Biol Chem . 2011 Apr 29;286(17):14787-94.
Glycosyltransferase	ST6GALNAC3	α-N-acetylgalactosaminide α-2,6-sialyltransferase 3 (EC 2.4.99.7) (GalNAc α-2,6-sialyltransferase III) (ST6GalNAc III) (ST6GalNAcIII) (STY) (Sialyltransferase 7C) (SIAT7-C)	Q8NDV1	0	0	0	0	1.00224	0			2.4.99.7	Disialyl T-antigen, GD3, GD1b, GD2, disialyl Lea and disialyl Lc4	BK polyomavirus (BKPyV)	Methods in Molecular Biology, vol 2132. Humana, New York, NY. https://doi.org/10.1007/978-1-0716-0430-4_47	leukocyte adhesion; Apoptosis of Activated T Cells;apoptosis of monocyte-derived DC; inhibit the cytotoxic and proliferative activity of the leukocytes	J Biol Chem. 2013 May 17;288(20):13974-87; Cancer Res . 2009 Apr 1;69(7):3095-104; J Immunol April 1, 2003, 170 (7) 3488-3494; Cancer Res. 2004 Jul 1;64(13):4498-505
Glycosyltransferase	ST6GALNAC4	α-N-acetyl-neuraminyl-2,3-β-galactosyl-1,3-N-acetyl-galactosaminide α-2,6-sialyltransferase (EC 2.4.99.7) (NeuAc-α-2,3-Gal-β-1,3-GalNAc-α-2,6-sialyltransferase) (ST6GalNAc IV) (ST6GalNAcIV) (Sialyltransferase 3C) (SIAT3-C) (Sialyltransferase 7D) (SIAT7-D)	Q9H4F1	-1.00384	0	0	0	-0.808849	0			2.4.99.7
Glycosyltransferase	ST6GALNAC5	α-N-acetylgalactosaminide α-2,6-sialyltransferase 5 (EC 2.4.99.-) (GD1 α synthase) (GalNAc α-2,6-sialyltransferase V) (ST6GalNAc V) (ST6GalNAcV) (Sialyltransferase 7E) (SIAT7-E)	Q9BVH7	0	-1.342	0	0	1.8537	0			2.4.99.-	GD1a	Polyomavirus	Front Cell Dev Biol. 2019 Dec 6;7:324.	immunoglobulin production by PBMCs	Exp Hematol. 2000 Jun;28(6):672-9.
Glycosyltransferase	ST6GALNAC6	α-N-acetylgalactosaminide α-2,6-sialyltransferase 6 (EC 2.4.99.-) (GalNAc α-2,6-sialyltransferase VI) (ST6GalNAc VI) (ST6GalNAcVI) (hST6GalNAc VI) (Sialyltransferase 7F) (SIAT7-F)	Q969X2	-2.28021	0	0	0	0	0			2.4.99.-	GQ1βα, GT1αα,
glycosidase	GBA	Lysosomal acid glucosylceramidase (Lysosomal acid GCase) (EC 3.2.1.45) (Acid β-glucosidase) (Alglucerase) (β-glucocerebrosidase) (β-GC) (Cholesterol glucosyltransferase) (SGTase) (EC 2.4.1.-) (Cholesteryl-β-glucosidase) (EC 3.2.1.104) (D-glucosyl-N-acylsphingosine glucohydrolase) (Imiglucerase)	P04062	0	0	0	0	-0.933572	0	Glucosylceramide catabolic process		3.2.1.45; 2.4.1.-; 3.2.1.104
glycosidase	NAGA	α-N-acetylgalactosaminidase (EC 3.2.1.49) (α-galactosidase B)	P17050	-0.999514	0	0	0	0	0	Glycolipid catabolism		3.2.1.49
Glycosyltransferase	GLT1D1	Glycosyltransferase 1 domain-containing protein 1 (EC 2.4.-.-)	Q96MS3	1.28504	0	0	0	0	0	Glycosyltransferase	Glycosyltransferase - Others	2.4.-.-
Glycosyltransferase	GLT8D1	Glycosyltransferase 8 domain-containing protein 1 (EC 2.4.1.-)	Q68CQ7	-1.2695	0	0	0	0	0	Glycosyltransferase		2.4.1.-
Glycosyltransferase	GLT8D2	Glycosyltransferase 8 domain-containing protein 2 (EC 2.4.1.-)	Q9H1C3	1.51223	0	0	0	0	0	Glycosyltransferase		2.4.1.-
Glycosyltransferase	PIGA	Phosphatidylinositol N-acetylglucosaminyltransferase subunit A (EC 2.4.1.198) (GlcNAc-PI synthesis protein) (Phosphatidylinositol-glycan biosynthesis class A protein) (PIG-A)	P37287	0	-1.14169	0	0	0.669943	0	GPI anchor biosynthesis	GPI anchor	2.4.1.198		Enterovirus and several echoviruses	https://www.ncbi.nlm.nih.gov/books/NBK453072/	Macrophage stimulatory function; reduced T-lymphocyte proliferation and activation	https://doi.org/10.1007/978-4-431-67867-0_25; J Immunol . 2004 Sep 15;173(6):3810-5.
Phosphotransferase	PIGF	Phosphatidylinositol-glycan biosynthesis class F protein (PIG-F) (GPI11 homolog)	Q07326	-0.955309	0	0	0	0	0
Glycosyltransferase	PIGH	Phosphatidylinositol N-acetylglucosaminyltransferase subunit H (EC 2.4.1.198) (Phosphatidylinositol-glycan biosynthesis class H protein) (PIG-H)	Q14442	-0.781787	0	0	0	0	0			2.4.1.198
transamidase	PIGK	GPI-anchor transamidase (GPI transamidase) (EC 3.-.-.-) (GPI8 homolog) (hGPI8) (Phosphatidylinositol-glycan biosynthesis class K protein) (PIG-K)	Q92643	-1.43548	0	0	0	0	0			3.-.-.-
Phosphotransferase	PIGN	GPI ethanolamine phosphate transferase 1 (EC 2.-.-.-) (MCD4 homolog) (Phosphatidylinositol-glycan biosynthesis class N protein) (PIG-N)	O95427	1.03323	0	0	0	0	0			2.-.-.-
Phosphotransferase	PIGO	GPI ethanolamine phosphate transferase 3 (EC 2.-.-.-) (Phosphatidylinositol-glycan biosynthesis class O protein) (PIG-O)	Q8TEQ8	-0.755432	0	0	0	0	0			2.-.-.-
Glycosyltransferase	PIGQ	Phosphatidylinositol N-acetylglucosaminyltransferase subunit Q (EC 2.4.1.198) (N-acetylglucosamyl transferase component GPI1) (Phosphatidylinositol-glycan biosynthesis class Q protein) (PIG-Q)	Q9BRB3	-1.39129	0	0	0	-0.95229	0			2.4.1.198
transamidase	PIGS	GPI transamidase component PIG-S (Phosphatidylinositol-glycan biosynthesis class S protein)	Q96S52	0	0	0	0	-0.745981	0
transamidase	PIGT	GPI transamidase component PIG-T (Phosphatidylinositol-glycan biosynthesis class T protein)	Q969N2	-1.76235	0	0	0	0	0
transamidase	PIGU	Phosphatidylinositol glycan anchor biosynthesis class U protein (Cell division cycle protein 91-like 1) (Protein CDC91-like 1) (GPI transamidase component PIG-U)	Q9H490	-0.884359	0	0	0	-0.596302	0
Stabilizing protein	PIGX	Phosphatidylinositol-glycan biosynthesis class X protein (PIG-X)	Q8TBF5	0	0	0	0	-0.589523	0
Glycosyltransferase	PIGZ	GPI mannosyltransferase 4 (EC 2.4.1.-) (GPI mannosyltransferase IV) (GPI-MT-IV) (Phosphatidylinositol-glycan biosynthesis class Z protein) (PIG-Z) (SMP3 homolog) (hSMP3)	Q86VD9	-1.45441	0	0	0	-1.0578	0			2.4.1.-
Phosphotransferase	PIGG	GPI ethanolamine phosphate transferase 2 (EC 2.-.-.-) (GPI7 homolog) (hGPI7) (Phosphatidylinositol-glycan biosynthesis class G protein) (PIG-G)	Q5H8A4	-0.668666	0	0	0	0	0			2.-.-.-
Glycosyltransferase	ALG10	Dol-P-Glc:Glc(2)Man(9)GlcNAc(2)-PP-Dol α-1,2-glucosyltransferase (EC 2.4.1.256) (α-1,2-glucosyltransferase ALG10-A) (α-2-glucosyltransferase ALG10-A) (Asparagine-linked glycosylation protein 10 homolog A)	Q5BKT4	-0.795894	0	0	0	0	0	Dolichol-linked oligosaccharide biosynthetic process	N-linked glycan precursor biosynthesis	2.4.1.256
Glycosyltransferase	ALG11	GDP-Man:Man(3)GlcNAc(2)-PP-Dol α-1,2-mannosyltransferase (EC 2.4.1.131) (Asparagine-linked glycosylation protein 11 homolog) (Glycolipid 2-α-mannosyltransferase)	Q2TAA5	0.985145	0	0	0	0	0			2.4.1.131
Glycosyltransferase	ALG9	α-1,2-mannosyltransferase ALG9 (EC 2.4.1.259) (EC 2.4.1.261) (Asparagine-linked glycosylation protein 9 homolog) (Disrupted in bipolar disorder protein 1) (Dol-P-Man:Man(6)GlcNAc(2)-PP-Dol α-1,2-mannosyltransferase) (Dol-P-Man:Man(8)GlcNAc(2)-PP-Dol α-1,2-mannosyltransferase)	Q9H6U8	0.640758	0	0	0	0	0			2.4.1.259; 2.4.1.261
Phosphatase	DOLPP1	Dolichyldiphosphatase 1 (EC 3.6.1.43) (Dolichyl pyrophosphate phosphatase 1)	Q86YN1	-1.00449	0	0	0	0	0			3.6.1.43
Glycosyltransferase	DPM1	Dolichol-phosphate mannosyltransferase subunit 1 (EC 2.4.1.83) (Dolichol-phosphate mannose synthase subunit 1) (DPM synthase subunit 1) (Dolichyl-phosphate β-D-mannosyltransferase subunit 1) (Mannose-P-dolichol synthase subunit 1) (MPD synthase subunit 1)	O60762	-0.9678	0	0	0	0	0			2.4.1.83
Stabilizing protein	DPM3	Dolichol-phosphate mannosyltransferase subunit 3 (Dolichol-phosphate mannose synthase subunit 3) (DPM synthase subunit 3) (Dolichyl-phosphate β-D-mannosyltransferase subunit 3) (Mannose-P-dolichol synthase subunit 3) (MPD synthase subunit 3) (Prostin-1)	Q9P2X0	-3.67756	0	0	0	-1.02393	0			Stabilizer subunit of the dolichol-phosphate mannose (DPM) synthase complex;
Glycosyltransferase	ALG1	Chitobiosyldiphosphodolichol β-mannosyltransferase (EC 2.4.1.142) (Asparagine-linked glycosylation protein 1 homolog) (β-1,4-mannosyltransferase) (GDP-Man:GlcNAc2-PP-dolichol mannosyltransferase) (GDP-mannose-dolichol diphosphochitobiose mannosyltransferase) (Mannosyltransferase-1) (MT-1) (hMat-1)	Q9BT22	0	0	0	0	-1.10236	0			2.4.1.142
Glycosyltransferase	ALG12	Dol-P-Man:Man(7)GlcNAc(2)-PP-Dol α-1,6-mannosyltransferase (EC 2.4.1.260) (Asparagine-linked glycosylation protein 12 homolog) (hALG12) (Dolichyl-P-Man:Man(7)GlcNAc(2)-PP-dolichyl-α-1,6-mannosyltransferase) (Mannosyltransferase ALG12 homolog) (Membrane protein SB87)	Q9BV10	0	0	0	0	-0.862392	0			2.4.1.260
Glycosyltransferase	ALG13	Putative bifunctional UDP-N-acetylglucosamine transferase and deubiquitinase ALG13 (EC 2.4.1.141) (EC 3.4.19.12) (Asparagine-linked glycosylation 13 homolog) (Glycosyltransferase 28 domain-containing protein 1) (UDP-N-acetylglucosamine transferase subunit ALG13 homolog)	Q9NP73	-0.839663	0	0	0	0	0			2.4.1.141; 3.4.19.12
Stabilizing protein ?	ALG14	UDP-N-acetylglucosamine transferase subunit ALG14 homolog	Q96F25	0	0	0	0	-0.791941	0
Glycosyltransferase	ALG3	Dol-P-Man:Man(5)GlcNAc(2)-PP-Dol α-1,3-mannosyltransferase (EC 2.4.1.258) (Asparagine-linked glycosylation protein 3 homolog) (Dol-P-Man-dependent α(1-3)-mannosyltransferase) (Dolichyl-P-Man:Man(5)GlcNAc(2)-PP-dolichyl mannosyltransferase) (Dolichyl-phosphate-mannose--glycolipid α-mannosyltransferase) (Not56-like protein)	Q92685	0	0	0	0	-0.795146	0			2.4.1.258
Glycosyltransferase	ALG5	Dolichyl-phosphate β-glucosyltransferase (DolP-glucosyltransferase) (EC 2.4.1.117) (Asparagine-linked glycosylation protein 5 homolog)	Q9Y673	-1.51773	0	0	0	-0.583862	0			2.4.1.117
Kinase	DOLK	Dolichol kinase (EC 2.7.1.108) (Transmembrane protein 15)	Q9UPQ8	-0.834117	0	0	0	-0.766565	0			2.7.1.108
Regulatory subunit	DPM2	Dolichol phosphate-mannose biosynthesis regulatory protein (Dolichol-phosphate mannose synthase subunit 2) (DPM synthase subunit 2)	O94777	0	0	0	0	-0.64889	0			Regulatory subunit of the dolichol-phosphate mannose (DPM) synthase complex
Transporter	MPDU1	Mannose-P-dolichol utilization defect 1 protein (Suppressor of Lec15 and Lec35 glycosylation mutation homolog) (SL15)	O75352	-1.10951	0	0	0	-0.775116	0			Orientation of Dol-P-Man and Dol-P-Glc for monosaccharide-P-dolichol-dependent reactions
Reductase	SRD5A3	Polyprenol reductase (EC 1.3.1.94) (3-oxo-5-α-steroid 4-dehydrogenase 3) (EC 1.3.1.22) (Steroid 5-α-reductase 2-like) (Steroid 5-α-reductase 3) (S5AR 3) (SR type 3)	Q9H8P0	-1.32434	0	0.736451	0	0	0			1.3.1.94; 1.3.1.22
Glycosyltransferase	MGAT2	α-1,6-mannosyl-glycoprotein 2-β-N-acetylglucosaminyltransferase (EC 2.4.1.143) (β-1,2-N-acetylglucosaminyltransferase II) (GlcNAc-T II) (GNT-II) (Mannoside acetylglucosaminyltransferase 2) (N-glycosyl-oligosaccharide-glycoprotein N-acetylglucosaminyltransferase II)	Q10469	-1.26027	0	0	0	0	0	N-glycan complex type	N-glycan biosynthesis	2.4.1.143	Branched Complex N-glycan	Avian Gammacoronaviruses	J Virol. 2015 Sep;89(17):8783-92.	negatively regulates B cell innate function while romoting/maintaining adaptive immunity via BCR; B-cell maturation; inhibitory effect on T-cell receptor signaling, T-cell proliferation, T(H)1 differentiation	iScience. 2020 Aug 21; 23(8): 101380; J Immunol. 2020 Aug 1;205(3):630-636; ISRN Neurol. 2011;2011:374314.
Glycosyltransferase	MGAT4A	α-1,3-mannosyl-glycoprotein 4-β-N-acetylglucosaminyltransferase A (EC 2.4.1.145) (N-glycosyl-oligosaccharide-glycoprotein N-acetylglucosaminyltransferase IVa) (GlcNAc-T IVa) (GnT-IVa) (N-acetylglucosaminyltransferase IVa) (UDP-N-acetylglucosamine: α-1,3-D-mannoside β-1,4-N-acetylglucosaminyltransferase IVa) [Cleaved into: α-1,3-mannosyl-glycoprotein 4-β-N-acetylglucosaminyltransferase A soluble f…	Q9UM21	0	-0.866116	0	0	0.753279	0			2.4.1.145
Glycosyltransferase	MGAT4B	α-1,3-mannosyl-glycoprotein 4-β-N-acetylglucosaminyltransferase B (EC 2.4.1.145) (N-glycosyl-oligosaccharide-glycoprotein N-acetylglucosaminyltransferase IVb) (GlcNAc-T IVb) (GnT-IVb) (N-acetylglucosaminyltransferase IVb) (UDP-N-acetylglucosamine: α-1,3-D-mannoside β-1,4-N-acetylglucosaminyltransferase IVb)	Q9UQ53	-1.0488	0	0	0	0	0			2.4.1.145
Glycosyltransferase	MGAT4C	α-1,3-mannosyl-glycoprotein 4-β-N-acetylglucosaminyltransferase C (EC 2.4.1.145) (N-acetylglucosaminyltransferase IV homolog) (hGnT-IV-H) (N-glycosyl-oligosaccharide-glycoprotein N-acetylglucosaminyltransferase IVc) (GlcNAc-T IVc) (GnT-IVc) (N-acetylglucosaminyltransferase IVc) (UDP-N-acetylglucosamine: α-1,3-D-mannoside β-1,4-N-acetylglucosaminyltransferase IVc)	Q9UBM8	1.34363	0	0	0	0	0			2.4.1.145
Glycosyltransferase	MGAT5	α-1,6-mannosylglycoprotein 6-β-N-acetylglucosaminyltransferase A (EC 2.4.1.155) (α-mannoside β-1,6-N-acetylglucosaminyltransferase V) (GlcNAc-T V) (GNT-V) (Mannoside acetylglucosaminyltransferase 5) (N-acetylglucosaminyl-transferase V) [Cleaved into: Secreted α-1,6-mannosylglycoprotein 6-β-N-acetylglucosaminyltransferase A (Secreted β-1,6-N-acetylglucosaminyltransferase V) (Secreted GNT-V)]	Q09328	-0.810417	0	0	0	0	0			2.4.1.155
Glycosyltransferase	B4GALT1	β-1,4-galactosyltransferase 1 (β-1,4-GalTase 1) (β4Gal-T1) (b4Gal-T1) (EC 2.4.1.-) (β-N-acetylglucosaminyl-glycolipid β-1,4-galactosyltransferase) (β-N-acetylglucosaminylglycopeptide β-1,4-galactosyltransferase) (EC 2.4.1.38) (Lactose synthase A protein) (EC 2.4.1.22) (N-acetyllactosamine synthase) (EC 2.4.1.90) (Nal synthase) (Neolactotriaosylceramide β-1,4-galactosyltransferase) (EC 2.4.1.275) …	P15291	0	0	0	0	0.822797	0			2.4.1.-; 2.4.1.38; 2.4.1.22; 2.4.1.90; 2.4.1.275
Glycosyltransferase	GCNT2	N-acetyllactosaminide β-1,6-N-acetylglucosaminyl-transferase (N-acetylglucosaminyltransferase) (EC 2.4.1.150) (I-branching enzyme) (IGNT)	Q8N0V5	0	0	0	0	0.609226	0			2.4.1.150	I branch	Sendai virus (hemagglutinating virus of Japan, HVJ)	Methods in Molecular Biology, vol 2132. Humana, New York, NY. https://doi.org/10.1007/978-1-0716-0430-4_47	Prevents B-cell binding to Galectin-9 and maintains B-cell activation	Nat Commun. 2018 Aug 17;9(1):3287.
Glycosyltransferase	B4GALT2	β-1,4-galactosyltransferase 2 (β-1,4-GalTase 2) (β4Gal-T2) (b4Gal-T2) (EC 2.4.1.-) (β-N-acetylglucosaminyl-glycolipid β-1,4-galactosyltransferase) (β-N-acetylglucosaminylglycopeptide β-1,4-galactosyltransferase) (EC 2.4.1.38) (Lactose synthase A protein) (EC 2.4.1.22) (N-acetyllactosamine synthase) (EC 2.4.1.90) (Nal synthase) (UDP-Gal:β-GlcNAc β-1,4-galactosyltransferase 2) (UDP-galactose:β-N-ac…	O60909	-0.909399	0	0	0	0	0			2.4.1.-; 2.4.1.38; 2.4.1.22; 2.4.1.90
Glycosidase	MAN1C1	Mannosyl-oligosaccharide 1,2-α-mannosidase IC (EC 3.2.1.113) (HMIC) (Mannosidase α class 1C member 1) (Processing α-1,2-mannosidase IC) (α-1,2-mannosidase IC)	Q9NR34	0	0	-0.826343	0	0	0	N-glycan processing		3.2.1.113
Glycosidase	NAGPA	N-acetylglucosamine-1-phosphodiester α-N-acetylglucosaminidase (EC 3.1.4.45) (Mannose 6-phosphate-uncovering enzyme) (Phosphodiester α-GlcNAcase)	Q9UK23	0	0	0	0	-0.913772	0			3.1.4.45
Glycosyltransferase	UGGT2	UDP-glucose:glycoprotein glucosyltransferase 2 (UGT2) (hUGT2) (EC 2.4.1.-) (UDP--Glc:glycoprotein glucosyltransferase 2) (UDP-glucose ceramide glucosyltransferase-like 1)	Q9NYU1	0	0	0	0	0	0.581084			2.4.1.-
Glycosidase	MGAM	Maltase-glucoamylase, intestinal [Includes: Maltase (EC 3.2.1.20) (α-glucosidase); Glucoamylase (EC 3.2.1.3) (Glucan 1,4-α-glucosidase)]	O43451	0.696178	0	0	0	0	0			3.2.1.20; 3.2.1.3
Glycosidase	EDEM2	ER degradation-enhancing α-mannosidase-like protein 2	Q9BV94	-1.15594	0	0	0	0	0	N-glycan dependent degradation pathway
Phosphotransferase	GNPTG	N-acetylglucosamine-1-phosphotransferase subunit gamma (GlcNAc-1-phosphotransferase subunit gamma) (UDP-N-acetylglucosamine-1-phosphotransferase subunit gamma)	Q9UJJ9	-1.14664	0	0	0	0	0
Glycosidase	ENGASE	Cytosolic endo-β-N-acetylglucosaminidase (ENGase) (EC 3.2.1.96)	Q8NFI3	-1.61585	1.09536	0	0	0	0	N-glycan catabolism		3.2.1.96
Glycosidase	GANAB	Neutral α-glucosidase AB (EC 3.2.1.207) (α-glucosidase 2) (Glucosidase II subunit α)	Q14697	-1.34201	0	0	0	0	0			3.2.1.207
Glycosidase	MAN2B1	Lysosomal α-mannosidase (Laman) (EC 3.2.1.24) (Lysosomal acid α-mannosidase) (Mannosidase α class 2B member 1) (Mannosidase α-B) [Cleaved into: Lysosomal α-mannosidase A peptide; Lysosomal α-mannosidase B peptide; Lysosomal α-mannosidase C peptide; Lysosomal α-mannosidase D peptide; Lysosomal α-mannosidase E peptide]	O00754	-1.27501	0.628889	0	0	0	0			3.2.1.24
Glycosidase	MAN2B2	Epididymis-specific α-mannosidase (EC 3.2.1.24) (Mannosidase α class 2B member 2)	Q9Y2E5	-1.26988	0	0	0	0	0			3.2.1.24
Glycosidase	MOGS	Mannosyl-oligosaccharide glucosidase (EC 3.2.1.106) (Processing A-glucosidase I)	Q13724	0	0.73563	0	0	-0.632293	0			3.2.1.106
Glycosidase	PRKCSH	Glucosidase 2 subunit β (80K-H protein) (Glucosidase II subunit β) (Protein kinase C substrate 60.1 kDa protein heavy chain) (PKCSH)	P14314	-1.31611	0	0	0	0	0
Glycosyltransferase	LFNG	β-1,3-N-acetylglucosaminyltransferase lunatic fringe (EC 2.4.1.222) (O-fucosylpeptide 3-β-N-acetylglucosaminyltransferase)	Q8NES3	-1.78079	0	0	0	0	0	O-Fucose modification	O-fucosylation	2.4.1.222
Glycosyltransferase	MFNG	β-1,3-N-acetylglucosaminyltransferase manic fringe (EC 2.4.1.222) (O-fucosylpeptide 3-β-N-acetylglucosaminyltransferase)	O00587	0	0	0	0	0.599883	-0.622197			2.4.1.222
Glycosyltransferase	POFUT2	GDP-fucose protein O-fucosyltransferase 2 (EC 2.4.1.221) (Peptide-O-fucosyltransferase 2) (O-FucT-2)	Q9Y2G5	-1.35592	0	0	0	0	0			2.4.1.221
Glycosyltransferase	RFNG	β-1,3-N-acetylglucosaminyltransferase radical fringe (EC 2.4.1.222) (O-fucosylpeptide 3-β-N-acetylglucosaminyltransferase)	Q9Y644	-1.35026	0	0	0	0	0			2.4.1.222
Chaperone	C1GALT1C1	C1GALT1-specific chaperone 1 (C38H2-like protein 1) (C38H2-L1) (Core 1 β1,3-galactosyltransferase 2) (C1Gal-T2) (C1GalT2) (Core 1 β3-Gal-T2) (Core 1 β3-galactosyltransferase-specific molecular chaperone)	Q96EU7	-1.07828	0	0	0	0	0	O-glycan biosynthesis - Chaperone	O-glycan biosynthesis		Core-1 O-glycan	H1N1 influenza viruses;	Sci Rep. 2018 Nov 6;8(1):16382.	neutrophil adhesion,leukocyte trafficking in inflammation; B cell development and homing.	J Biol Chem. 2003 Mar 14;278(11):9953-61.; Nat Commun . 2020 Aug 10;11(1):3990.
Glycosyltransferase	GCNT1	β-1,3-galactosyl-O-glycosyl-glycoprotein β-1,6-N-acetylglucosaminyltransferase (EC 2.4.1.102) (Core 2-branching enzyme) (Core2-GlcNAc-transferase) (C2GNT) (Core 2 GNT)	Q02742	0	0	-0.705244	0	0.724235	0	O-glycan branched and complex type		2.4.1.102	Core 2 O-glycan	Induced by SARS-CoV2	https://www.rndsystems.com/resources/articles/glycosylation-receptor-binding-domain-covid-19-virus-spike-protein	T-cell activation; immune cell trafficking and inflammation	Adv Exp Med Biol. 2011; 705: 465–492; Glycoscience: Biology and Medicine. Springer, Tokyo. https://doi.org/10.1007/978-4-431-54841-6_65
Glycosyltransferase	GCNT3	β-1,3-galactosyl-O-glycosyl-glycoprotein β-1,6-N-acetylglucosaminyltransferase 3 (EC 2.4.1.102) (EC 2.4.1.148) (EC 2.4.1.150) (C2GnT-mucin type) (C2GnT-M) (hC2GnT-M) (Core 2/core 4 β-1,6-N-acetylglucosaminyltransferase) (C2/4GnT)	O95395	0.744707	0	0	0	0.645642	0			2.4.1.102; 2.4.1.148; 2.4.1.150
Glycosyltransferase	GCNT4	β-1,3-galactosyl-O-glycosyl-glycoprotein β-1,6-N-acetylglucosaminyltransferase 4 (EC 2.4.1.102) (Core 2-branching enzyme 3) (Core2-GlcNAc-transferase 3) (C2GnT3)	Q9P109	0	0	0	0	1.38334	0.691351			2.4.1.102
Glycosyltransferase	B3GNT6	Acetylgalactosaminyl-O-glycosyl-glycoprotein β-1,3-N-acetylglucosaminyltransferase (EC 2.4.1.147) (Core 3 synthase) (UDP-GlcNAc:βGal β-1,3-N-acetylglucosaminyltransferase 6) (BGnT-6) (β-1,3-Gn-T6) (β-1,3-N-acetylglucosaminyltransferase 6) (β3Gn-T6)	Q6ZMB0	1.69317	0	0.812554	0	0	0			2.4.1.147	Core 3 O-glycan
Glycosyltransferase	GALNT14	Polypeptide N-acetylgalactosaminyltransferase 14 (EC 2.4.1.41) (Polypeptide GalNAc transferase 14) (GalNAc-T14) (pp-GaNTase 14) (Protein-UDP acetylgalactosaminyltransferase 14) (UDP-GalNAc:polypeptide N-acetylgalactosaminyltransferase 14)	Q96FL9	0	0	0.862185	0	-0.624846	0	2.4.1.41		2.4.1.41
Glycosyltransferase	GALNT1	Polypeptide N-acetylgalactosaminyltransferase 1 (EC 2.4.1.41) (Polypeptide GalNAc transferase 1) (GalNAc-T1) (pp-GaNTase 1) (Protein-UDP acetylgalactosaminyltransferase 1) (UDP-GalNAc:polypeptide N-acetylgalactosaminyltransferase 1) [Cleaved into: Polypeptide N-acetylgalactosaminyltransferase 1 soluble form]	Q10472	-0.691197	0	0	0	0	0			2.4.1.41
Glycosyltransferase	GALNT11	Polypeptide N-acetylgalactosaminyltransferase 11 (EC 2.4.1.41) (Polypeptide GalNAc transferase 11) (GalNAc-T11) (pp-GaNTase 11) (Protein-UDP acetylgalactosaminyltransferase 11) (UDP-GalNAc:polypeptide N-acetylgalactosaminyltransferase 11)	Q8NCW6	-0.620106	0	0	0	0	0			2.4.1.41
Glycosyltransferase	GALNT12	Polypeptide N-acetylgalactosaminyltransferase 12 (EC 2.4.1.41) (Polypeptide GalNAc transferase 12) (GalNAc-T12) (pp-GaNTase 12) (Protein-UDP acetylgalactosaminyltransferase 12) (UDP-GalNAc:polypeptide N-acetylgalactosaminyltransferase 12)	Q8IXK2	-1.08587	0	0	0	0	0			2.4.1.41
Glycosyltransferase	GALNT2	Polypeptide N-acetylgalactosaminyltransferase 2 (EC 2.4.1.41) (Polypeptide GalNAc transferase 2) (GalNAc-T2) (pp-GaNTase 2) (Protein-UDP acetylgalactosaminyltransferase 2) (UDP-GalNAc:polypeptide N-acetylgalactosaminyltransferase 2) [Cleaved into: Polypeptide N-acetylgalactosaminyltransferase 2 soluble form]	Q10471	-1.47141	0	0	0	0	0			2.4.1.41
Glycosyltransferase	B3GNTL1	UDP-GlcNAc:βGal β-1,3-N-acetylglucosaminyltransferase-like protein 1 (BGnT-like protein 1) (β1,3-N-acetylglucosaminyltransferase-like protein 1) (β3Gn-T-like protein 1) (β3GnTL1) (EC 2.4.1.-) (β-1,3-N-acetylglucosaminyltransferase 8) (BGnT-8) (β-1,3-Gn-T8) (β3Gn-T8)	Q67FW5	0	0	0	0	-0.864358	0			2.4.1.-
Glycosyltransferase	GALNT9	Polypeptide N-acetylgalactosaminyltransferase 9	Q9HCQ5	0	0	0	0	1.1	0			2.4.1.41
Glycosyltransferase	GALNT10	Polypeptide N-acetylgalactosaminyltransferase 10 (EC 2.4.1.41) (Polypeptide GalNAc transferase 10) (GalNAc-T10) (pp-GaNTase 10) (Protein-UDP acetylgalactosaminyltransferase 10) (UDP-GalNAc:polypeptide N-acetylgalactosaminyltransferase 10)	Q86SR1	0	0	0	0	-0.796512	0			2.4.1.41
Glycosyltransferase	GALNT16	Polypeptide N-acetylgalactosaminyltransferase 16 (EC 2.4.1.41) (Polypeptide GalNAc transferase 16) (GalNAc-T16) (Polypeptide GalNAc transferase-like protein 1) (GalNAc-T-like protein 1) (pp-GaNTase-like protein 1) (Polypeptide N-acetylgalactosaminyltransferase-like protein 1) (Protein-UDP acetylgalactosaminyltransferase-like protein 1) (UDP-GalNAc:polypeptide N-acetylgalactosaminyltransferase-lik…	Q8N428	1.43031	0	0	0	-0.997598	0			2.4.1.41
Glycosyltransferase	GALNT18	Polypeptide N-acetylgalactosaminyltransferase 18 (EC 2.4.1.41) (Polypeptide GalNAc transferase 18) (GalNAc-T18) (Polypeptide GalNAc transferase-like protein 4) (GalNAc-T-like protein 4) (pp-GaNTase-like protein 4) (Polypeptide N-acetylgalactosaminyltransferase-like protein 4) (Protein-UDP acetylgalactosaminyltransferase-like protein 4) (UDP-GalNAc:polypeptide N-acetylgalactosaminyltransferase-lik…	Q6P9A2	-1.81077	0	0	0	-0.676566	0			2.4.1.41
Glycosyltransferase	POMGNT2	Protein O-linked-mannose β-1,4-N-acetylglucosaminyltransferase 2 (POMGnT2) (EC 2.4.1.312) (Extracellular O-linked N-acetylglucosamine transferase-like) (Glycosyltransferase-like domain-containing protein 2)	Q8NAT1	-2.14687	0	0	0	0	0	O-mannosyltransferase	O-mannosylation	2.4.1.312
Glycosyltransferase	GYLTL1B	LARGE xylosyl- and glucuronyltransferase 2 (EC 2.4.-.-) (Glycosyltransferase-like 1B) [Includes: Xylosyltransferase LARGE2 (EC 2.4.2.-); β-1,3-glucuronyltransferase LARGE2 (EC 2.4.1.-)]	Q8N3Y3	0	0	0.652902	0	0	0			2.4.-.-; 2.4.2.-; 2.4.1.-
Glycosyltransferase	MGAT5B	α-1,6-mannosylglycoprotein 6-β-N-acetylglucosaminyltransferase B (EC 2.4.1.-) (EC 2.4.1.155) (α-mannoside β-1,6-N-acetylglucosaminyltransferase B) (GlcNAc-T Vb) (GNT-Vb) (hGnTVb) (Mannoside acetylglucosaminyltransferase 5B) (N-acetylglucosaminyl-transferase Vb) (N-acetylglucosaminyltransferase IX) (GNT-IX)	Q3V5L5	2.1632	0	0	0	0	-0.69044			2.4.1.-; 2.4.1.155
Glycosyltransferase	POMT2	Protein O-mannosyl-transferase 2 (EC 2.4.1.109) (Dolichyl-phosphate-mannose--protein mannosyltransferase 2)	Q9UKY4	-1.00396	0	0	0	-1.00317	0			2.4.1.109
Glycosyltransferase	TMTC2	Protein O-mannosyl-transferase TMTC2 (EC 2.4.1.109) (Transmembrane and TPR repeat-containing protein 2)	Q8N394	-0.612884	0	0	0	0	0			2.4.1.109
Glycosyltransferase	TMTC4	Protein O-mannosyl-transferase TMTC4 (EC 2.4.1.109) (Transmembrane and TPR repeat-containing protein 4)	Q5T4D3	-0.850507	0	0	0	0	0			2.4.1.109
Glycosyltransferase	B3GNT2	N-acetyllactosaminide β-1,3-N-acetylglucosaminyltransferase 2 (EC 2.4.1.149) (β-1,3-N-acetylglucosaminyltransferase 1) (BGnT-1) (β-1,3-Gn-T1) (β3Gn-T1) (β-1,3-galactosyltransferase 7) (β-1,3-GalTase 7) (β3Gal-T7) (β3GalT7) (b3Gal-T7) (β-3-Gx-T7) (UDP-Gal:β-GlcNAc β-1,3-galactosyltransferase 7) (UDP-GlcNAc:βGal β-1,3-N-acetylglucosaminyltransferase 2) (BGnT-2) (β-1,3-Gn-T2) (β-1,3-N-acetylglucosam…	Q9NY97	-0.885873	0	0	0	0.65016	0	poly-N-acetyllactosamine synthesis	Glycan epitopes	2.4.1.149	poly LacNAc, sialylated polyLacNAcs	Influenza virus, Rotavirus	Angew Chem Int Ed Engl. 2012 May 14; 51(20): 4860–4863; PLoS One. 2013 Nov 11;8(11):e78113.	immune suppression	Front Immunol. 2019; 10: 1967.
Glycosyltransferase	B3GNT9	UDP-GlcNAc:βGal β-1,3-N-acetylglucosaminyltransferase 9 (BGnT-9) (β-1,3-Gn-T9) (β-1,3-N-acetylglucosaminyltransferase 9) (β3Gn-T9) (EC 2.4.1.-)	Q6UX72	-1.97271	0	0	0	0	0			2.4.1.-
Glycosyltransferase	B4GALNT2	β-1,4 N-acetylgalactosaminyltransferase 2 (EC 2.4.1.-) (Sd(a) β-1,4-GalNAc transferase) (UDP-GalNAc:Neu5Aca2-3Galb-R b1,4-N-acetylgalactosaminyltransferase)	Q8NHY0	0.641275	0	1.70012	0	0	0.771157	Galactosaminyl transferase		2.4.1.-	Sd(a) antigen (Sia-α2,3-[GalNAc-β1,4]Gal-β1,4-GlcNAc) synthesis	Influenza virus(inhibitory)	Cell Rep. 2017 Aug 15; 20(7): 1503–1512.	lytic function of murine cytotoxic T lymphocytes	Biochimica et Biophysica Acta 1840 (2014) 443–453
Glycosyltransferase	B4GALNT3	β-1,4-N-acetylgalactosaminyltransferase 3 (B4GalNAcT3) (β4GalNAc-T3) (β4GalNAcT3) (EC 2.4.1.244) (β-1,4-N-acetylgalactosaminyltransferase III) (N-acetyl-β-glucosaminyl-glycoprotein 4-β-N-acetylgalactosaminyltransferase 2) (NGalNAc-T2)	Q6L9W6	-1.95581	0	0	0	0	0			2.4.1.244	LacdiNAc, or LDN structures	influenza B viruses	Virology. 2009 Nov 25;394(2):218-26.	Macrophage phagocytosis	J Immunol August 1, 2004, 173 (3) 1902-1907;
Glycosyltransferase	FUT8	α-(1,6)-fucosyltransferase (α1-6FucT) (EC 2.4.1.68) (Fucosyltransferase 8) (GDP-L-Fuc:N-acetyl-β-D-glucosaminide α1,6-fucosyltransferase) (GDP-fucose--glycoprotein fucosyltransferase) (Glycoprotein 6-α-L-fucosyltransferase)	Q9BYC5	0	0.924417	0.661694	0	0	0	Fucosyltransferase	Fucosylation pathway	2.4.1.68	Core fucosylation	hepatitis B virus (HBV)	Glycobiology. 2016;26(11):1180-1189.	IgG activity; T-cell receptor activation	J Biol Chem, 277 (30) (2002), pp. 26733-26740; Gastroenterology. 2016;150(7):1620-1632.
Glycosyltransferase	FUT2	Galactoside α-(1,2)-fucosyltransferase 2 (α(1,2)FT 2) (Fucosyltransferase 2) (GDP-L-fucose:β-D-galactoside 2-α-L-fucosyltransferase 2) (SE2) (Secretor blood group α-2-fucosyltransferase) (Secretor factor) (Se) (Type 1 galactoside α-(1,2)-fucosyltransferase FUT2) (EC 2.4.1.69) (Type 2 galactoside α-(1,2)-fucosyltransferase FUT2) (EC 2.4.1.344)	Q10981	0	0	0	0	1.1818	0			2.4.1.69; 2.4.1.344	H antigen	Norwalk virus; norovirus	Gastroenterology. 2002;122(7):1967-1977.Trends Microbiol. 2005;13(6):285-293.
Glycosyltransferase	FUT1	Galactoside α-(1,2)-fucosyltransferase 1 (α(1,2)FT 1) (Blood group H α 2-fucosyltransferase) (Fucosyltransferase 1) (GDP-L-fucose:β-D-galactoside 2-α-L-fucosyltransferase 1) (Type 1 galactoside α-(1,2)-fucosyltransferase FUT1) (EC 2.4.1.69) (Type 2 galactoside α-(1,2)-fucosyltransferase FUT1) (EC 2.4.1.344)	P19526	0	0	0	0	2.62844	0.663817			2.4.1.69; 2.4.1.344
Glycosyltransferase	FUT3	3-galactosyl-N-acetylglucosaminide 4-α-L-fucosyltransferase FUT3 (EC 2.4.1.65) (α-3-fucosyltransferase FUT3) (EC 2.4.1.-) (Blood group Lewis α-4-fucosyltransferase) (Lewis FT) (Fucosyltransferase 3) (Fucosyltransferase III) (FucT-III)	P21217	0	0	0	0	2.09905	0			2.4.1.65; 2.4.1.-	Lewis Antigens: Lewis x (Lex)/CD15 epitope/ SSEA-1; Lewis y (Le(y); Lewis a (Le(a)), lewis b (Le(b)	Influenza virus,noroviruses; rotavirus;	Nat Rev Microbiol. 2006;4(11):857-864; Virol J. 2016 May 21;13:82.	Leukocyte adhesion; granulocyte adhesion and migration	Glycobiology, Volume 15, Issue 1, January 2005, Pages 87–100; CD15. In: Rovenský J., Payer J. (eds) Dictionary of Rheumatology. Springer, Vienna. https://doi.org/10.1007/978-3-211-79280-3_188; Rheumatology (Oxford). 2001;40(9):1033-1037.
Glycosyltransferase	FUT9	4-galactosyl-N-acetylglucosaminide 3-α-L-fucosyltransferase 9 (EC 2.4.1.152) (Fucosyltransferase 9) (Fucosyltransferase IX) (Fuc-TIX) (FucT-IX) (Galactoside 3-L-fucosyltransferase)	Q9Y231	1.68935	0	0	0	0	0			2.4.1.152
Glycosyltransferase	FUT10	α-(1,3)-fucosyltransferase 10 (EC 2.4.1.-) (Fucosyltransferase X) (Fuc-TX) (FucT-X) (Galactoside 3-L-fucosyltransferase 10) (Fucosyltransferase 10)	Q6P4F1	1.09872	0	0	0	0	0			2.4.1.-
Glycosyltransferase	FUT6	4-galactosyl-N-acetylglucosaminide 3-α-L-fucosyltransferase FUT6 (EC 2.4.1.152) (Fucosyltransferase 6) (Fucosyltransferase VI) (Fuc-TVI) (FucT-VI) (Galactoside 3-L-fucosyltransferase)	P51993	0	0	0	0	0.949631	0			2.4.1.152
Glycosidase	FUCA1	Tissue α-L-fucosidase (EC 3.2.1.51) (α-L-fucosidase I) (α-L-fucoside fucohydrolase 1) (α-L-fucosidase 1)	P04066	-0.958437	0	0	0	0	0	Fucosidase	Fucose Metabolism	3.2.1.51
Glycosidase	FUCA2	Plasma α-L-fucosidase (EC 3.2.1.51) (α-L-fucoside fucohydrolase 2) (α-L-fucosidase 2)	Q9BTY2	0	0	0	0	-0.614502	0			3.2.1.51
Mutarotase	FUOM	Fucose mutarotase (EC 5.1.3.29)	A2VDF0	0	0	1.04021	0	0	0	Mutarotase		5.1.3.29
Dehdratase	GMDS	GDP-mannose 4,6 dehydratase (EC 4.2.1.47) (GDP-D-mannose dehydratase) (GMD)	O60547	-0.753337	0	0	0	-0.737994	0	GDP-Fucose biosynthesis		4.2.1.47
Synthase	TSTA3	GDP-L-fucose synthase (EC 1.1.1.271) (GDP-4-keto-6-deoxy-D-mannose-3,5-epimerase-4-reductase) (Protein FX) (Red cell NADP(H)-binding protein) (Short-chain dehydrogenase/reductase family 4E member 1)	Q13630	-1.86799	0	0	0	-1.08758	0			1.1.1.271
Transporter	SLC35C1	GDP-fucose transporter 1 (Solute carrier family 35 member C1)	Q96A29	-1.1643	0	0	0	0	0	GDP-fucose TRANSPORT
Glycosyltransferase	ST8SIA3	Sia-α-2,3-Gal-β-1,4-GlcNAc-R:α 2,8-sialyltransferase (EC 2.4.99.-) (α-2,8-sialyltransferase 8C) (α-2,8-sialyltransferase III) (ST8 α-N-acetyl-neuraminide α-2,8-sialyltransferase 3) (Sialyltransferase 8C) (SIAT8-C) (Sialyltransferase St8Sia III) (ST8SiaIII)	O43173	2.10108	0	0	0	0	0	α-2,8-sialyltransferase	Sialylated glycan	2.4.99.-	Polysialic acid	Human adenovirus G	Methods in Molecular Biology, vol 2132. Humana, New York, NY. https://doi.org/10.1007/978-1-0716-0430-4_47	Inhibitory effect on monocytes/macrophages and neutrophils migration and phagocytosis	Glycobiology. 2014 Sep; 24(9): 864–879.
Glycosyltransferase	ST8SIA4	CMP-N-acetylneuraminate-poly-α-2,8-sialyltransferase (EC 2.4.99.-) (α-2,8-sialyltransferase 8D) (Polysialyltransferase-1) (Sialyltransferase 8D) (SIAT8-D) (Sialyltransferase St8Sia IV) (ST8SiaIV)	Q92187	0	0	-0.710451	0	0	0			2.4.99.-
Glycosyltransferase	ST8SIA6	α-2,8-sialyltransferase 8F (EC 2.4.99.-) (Sialyltransferase 8F) (SIAT8-F) (Sialyltransferase St8Sia VI) (ST8SiaVI)	P61647	1.41415	0	0	0	0	0			2.4.99.-	α2,8-linked disialic acids
Glycosyltransferase	ST3GAL1	CMP-N-acetylneuraminate-β-galactosamide-α-2,3-sialyltransferase 1 (α 2,3-ST 1) (β-galactoside α-2,3-sialyltransferase 1) (EC 2.4.99.4) (Gal-NAc6S) (Gal-β-1,3-GalNAc-α-2,3-sialyltransferase) (SIATFL) (ST3Gal I) (ST3GalI) (ST3GalA.1) (ST3O) (Sialyltransferase 4A) (SIAT4-A)	Q11201	0.634316	0	0	0	1.11557	0	α-2,3-sialyltransferase		2.4.99.4	Sialyllated α-2,3-Gal	Human parainfluenza virus types 1, 2 and 3, Influenza A and B virus; Newcastle disease virus (NDV)	Mass Spectrom Rev. 2020 Jul;39(4):371-409.	B-lymphocyte apoptosis	J Immunol May 1, 2016, 196 (1 Supplement) 124.28;
Glycosyltransferase	ST3GAL6	Type 2 lactosamine α-2,3-sialyltransferase (EC 2.4.99.-) (CMP-NeuAc:β-galactoside α-2,3-sialyltransferase VI) (ST3Gal VI) (ST3GalVI) (Sialyltransferase 10)	Q9Y274	0	0	0.618936	0	0	0			2.4.99.-	Sialyl-paragloboside	Newcastle disease virus (NDV)	Methods in Molecular Biology, vol 2132. Humana, New York, NY. https://doi.org/10.1007/978-1-0716-0430-4_47	Neutrophil recruitment and lymphocyte homing	Blood. 2012 Aug 2; 120(5): 1015–1026.
Glycosyltransferase	ST3GAL4	CMP-N-acetylneuraminate-β-galactosamide-α-2,3-sialyltransferase 4 (α 2,3-ST 4) (β-galactoside α-2,3-sialyltransferase 4) (EC 2.4.99.2) (EC 2.4.99.4) (α 2,3-sialyltransferase IV) (Gal-NAc6S) (Gal-β-1,4-GalNAc-α-2,3-sialyltransferase) (SAT-3) (ST-4) (ST3Gal IV) (ST3GalIV) (ST3GalA.2) (STZ) (Sialyltransferase 4C) (SIAT4-C)	Q11206	-0.921315	0	0.800372	0	0	0			2.4.99.2; 2.4.99.4	sialyl Lewis X antigen	Human parainfluenza virus types 1, 2 and 3;	Mass Spectrom Rev. 2020 Jul;39(4):371-409.	neutrophil adhesion	J Biol Chem. 2003 Mar 14;278(11):9953-61.
Glycosyltransferase	ST3GAL2	CMP-N-acetylneuraminate-β-galactosamide-α-2,3-sialyltransferase 2 (α 2,3-ST 2) (β-galactoside α-2,3-sialyltransferase 2) (EC 2.4.99.4) (Gal-NAc6S) (Gal-β-1,3-GalNAc-α-2,3-sialyltransferase) (ST3Gal II) (ST3GalII) (ST3GalA.2) (Sialyltransferase 4B) (SIAT4-B)	Q16842	1.05412	0	0	0	0	0			2.4.99.4	Sialylated Glycan	Adeno-associated virus (AAV) s	Methods in Molecular Biology, vol 2132. Humana, New York, NY. https://doi.org/10.1007/978-1-0716-0430-4_47
Glycosyltransferase	ST3GAL3	CMP-N-acetylneuraminate-β-1,4-galactoside α-2,3-sialyltransferase (EC 2.4.99.6) (β-galactoside α-2,3-sialyltransferase 3) (α 2,3-ST 3) (Gal β-1,3(4) GlcNAc α-2,3 sialyltransferase) (N-acetyllactosaminide α-2,3-sialyltransferase) (ST3Gal III) (ST3GalIII) (ST3N) (Sialyltransferase 6)	Q11203	0.771215	0	0	0	0	0			2.4.99.6
Glycosyltransferase	ST6GALNAC2	α-N-acetylgalactosaminide α-2,6-sialyltransferase 2 (EC 2.4.99.3) (GalNAc α-2,6-sialyltransferase II) (ST6GalNAc II) (ST6GalNAcII) (SThM) (Sialyltransferase 7B) (SIAT7-B)	Q9UJ37	-2.27576	0	0	0	0	0	α-2,6-sialyltransferase		2.4.99.3	sialyl-T antigen and disialyl-T antigen on O-glycans	influenza A viruses	Virus Res. 2009 Sep;144(1-2):225-32.
Glycosyltransferase	ST6GALNAC1	α-N-acetylgalactosaminide α-2,6-sialyltransferase 1 (EC 2.4.99.3) (GalNAc α-2,6-sialyltransferase I) (ST6GalNAc I) (ST6GalNAcI) (Sialyltransferase 7A) (SIAT7-A)	Q9NSC7	-1.44559	1.25941	0	0	-0.591709	0			2.4.99.3	sialyl-Tn (sTn) antigen on O-glycans			abnormal glycosylation of the IgA1	Proteomics Clin Appl. 2013 Oct; 7(9-10): 618–631.
Glycosidase	NEU4	Sialidase-4 (EC 3.2.1.18) (N-acetyl-α-neuraminidase 4)	Q8WWR8	0	0	0	0	0	-0.633492	sialylated glycoconjugates catabolism	Sialic acid metabolism	3.2.1.18
Deacetylase	AMDHD2	N-acetylglucosamine-6-phosphate deacetylase (GlcNAc 6-P deacetylase) (EC 3.5.1.25) (Amidohydrolase domain-containing protein 2)	Q9Y303	0	0	0	0	-1.2165	-0.748646			3.5.1.25
Lyase	NPL	N-acetylneuraminate lyase (NALase) (EC 4.1.3.3) (N-acetylneuraminate pyruvate-lyase) (N-acetylneuraminic acid aldolase) (Sialate lyase) (Sialate-pyruvate lyase) (Sialic acid aldolase) (Sialic acid lyase)	Q9BXD5	1.43546	0	-0.609187	0	0	0			4.1.3.3
Synthase	NANS	Sialic acid synthase (N-acetylneuraminate synthase) (EC 2.5.1.56) (N-acetylneuraminate-9-phosphate synthase) (EC 2.5.1.57) (N-acetylneuraminic acid phosphate synthase) (N-acetylneuraminic acid synthase)	Q9NR45	-1.15392	0	0	0	0	0	Sialic acid biosynthesis		2.5.1.56; 2.5.1.57
Synthase	CMAS	N-acylneuraminate cytidylyltransferase (EC 2.7.7.43) (CMP-N-acetylneuraminic acid synthase) (CMP-NeuNAc synthase)	Q8NFW8	-0.821136	0	0	0	0	0			2.7.7.43
Lectins	ANXA5	Annexin A5 (Anchorin CII) (Annexin V) (Annexin-5) (Calphobindin I) (CBP-I) (Endonexin II) (Lipocortin V) (Placental anticoagulant protein 4) (PP4) (Placental anticoagulant protein I) (PAP-I) (Thromboplastin inhibitor) (Vascular anticoagulant-α) (VAC-α)	P08758	0	0	0	0	-0.777081	0	Annexin	Lectins
Lectins	ANXA6	Annexin A6 (67 kDa calelectrin) (Annexin VI) (Annexin-6) (Calphobindin-II) (CPB-II) (Chromobindin-20) (Lipocortin VI) (Protein III) (p68) (p70)	P08133	0	0	1.36118	0	-0.660367	0	Annexin
Lectins	ANXA4	Annexin A4 (35-β calcimedin) (Annexin IV) (Annexin-4) (Carbohydrate-binding protein p33/p41) (Chromobindin-4) (Endonexin I) (Lipocortin IV) (P32.5) (PP4-X) (Placental anticoagulant protein II) (PAP-II) (Protein II)	P09525	-0.648115	0	0	0	-0.611025	0	Annexin
Lectins	CLECL1	C-type lectin-like domain family 1 (Dendritic cell-associated lectin 1) (DC-associated lectin-1) (DCAL-1)	Q8IZS7	1.10421	0	0	0	0	0	Group V - NK Cell Receptors						T-cell costimulatory molecule	J. Immunol. 169:5638-5648(2002)
Lectins	CLEC1A	C-type lectin domain family 1 member A (C-type lectin-like receptor 1) (CLEC-1)	Q8NC01	1.69638	0	0	0	0	0	Group V - NK Cell Receptors						dampens dendritic cell activation and downstream Th17 responses	Blood Adv. 2017 Mar 22;1(9):557-568.
Lectins	CLEC1B	C-type lectin domain family 1 member B (C-type lectin-like receptor 2) (CLEC-2)	Q9P126	2.81975	0	0	0	0	0	Group V - NK Cell Receptors
Lectins	CLEC2B	C-type lectin domain family 2 member B (Activation-induced C-type lectin) (C-type lectin superfamily member 2) (IFN-α-2b-inducing-related protein 1)	Q92478	1.59312	0	0	0	0	0.841162	Group V - NK Cell Receptors				Binds HIV-1; Induced by dengue virus (DV) and H5N1 influenza virus (IAV)	Logo of frontimmu Front Immunol. 2019; 10: 2867.	neutrophil extracellular trap” (NET) formation and proinflammatory cytokine production	Logo of frontimmu Front Immunol. 2019; 10: 2867.
Lectins	CLEC2D	C-type lectin domain family 2 member D (Lectin-like NK cell receptor) (Lectin-like transcript 1) (LLT-1) (Osteoclast inhibitory lectin)	Q9UHP7	0.955982	0	0	0	0.670648	0.802918	Group V - NK Cell Receptors
Lectins	CLEC5A	C-type lectin domain family 5 member A (C-type lectin superfamily member 5) (Myeloid DAP12-associating lectin 1) (MDL-1)	Q9NY25	3.65249	0	0	0	0	0	Group V - NK Cell Receptors				Induced by dengue virus (DV) and H5N1 influenza virus (IAV)		neutrophil extracellular trap” (NET) formation and proinflammatory cytokine production	Nat Commun. 2017 Aug 21;8(1):299.
Lectins	KLRC1	NKG2-A/NKG2-B type II integral membrane protein (CD159 antigen-like family member A) (NK cell receptor A) (NKG2-A/B-activating NK receptor) (CD antigen CD159a)	P26715	1.2044	0	0	0	0	0	Group V - NK Cell Receptors						Inhibit antiviral response by CD8+ T cells and NK cells	Immunity. 2015 Dec 15; 43(6): 1112–1124.
Lectins	KLRC2	NKG2-C type II integral membrane protein (CD159 antigen-like family member C) (NK cell receptor C) (NKG2-C-activating NK receptor) (CD antigen CD159c)	P26717	1.46287	0	0	0	0	0	Group V - NK Cell Receptors						recognition of MHC class I HLA-E molecules	Immunity. 2007 Dec;27(6):900-11.
Lectins	KLRC4	NKG2-F type II integral membrane protein (NK cell receptor F) (NKG2-F-activating NK receptor)	O43908	2.17033	0	0	0	0	0	Group V - NK Cell Receptors
Lectins	KLRD1	Natural killer cells antigen CD94 (KP43) (Killer cell lectin-like receptor subfamily D member 1) (NK cell receptor) (CD antigen CD94)	Q13241	1.15325	0	0	0	0	0	Group V - NK Cell Receptors				human rhinovirus (HRV) and respiratory syncytial virus (RSV) infection	Genome Med. 2018; 10: 45.	Activatory or inhibitory effect on NK cells	Genome Med. 2018; 10: 45.
Lectins	KLRF1	Killer cell lectin-like receptor subfamily F member 1 (Lectin-like receptor F1) (Activating coreceptor NKp80) (C-type lectin domain family 5 member C)	Q9NZS2	1.2991	0	0	0	0	0	Group V - NK Cell Receptors						T-cell exhaustion and reduced TNF/IFN-γ production	Nat Commun. 2019; 10: 2263.
Lectins	KLRK1	NKG2-D type II integral membrane protein (Killer cell lectin-like receptor subfamily K member 1) (NK cell receptor D) (NKG2-D-activating NK receptor) (CD antigen CD314)	P26718	1.0998	0	0	0	0	0	Group V - NK Cell Receptors						enhanced cytotoxicity and cytokine production in NK cells	Front Immunol. 2018 Mar 8;9:441.
Lectins	KLRB1	Killer cell lectin-like receptor subfamily B member 1 (C-type lectin domain family 5 member B) (HNKR-P1a) (NKR-P1A) (Natural killer cell surface protein P1A) (CD antigen CD161)	Q12918	-1.477	0	0	0	0	0	Group V - NK Cell Receptors						CD8+ T cell acivation	Mucosal Immunol. 2016 Mar; 9(2): 01–413.
Lectins	KLRG1	Killer cell lectin-like receptor subfamily G member 1 (C-type lectin domain family 15 member A) (ITIM-containing receptor MAFA-L) (MAFA-like receptor) (Mast cell function-associated antigen)	Q96E93	1.03424	0	0	0	0	0	Group V - NK Cell Receptors						negatively affect the functional activity of NK and CD8+ T cells	Infect Immun. 2013 Apr; 81(4): 1090–1099.
Lectins	CD69	Early activation antigen CD69 (Activation inducer molecule) (AIM) (BL-AC/P26) (C-type lectin domain family 2 member C) (EA1) (Early T-cell activation antigen p60) (GP32/28) (Leukocyte surface antigen Leu-23) (MLR-3) (CD antigen CD69)	Q07108	1.26097	0	1.0465	0	3.02326	0	Group V - NK Cell Receptors						involved in proliferation of tissue-resident memory T cells	Nat Immunol. 2013 Dec; 14(12):1294-301.
Lectins	CD72	B-cell differentiation antigen CD72 (Lyb-2) (CD antigen CD72)	P21854	1.16581	1.88388	0	0	0	0	Group V - NK Cell Receptors						inhibit B cell response to the TLR7 signal	J Exp Med (2016) 213 (12): 2691–2706.
Lectins	CLEC4A	C-type lectin domain family 4 member A (C-type lectin DDB27) (C-type lectin superfamily member 6) (Dendritic cell immunoreceptor) (Lectin-like immunoreceptor) (CD antigen CD367)	Q9UMR7	1.68155	0	0	0	0	0	Group II - Type II receptors						Inhibitory effect on DC activation and T-cell immunity	Nat Commun. 2016 Apr 12;7:11273.
Lectins	CLEC4C	C-type lectin domain family 4 member C (Blood dendritic cell antigen 2) (BDCA-2) (C-type lectin superfamily member 7) (Dendritic lectin) (CD antigen CD303)	Q8WTT0	2.53377	0	0	0	0	0	Group II - Type II receptors						dampens inflammation in response to rising levels of serum immunoglobulins G.	J Biol Chem. 2015 Jul 3;290(27):16759-71.
Lectins	CLEC4E	C-type lectin domain family 4 member E (C-type lectin superfamily member 9) (Macrophage-inducible C-type lectin) (MINCLE)	Q9ULY5	2.5908	0	0	0	2.82075	1.13283	Group II - Type II receptors						activate both NF-κB and inflammasome in DCs	J Immunol December 1, 2016, 197 (11) 4413-4424;
Lectins	CLEC4M	C-type lectin domain family 4 member M (CD209 antigen-like protein 1) (DC-SIGN-related protein) (DC-SIGNR) (Dendritic cell-specific ICAM-3-grabbing non-integrin 2) (DC-SIGN2) (Liver/lymph node-specific ICAM-3-grabbing non-integrin) (L-SIGN) (CD antigen CD299)	Q9H2X3	1.92354	0	0	0	0	0	Group II - Type II receptors				SARS-CoV binding receptor, Influenza virus, Ebola virus, Hepatitis C virus etc	Nat Genet. 2006 Jan;38(1):38-46; J. Virol. 85:2990-3000(2011); J. Virol. 76:6841-6844(2002) ; Proc. Natl. Acad. Sci. U.S.A. 101:14067-14072(2004)
Lectins	CLEC7A	C-type lectin domain family 7 member A (β-glucan receptor) (C-type lectin superfamily member 12) (Dendritic cell-associated C-type lectin 1) (DC-associated C-type lectin 1) (Dectin-1) (CD antigen CD369)	Q9BXN2	1.98059	0	0	0	1.33794	0	Group II - Type II receptors						Macrophage phagocytosis	PLoS One. 2012;7(3):e29879.
Lectins	CLEC9A	C-type lectin domain family 9 member A (CD antigen CD370)	Q6UXN8	2.64111	0	0	0	0	0	Group II - Type II receptors				Induced by viral infections	Front Immunol . 2020 Feb 7;10:3146.	CD8+ T effector response activation; limits infiltration of neutrophils.	Front Immunol . 2020 Feb 7;10:3146.
Lectins	CD209	CD209 antigen (C-type lectin domain family 4 member L) (Dendritic cell-specific ICAM-3-grabbing non-integrin 1) (DC-SIGN) (DC-SIGN1) (CD antigen CD209)	Q9NNX6	1.76595	0	0	0	0	0	Group II - Type II receptors						Pathogen-recognition receptor expressed on the surface of immature dendritic cells	J. Immunol. 168:2118-2126(2002)
Lectins	ASGR1	Asialoglycoprotein receptor 1 (ASGP-R 1) (ASGPR 1) (C-type lectin domain family 4 member H1) (Hepatic lectin H1) (HL-1)	P07306	1.14876	0	0	0	0	0	Group II - Type II receptors						Mediate eosinophil - IgA interaction	Tissue Antigens. 2006 Aug; 68(2):103-14.
Lectins	CLEC12A	C-type lectin domain family 12 member A (C-type lectin-like molecule 1) (CLL-1) (Dendritic cell-associated lectin 2) (DCAL-2) (Myeloid inhibitory C-type lectin-like receptor) (MICL) (CD antigen CD371)	Q5QGZ9	2.73927	0	0	0	0	0	Group II - Type II receptors						suppress IL-12 expression in human DCs and downstream Th1 polarization; Antigen delivery into human DC subsets, facilitating effective induction of CD4+ and CD8+ T cell responses.	Blood (2006) 107(4):1459–67; J Immunol October 1, 2016, 197 (7) 2715-2725
Lectins	CLEC12B	C-type lectin domain family 12 member B (Macrophage antigen H)	Q2HXU8	1.80913	0	0	0	0	0	Group II - Type II receptors
Lectins	OLR1	Oxidized low-density lipoprotein receptor 1 (Ox-LDL receptor 1) (C-type lectin domain family 8 member A) (Lectin-like oxidized LDL receptor 1) (LOX-1) (Lectin-like oxLDL receptor 1) (hLOX-1) (Lectin-type oxidized LDL receptor 1) [Cleaved into: Oxidized low-density lipoprotein receptor 1, soluble form]	P78380	2.66057	0	0	0	1.42537	1.21308	Group II - Type II receptors						antigen cross-presentation to naive T-cells; adhesion of mononuclear leukocytes and a monocyte-like cell line THP-1 cells.	Immunity 17:353-362(2002); FEBS Lett. 511:133-138(2002)
Lectins	COLEC12	Collectin-12 (Collectin placenta protein 1) (CL-P1) (hCL-P1) (Nurse cell scavenger receptor 2) (Scavenger receptor class A member 4) (Scavenger receptor with C-type lectin)	Q5KU26	1.29696	0	0	0	0	0	Group III - Collectins						scavenger receptor C-type lectin to Lewis X Trisaccharide and related glycan ligands.	J. Biol. Chem. 280:22993-22999(2005)
Lectins	COLEC10	Collectin-10 (Collectin liver protein 1) (CL-L1) (Collectin-34) (CL-34)	Q9Y6Z7	0	0	0	0	2.04448	0	Group III - Collectins
Lectins	SELE	E-selectin (CD62 antigen-like family member E) (Endothelial leukocyte adhesion molecule 1) (ELAM-1) (Leukocyte-endothelial cell adhesion molecule 2) (LECAM2) (CD antigen CD62E)	P16581	0	0	0	0	2.88662	0	Group IV - Selectins						role in immunoadhesion	Front Immunol. 2018 Jan 19;8:1878.
Lectins	SELL	L-selectin (CD62 antigen-like family member L) (Leukocyte adhesion molecule 1) (LAM-1) (Leukocyte surface antigen Leu-8) (Leukocyte-endothelial cell adhesion molecule 1) (LECAM1) (Lymph node homing receptor) (TQ1) (gp90-MEL) (CD antigen CD62L)	P14151	1.71764	0	1.32858	0	-0.674756	0	Group IV - Selectins						Promotes initial tethering and rolling of leukocytes in endothelia	J. Biol. Chem. 278:37-47(2003)
Lectins	LY75	Lymphocyte antigen 75 (Ly-75) (C-type lectin domain family 13 member B) (DEC-205) (gp200-MR6) (CD antigen CD205)	O60449	-0.591717	0	0	0	0	0	Group VI - Macrophage Mannose Receptor family						reduced proliferation of B-lymphocytes	Eur. J. Immunol. 28:4071-4083(1998)
Lectins	MRC1	Macrophage mannose receptor 1 (MMR) (C-type lectin domain family 13 member D) (C-type lectin domain family 13 member D-like) (Human mannose receptor) (hMR) (Macrophage mannose receptor 1-like protein 1) (CD antigen CD206)	P22897	2.04368	0	0	0	0	0	Group VI - Macrophage Mannose Receptor family				Hepatitis B virus envelope protein; Dengue virus envelope protein E.	PLoS Pathog. 4:E17-E17(2008); Virology 393:84-90(2009)	Phagocytic receptor	J Immunol Res. 2016; 2016: 3845247.
Lectins	LAYN	Layilin	Q6UX15	-0.761538	0	0	0	0	0	Group VIII - Simple Type 1 Receptors						Lymphocyte infiltration, cell adhesion, motility, regulation of cell spreading and migration	Mol. Biol. Cell 12:891-900(2001)
Lectins	CLEC11A	C-type lectin domain family 11 member A (C-type lectin superfamily member 3) (Lymphocyte secreted C-type lectin) (Osteolectin) (Stem cell growth factor) (p47)	Q9Y240	0	1.38582	0	0	-1.4517	-0.59202	Group IX - Tetranectin family
Lectins	PKD1	Polycystin-1 (PC1) (Autosomal dominant polycystic kidney disease 1 protein)	P98161	-1.1235	0	0	0	0	0	Group X - Polycystin family
Lectins	PKD1L2	Polycystic kidney disease protein 1-like 2 (PC1-like 2 protein) (Polycystin-1L2)	Q7Z442	0	0	0	0	0.987943	0	Group X - Polycystin family
Lectins	ATRNL1	Attractin-like protein 1	Q5VV63	0	0	1.36632	0	0.940033	0	Group XI - Attractin family
Lectins	ATRN	Attractin (DPPT-L) (Mahogany homolog)	O75882	-1.01441	0	0	0	0	0	Group XI - Attractin family						immune cell clustering during inflammatory response and may regulate chemotactic activity of chemokines	Proc. Natl. Acad. Sci. U.S.A. 95:11336-11341(1998)
Lectins	DGCR2	Integral membrane protein DGCR2/IDD	P98153	-1.23353	0.752154	0	0	0	0	Group XIII - IDD
Lectins	THBD	Thrombomodulin (TM) (Fetomodulin) (CD antigen CD141)	P07204	1.04575	0	-0.649183	-0.792152	1.52742	0	Group XIV - Endosialin Family						downregulates coagulation and inflammation	Crit Care Res Pract. 2012; 2012: 614545.
Lectins	CD93	Complement component C1q receptor (C1q/MBL/SPA receptor) (C1qR) (C1qR(p)) (C1qRp) (CDw93) (Complement component 1 q subcomponent receptor 1) (Matrix-remodeling-associated protein 4) (CD antigen CD93)	Q9NPY3	1.99317	0	0	0	0	0	Group XIV - Endosialin Family						Complement pathway	Clin Exp Immunol. 2000 Jun; 120(3): 406–412.
Lectins	CLEC18A	C-type lectin domain family 18 member A (Mannose receptor-like protein 2)	A5D8T8	1.26817	0	0	0	0	0	Group XVI - CL18A				Induced by Hepatitis B virus (HBV) infection	J Biomed Sci. 2018; 25: 59.	host immunity against pathogens.	J Biol Chem. 2015 Aug 28;290(35):21252-63.
Lectins	CD302	CD302 antigen (C-type lectin BIMLEC) (C-type lectin domain family 13 member A) (DEC205-associated C-type lectin 1) (Type I transmembrane C-type lectin receptor DCL-1) (CD antigen CD302)	Q8IX05	-1.29845	0	0	0	0	0	Group XVI - Bimlec						DC migration; macrophage migration	J Immunol. 2016 Aug 1;197(3):885-98; J Immunol November 1, 2007, 179 (9) 6052-6063;
Lectins	CLGN	Calmegin	O14967	-1.90292	0	0	0	0	0.809632	lectin chaperones
Lectins	CANX	Calnexin (IP90) (Major histocompatibility complex class I antigen-binding protein p88) (p90)	P27824	-0.853237	0	0	0	0	0	lectin chaperones				maturation of cellular and viral glycoproteins in the mammalian endoplasmic reticulum.	J Biol Chem 2005 Aug 5;280(31):28265-71.
Lectins	CALR	Calreticulin (CRP55) (Calregulin) (Endoplasmic reticulum resident protein 60) (ERp60) (HACBP) (grp60)	P27797	-1.07938	0	0	0	-0.744762	0	lectin chaperones
Lectins	ERLEC1	Endoplasmic reticulum lectin 1 (ER lectin) (Erlectin) (XTP3-transactivated gene B protein)	Q96DZ1	-0.710387	0	0	0	0	0	P-type lectins
Lectins	CRP	C-reactive protein [Cleaved into: C-reactive protein(1-205)]	P02741	0	0	0	0	-1.10093	0	Lectin - Pentraxins						Regulatory role in inflammation	Immunol Res. 2004;30(3):261-77
Lectins	ZG16B	Zymogen granule protein 16 homolog B	Q96DA0	-1.14656	0	1.3394	0	0.738319	0	Jacalin-Like Lectin Domain Containing
Lectins	LGALS9	Galectin-9 (Gal-9) (Ecalectin) (Tumor antigen HOM-HD-21)	O00182	1.24244	0	0	0	2.43725	0	S-type or Galectins				Induced by Dengue Virus Infection, HIV-1 infection	Int J Mol Sci. 2017 Aug; 18(8): 1644; AIDS Res Hum Retroviruses. 2014 Jul 1; 30(7): 654–664.	eosinophil activation; T cell immune exhaustion and inflammation.	J Immunol. 2002 Feb 15;168(4):1961-7; AIDS Res Hum Retroviruses. 2014 Jul 1; 30(7): 654–664.
Lectins	LGALS9C	Galectin-9C (Gal-9C) (Galectin-9-like protein B)	Q6DKI2	-0.7358	0	0	0	1.39428	0	S-type or Galectins
Lectins	LGALS1	Galectin-1 (Gal-1) (14 kDa laminin-binding protein) (HLBP14) (14 kDa lectin) (β-galactoside-binding lectin L-14-I) (Galaptin) (HBL) (HPL) (Lactose-binding lectin 1) (Lectin galactoside-binding soluble 1) (Putative MAPK-activating protein PM12) (S-Lac lectin 1)	P09382	-0.938767	0	0.760735	0	-0.625453	0	S-type or Galectins				influenza A(H7N9) infection	Scientific Reports volume 5, Article number: 8517 (2015)	induces apoptosis in effector T cells	Clin Immunol. 2012 Feb; 142(2): 107–116.
Lectins	LGALS2	Galectin-2 (Gal-2) (β-galactoside-binding lectin L-14-II) (HL14) (Lactose-binding lectin 2) (S-Lac lectin 2)	P05162	0	0	0.845605	0	0	0	S-type or Galectins						Inducer of T Cell Apoptosis	J Immunol September 15, 2004, 173 (6) 3825-3837;
Lectins	LGALS7	Galectin-7 (Gal-7) (HKL-14) (PI7) (p53-induced gene 1 protein)	P47929	-2.30165	0	0	0	0	0	S-type or Galectins						Pro-apoptotic protein	J. Biol. Chem. 277:3487-3497(2002)
Lectins	LGALS3	Galectin-3 (Gal-3) (35 kDa lectin) (Carbohydrate-binding protein 35) (CBP 35) (Galactose-specific lectin 3) (Galactoside-binding protein) (GALBP) (IgE-binding protein) (L-31) (Laminin-binding protein) (Lectin L-29) (Mac-2 antigen)	P17931	-2.33843	0	0	0	-0.673419	0	S-type or Galectins						macrophage polarization; modulates cytokine secretion in human dendritic cells.	Mediators Inflamm. 2017; 2017: 9247574.
Lectins	LGALS9B	Galectin-9B (Gal-9B) (Galectin-9-like protein A)	Q3B8N2	0	0	-0.686606	0	0	0	S-type or Galectins
Lectins	CHI3L1	Chitinase-3-like protein 1 (39 kDa synovial protein) (Cartilage glycoprotein 39) (CGP-39) (GP-39) (hCGP-39) (YKL-40)	P36222	0.951093	0	0	0	0	0	Lectin-Chitinase-like lectins
Lectins	MASP2	Mannan-binding lectin serine protease 2 (EC 3.4.21.104) (MBL-associated serine protease 2) (Mannose-binding protein-associated serine protease 2) (MASP-2) [Cleaved into: Mannan-binding lectin serine protease 2 A chain; Mannan-binding lectin serine protease 2 B chain]	O00187	0.933708	0	0	0	0	0	Proteases, serine		3.4.21.104		N proteins of SARS-CoV, MERS-CoV and SARS-CoV-2 bind to MASP-2	https://doi.org/10.1101/2020.03.29.20041962	activation of the complement system	J. Immunol. 165:2637-2642(2000)
Lectins	CHID1	Chitinase domain-containing protein 1 (Stabilin-1-interacting chitinase-like protein) (SI-CLP)	Q9BWS9	-1.49906	0	0	0	-0.691932	0	Chitinase-like lectins				positively regulates the antiviral signaling pathway	J Med Virol. 2019 Sep;91(9):1668-1678.	pathogen sensing and endotoxin neutralization	J. Biol. Chem. 285:39898-39904(2010)
Lectins	CD22	B-cell receptor CD22 (B-lymphocyte cell adhesion molecule) (BL-CAM) (Sialic acid-binding Ig-like lectin 2) (Siglec-2) (T-cell surface antigen Leu-14) (CD antigen CD22)	P20273	0	0	0	0	1.93287	0.705612	I-type lectins				West nile virus specific CD8(+) T cell responses	J Virol. 2013 Mar;87(6):3361-75.	B-cell B-cell interactions	Front Immunol. 2018 Sep 28;9:2235.
Lectins	SIGLEC1	Sialoadhesin (Sialic acid-binding Ig-like lectin 1) (Siglec-1) (CD antigen CD169)	Q9BZZ2	4.22456	0	0	0	0	0	I-type lectins				Induced by viral infection	Cell Res. 2015 Oct; 25(10): 1121–1136.	negatively regulate viral infection-triggered type I IFN production	Cell Res. 2015 Oct; 25(10): 1121–1136.
Lectins	SIGLEC10	Sialic acid-binding Ig-like lectin 10 (Siglec-10) (Siglec-like protein 2)	Q96LC7	0.7604	0	0	0	0	0	I-type lectins				RNA viruses	Cell Mol Immunol. 2019 Feb;16(2):154-164.	reduces antibody production and induces B-cell tolerance to subsequent antigen challenges	Glycobiology. 2014 Sep; 24(9): 800–806.
Lectins	SIGLEC12	Sialic acid-binding Ig-like lectin 12 (Siglec-12) (Sialic acid-binding Ig-like lectin-like 1) (Siglec-L1)	Q96PQ1	3.3472	0	0	0	0	0	I-type lectins
Lectins	SIGLEC14	Sialic acid-binding Ig-like lectin 14 (Siglec-14)	Q08ET2	2.77896	0	0	0	0	0	I-type lectins				Binds to SARS-CoV-2 secreted glycoprotein (SGP)	Med Hypotheses. 2020 Nov; 144: 110168.	Enhances NLRP3-Inflammasome Activation in Macrophages	J Innate Immun. 2020;12(4):333-343.
Lectins	SIGLEC5	Sialic acid-binding Ig-like lectin 5 (Siglec-5) (CD33 antigen-like 2) (Obesity-binding protein 2) (OB-BP2) (OB-binding protein 2) (CD antigen CD170)	O15389	3.14609	0	0	0	0	0	I-type lectins						inhibition of T cell activation measured by reporter NFAT and AP-1 activity	J Immunol May 1, 2020, 204 (1 Supplement) 78.11;
Lectins	SIGLEC7	Sialic acid-binding Ig-like lectin 7 (Siglec-7) (Adhesion inhibitory receptor molecule 1) (AIRM-1) (CDw328) (D-siglec) (QA79 membrane protein) (p75) (CD antigen CD328)	Q9Y286	2.02512	0	0	0	0	0	I-type lectins				Reduction of Siglec-7 via infection of HIV-1, HCV and HBV	Gut. 65, 1998–2006 (2016).	negatively regulate the function of NK cells	J Immunol Res. 2020 Apr 6;2020:6243819.
Lectins	SIGLEC8	Sialic acid-binding Ig-like lectin 8 (Siglec-8) (Sialoadhesin family member 2) (SAF-2)	Q9NYZ4	1.76754	0	0	0	0	0	I-type lectins						triggers eosinophil apoptosis; downregulates eosinophil- and mast cell-mediated inflammatory responses	Proc Natl Acad Sci U S A. 2016 Jul 19;113(29):E4170-9.
Lectins	SIGLEC9	Sialic acid-binding Ig-like lectin 9 (Siglec-9) (CDw329) (Protein FOAP-9) (CD antigen CD329)	Q9Y336	2.08919	0	0	0	0	0	I-type lectins						negatively regulate the function of NK cells	J Immunol Res. 2020 Apr 6;2020:6243819.
Lectins	SIGLEC15	Sialic acid-binding Ig-like lectin 15	Q6ZMC9	0	0	0	0	-1.11357	0	I-type lectins						Both immunostimulatory and immunosuppressive functions	Biochem Biophys Res Commun . 2020 Nov 26;533(1):77-82.; Glycobiology. 2007 Aug;17(8):838-46.
Lectins	FBXO17	F-box only protein 17 (F-box only protein 26)	Q96EF6	0	0	0	0	-0.585605	0	F-box lectins						negatively regulates inflammation	J Biol Chem. 2017 May 5;292(18):7452-7461.
Lectins	FBXO2	F-box only protein 2	Q9UK22	-2.05741	1.17226	0.648693	0	-0.868639	0	F-box lectins
Lectins	FBXO6	F-box only protein 6 (F-box protein that recognizes sugar chains 2) (F-box/G-domain protein 2)	Q9NRD1	0	0	0.754989	0	1.8295	0	F-box lectins						negatively regulate the activation of antiviral IFN-I signaling.	J Immunol. 2019 Aug 15;203(4):1012-1020.
Lectins	OS9	Protein OS-9 (Amplified in osteosarcoma 9)	Q13438	-0.875945	0	0	0	0	0	P-type lectins
Lectins	LMAN1	Protein ERGIC-53 (ER-Golgi intermediate compartment 53 kDa protein) (Gp58) (Intracellular mannose-specific lectin MR60) (Lectin mannose-binding 1)	P49257	-0.861237	0	0	0	0	0	L-type lectins				cargo receptor required for glycoprotein trafficking within the early exocytic pathway, associates with arenavirus, hantavirus, coronavirus, orthomyxovirus, and filovirus	Cell Host Microbe. 2013 Nov 13; 14(5): 522–534.
Lectins	LMAN2	Vesicular integral-membrane protein VIP36 (Glycoprotein GP36b) (Lectin mannose-binding 2) (Vesicular integral-membrane protein 36) (VIP36)	Q12907	-1.992	0.797681	0	0	-0.773271	0	L-type lectins
Lectins	LMAN2L	VIP36-like protein (Lectin mannose-binding 2-like) (LMAN2-like protein)	Q9H0V9	0	0	0	0	-0.875253	0	L-type lectins
Transporter	SLC35A2	UDP-galactose translocator (Solute carrier family 35 member A2) (UDP-galactose transporter) (UDP-Gal-Tr) (UGT)	P78381	-1.32656	0	0	0	-0.591062	0	Sugar transporter	Nucleotide Sugar metabolism
Transporter	SLC35B1	Solute carrier family 35 member B1 (UDP-galactose transporter-related protein 1) (UGTrel1) (hUGTrel1)	P78383	0	0	0	0	-0.673158	0
Sulfotransferase	TPST1	Protein-tyrosine sulfotransferase 1 (EC 2.8.2.20) (Tyrosylprotein sulfotransferase 1) (TPST-1)	O60507	-1.0516	0	0	0	0	0	O-sulfation	O-sulfation	2.8.2.20
Ketolase	TKT	Transketolase (TK) (EC 2.2.1.1)	P29401	-1.70424	0	0	0	0	0	Pentose phosphate pathway	Pentose phosphate pathway	2.2.1.1
Glycosyltransferase	OGT	UDP-N-acetylglucosamine--peptide N-acetylglucosaminyltransferase 110 kDa subunit (EC 2.4.1.255) (O-GlcNAc transferase subunit p110) (O-linked N-acetylglucosamine transferase 110 kDa subunit) (OGT)	O15294	0	0	0	0	0.712849	0	O-GlcNAc modification	O-glycosylation	2.4.1.255
Mutase	PGM1	Phosphoglucomutase-1 (PGM 1) (EC 5.4.2.2) (Glucose phosphomutase 1)	P36871	-0.704284	0	0	0	-0.634604	0	Nucleotide sugar biosynthesis	Nucleotide Sugar metabolism	5.4.2.2
Glycosidase	AGA	N(4)-(β-N-acetylglucosaminyl)-L-asparaginase (EC 3.5.1.26) (Aspartylglucosaminidase) (Glycosylasparaginase) (N4-(N-acetyl-β-glucosaminyl)-L-asparagine amidase) [Cleaved into: Glycosylasparaginase α chain; Glycosylasparaginase β chain]	P20933	-1.65524	0	0	0	0	0	Protein deglycosylation	Glycan degradation	3.5.1.26
Kinase	HK1	Hexokinase-1 (EC 2.7.1.1) (Brain form hexokinase) (Hexokinase type I) (HK I) (Hexokinase-A)	P19367	-0.825891	0	0	0	0	0	Hexokinases	Glycolysis	2.7.1.1
Kinase	HK2	Hexokinase-2 (EC 2.7.1.1) (Hexokinase type II) (HK II) (Hexokinase-B) (Muscle form hexokinase)	P52789	0.786009	-1.09437	0	0	0.78132	0.862789			2.7.1.1
Kinase	HK3	Hexokinase-3 (EC 2.7.1.1) (Hexokinase type III) (HK III) (Hexokinase-C)	P52790	2.42151	0	0	0	0	0			2.7.1.1
Aminotransferase	GFPT1	Glutamine--fructose-6-phosphate aminotransferase [isomerizing] 1 (EC 2.6.1.16) (D-fructose-6-phosphate amidotransferase 1) (Glutamine:fructose-6-phosphate amidotransferase 1) (GFAT 1) (GFAT1) (Hexosephosphate aminotransferase 1)	Q06210	0	-0.7972	0	0	0.726866	0.621082	Hexosamine pathway	Hexosamine Biosynthesis Pathway	2.6.1.16
Aminotransferase	GFPT2	Glutamine--fructose-6-phosphate aminotransferase [isomerizing] 2 (EC 2.6.1.16) (D-fructose-6-phosphate amidotransferase 2) (Glutamine:fructose-6-phosphate amidotransferase 2) (GFAT 2) (GFAT2) (Hexosephosphate aminotransferase 2)	O94808	0	0	0.851972	0	1.97969	0.794176			2.6.1.16
Oxidoreductase	CRYL1	Lambda-crystallin homolog (EC 1.1.1.45) (L-gulonate 3-dehydrogenase) (Gul3DH)	Q9Y2S2	-2.59339	0	0	0	0	0	Glucuronate catabolic proces	Glucuronidation	1.1.1.45
Oxidoreductase	DCXR	L-xylulose reductase (XR) (EC 1.1.1.10) (Carbonyl reductase II) (Dicarbonyl/L-xylulose reductase) (Kidney dicarbonyl reductase) (kiDCR) (Short chain dehydrogenase/reductase family 20C member 1) (Sperm surface protein P34H)	Q7Z4W1	-1.66733	0	0	0	-1.12413	0	glucuronate catabolic process to xylulose 5-phosphate		1.1.1.10
Glycosidase	KL	Klotho	Q9UEF7	0	0	0	0	-0.915563	0	glucuronate catabolic process to xylulose 5-phosphate		3.2.1.31
Glycosyltransferase	UGT1A7	UDP-glucuronosyltransferase 1A7 (UGT1A7) (EC 2.4.1.17) (UDP-glucuronosyltransferase 1-7) (UDPGT 1-7) (UGT1*7) (UGT1-07) (UGT1.7) (UDP-glucuronosyltransferase 1-G) (UGT-1G) (UGT1G)	Q9HAW7	0	0	-0.867221	0	0	0	Glucuronidation		2.4.1.17
Glycosyltransferase	UGT2A1	UDP-glucuronosyltransferase 2A1 (UDPGT 2A1) (UGT2A1) (EC 2.4.1.17)	P0DTE4	-1.26495	0	-0.764105	0	0	0	Glucuronidation		2.4.1.17
Glycosyltransferase	UGT2B7	UDP-glucuronosyltransferase 2B7 (UDPGT 2B7) (UGT2B7) (EC 2.4.1.17) (3,4-catechol estrogen-specific UDPGT) (UDP-glucuronosyltransferase 2B9) (UDPGT 2B9) (UDPGTh-2)	P16662	0	0	0	0	-0.917005	0	Glucuronidation, Androgen metabolism		2.4.1.17
Glycosyltransferase	UGT2B15	UDP-glucuronosyltransferase 2B15	P54855	0	0	0	0	-0.989617	0	Glucuronidation		2.4.1.17
Glycosyltransferase	UGT2B17	UDP-glucuronosyltransferase 2B17	O75795	0	0	0	-0.588301	0	0	Glucuronidation		2.4.1.17
Glycosidase	AGL	Glycogen debranching enzyme (Glycogen debrancher) [Includes: 4-α-glucanotransferase (EC 2.4.1.25) (Oligo-1,4-1,4-glucantransferase); Amylo-α-1,6-glucosidase (Amylo-1,6-glucosidase) (EC 3.2.1.33) (Dextrin 6-α-D-glucosidase)]	P35573	-0.847924	0	0	0	0	0	Glycogen metabolism	Glycogen metabolism	2.4.1.25; 3.2.1.33
Glycosidase	GAA	Lysosomal α-glucosidase (EC 3.2.1.20) (Acid maltase) (Aglucosidase alfa) [Cleaved into: 76 kDa lysosomal α-glucosidase; 70 kDa lysosomal α-glucosidase]	P10253	-1.48924	0	0	0	0	0			3.2.1.20
Glycosyltransferase	GYG1	Glycogenin-1 (GN-1) (GN1) (EC 2.4.1.186)	P46976	0.60639	0	0	0	0	0			2.4.1.186
Glycosyltransferase	GYG2	Glycogenin-2 (GN-2) (GN2) (EC 2.4.1.186)	O15488	0	0	0	0	-1.07485	0			2.4.1.186
Epimerase	GALE	UDP-glucose 4-epimerase (EC 5.1.3.2) (Galactowaldenase) (UDP-N-acetylgalactosamine 4-epimerase) (UDP-GalNAc 4-epimerase) (UDP-N-acetylglucosamine 4-epimerase) (UDP-GlcNAc 4-epimerase) (EC 5.1.3.7) (UDP-galactose 4-epimerase)	Q14376	-1.70241	0	0	0	0	0	Epimerase	Galactose metabolism	5.1.3.2; 5.1.3.7
Mutarotase	GALM	Galactose mutarotase (EC 5.1.3.3) (Aldose 1-epimerase)	Q96C23	0	0	0	0	-1.11221	0	Mutarotase		5.1.3.3
Kinase	GALK1	Galactokinase (EC 2.7.1.6) (Galactose kinase)	P51570	0	0	0	0	-0.914363	0	Kinase		2.7.1.6
Glycosidase	GLA	α-galactosidase A (EC 3.2.1.22) (α-D-galactosidase A) (α-D-galactoside galactohydrolase) (Galactosylgalactosylglucosylceramidase GLA) (EC 3.2.1.47) (Melibiase) (Agalsidase)	P06280	0	0	0	0	-0.643826	0	Galactosidase		3.2.1.22; 3.2.1.47
Nucleotidyltransferase	GMPPA	Mannose-1-phosphate guanyltransferase α (GDP-mannose pyrophosphorylase A) (GMPP-α) (GTP-mannose-1-phosphate guanylyltransferase α)	Q96IJ6	-1.49198	0	0	0	-0.641781	0	GDP-mannose biosynthetic process	Mannose metabolism
Nucleotidyltransferase	GMPPB	Mannose-1-phosphate guanyltransferase β (EC 2.7.7.13) (GDP-mannose pyrophosphorylase B) (GTP-mannose-1-phosphate guanylyltransferase β)	Q9Y5P6	-1.5151	0	0	0	-1.1216	0			2.7.7.13
Mutase	PMM1	Phosphomannomutase 1 (PMM 1) (EC 5.4.2.8) (PMMH-22)	Q92871	-1.73233	0	0	0	0	0			5.4.2.8
