# Supplementary material for: Transcriptomic Analysis of Respiratory Tissue and Cell Line Models to Examine Glycosylation Machinery during SARS-CoV-2 Infection
Source: Viruses. 2021 Jan 8;13(1):82. doi: 10.3390/v13010082 (PMC7827443; doi:10.3390/v13010082)
Supplement: Supplementary file 1 [file viruses-13-00082-s001.zip › Supplementary Tables_Figures/S6_Glycomachinery Genepool.xlsx]

## Sheet: GlycoGenePool
S6: List of well characterized genes associated with glycosylation process including metabolic genes, glycosidases, transporters and transferases, lectins and proteoglycans. The gene symbols are consistent with the HGNC database.
Proteoglycans
Gene Symbol	Gene Name	Previous Symbols	Synonyms
AGRN	agrin	AGRIN
CD44	CD44 molecule (Indian blood group)	MIC4, MDU2, MDU3	IN, MC56, Pgp1, CD44R, HCELL, CSPG8
CSPG4	chondroitin sulfate proteoglycan 4		MCSPG, MEL-CSPG, MSK16, NG2, MCSP, HMW-MAA
HSPG2	heparan sulfate proteoglycan 2	SJS1	perlecan, PRCAN
SMC3	structural maintenance of chromosomes 3	CSPG6	HCAP, BAM, SMC3L1, bamacan
SRGN	serglycin	PRG, PRG1	PPG
TGFBR3	transforming growth factor beta receptor 3		betaglycan, BGCAN
Glypican proteoglycans
GPC1	glypican 1		glypican
GPC2	glypican 2		cerebroglycan, FLJ38962, DKFZp547M109
GPC3	glypican 3	SDYS	OCI-5, SGBS, SGBS1, SGB, DGSX
GPC4	glypican 4		K-glypican
GPC5	glypican 5
GPC6	glypican 6
Hyalectan Proteoglycan
ACAN	aggrecan	MSK16, CSPG1, AGC1	CSPGCP
BCAN	brevican		BEHAB, MGC13038, CSPG7
NCAN	neurocan	CSPG3
VCAN	versican	CSPG2	PG-M
Collagen Proteoglycan
COL9A1	collagen type IX alpha 1 chain
COL9A2	collagen type IX alpha 2 chain	EDM2	MED
COL9A3	collagen type IX alpha 3 chain		IDD, MED, EDM3, FLJ90759, DJ885L7.4.1
COL12A1	collagen type XII alpha 1 chain	COL12A1L
COL15A1	collagen type XV alpha 1 chain
Small Leucin Rich Proteoglycan
BGN	biglycan		SLRR1A, DSPG1
DCN	decorin		SLRR1B, DSPG2
ASPN	asporin		FLJ20129, PLAP-1, SLRR1C
PRELP	proline and arginine rich end leucine rich repeat protein		prolargin, SLRR2A
KERA	keratocan	CNA2	SLRR2B
OMD	osteomodulin		osteoadherin, SLRR2C
LUM	lumican	LDC	SLRR2D
FMOD	fibromodulin		SLRR2E
OGN	osteoglycin		mimecan, OIF, SLRR3A
EPYC	epiphycan	DSPG3	Pg-Lb, SLRR3B
CHAD	chondroadherin		SLRR4A
PODN	podocan		PODOCAN, SLRR5A, MGC24995, PCAN
Syndecan proteoglycans
SDC1	syndecan 1	SDC	CD138, syndecan, SYND1
SDC2	syndecan 2	HSPG, HSPG1	fibroglycan, SYND2, CD362
SDC3	syndecan 3		N-syndecan, SYND3
SDC4	syndecan 4		SYND4, amphiglycan, ryudocan
Lectin Family	Gene Symbol	Gene Name	Domain Organizations
Chitinase-like lectins
	CHI3L1_2	chitinase-3-like protein 1/2
	CHI3L3_4	chitinase 3-like 3/4
	CHID1	chitinase domain-containing protein 1
	CHI3L1	chitinase 3 like 1
	CHI3L2	chitinase 3 like 2
F-box lectins			FBD
	FBXO2	F-box protein 2	ü
	FBXO6	F-box protein 6	ü
	FBXO17	F-box protein 17	ü
	FBXO27	F-box protein 27	ü
	FBXO44	F-box protein 44	ü
Ficolins			FCD
	FCN	ficolin	ü
	FCN1	ficolin 1	ü
	FCN2	ficolin 2	ü
	FCN3	ficolin 3	ü
L-type lectins
	LMAN1	lectin, mannose-binding 1
	LMAN1L	lectin, mannose-binding 1-like
	LMAN2	lectin, mannose-binding 2
	LMAN2L	lectin, mannose-binding 2-like
M-type lectins
	EDEM1	ER degradation enhancer, mannosidase alpha-like 1
	EDEM2	ER degradation enhancer, mannosidase alpha-like 2
	EDEM3	ER degradation enhancer, mannosidase alpha-like 3
P-type lectins			MHD
	PRKCSH	protein kinase C substrate 80K-H	ü
	GNPTG	N-acetylglucosamine-1-phosphate transferase, gamma subunit	ü
	OS9	protein OS-9	ü
	M6PR	cation-dependent mannose-6-phosphate receptor	ü
	ERLEC1	endoplasmic reticulum lectin 1	ü
Calnexin / calreticulin
	CANX	calnexin
	CLGN	calmegin
	CALR	calreticulin
	CALR3	calreticulin 3
C-type Lectins			SD	XLD	VSD	CLD	CTH	CCLD
	Group I - lecticans or hyalectans (Proteoglycan GROUP)
	NCAN	neurocan	ü	ü	ü	ü
	ACAN	aggrecan	ü	ü	ü	ü
	BCAN	brevican	ü	ü	ü	ü
	VCAN	versican	ü	ü	ü	ü
	Group II - Type II receptors
	CLEC2A	C-type lectin domain family 2 member A				ü
	CLEC4G	C-type lectin domain family 4 member G				ü
	CLEC17A	C-type lectin domain family 17 member A				ü
	CD209	CD209 antigen				ü
	CLEC4M	C-type lectin domain family 4 member M				ü
	ASGR1	asialoglycoprotein receptor 1				ü
	ASGR2	asialoglycoprotein receptor 2				ü
	CLEC4A	C-type lectin domain family 4 member A				ü
	CLEC6A	C-type lectin domain family 6 member A				ü
	CLEC4E	C-type lectin domain family 4 member E				ü
	CLEC4C	C-type lectin domain family 4 member C				ü
	CLEC4D	C-type lectin domain family 4 member D				ü
	CD207	CD207 antigen				ü
	CLEC4D	C-type lectin domain family 4 member D				ü
	CLEC4F	C-type lectin domain family 4 member F				ü
	CLEC7A	C-type lectin domain family 7 member A				ü
	CLEC12A	C-type lectin domain family 12 member A				ü
	CLEC12B	C-type lectin domain family 12 member B				ü
	OLR1	oxidized low density lipoprotein (lectin-like) receptor 1				ü
	CLEC9A	C-type lectin domain family 9 member A				ü
	CLEC10A	C-type lectin domain family 10 member A				ü
	CLEC16A	C-type lectin domain family 16 member A				ü
	CLEC19A	C-type lectin domain family 19 member A				ü
	FCER2	Fc receptor, IgE, low affinity II				ü
	Group III - Collectins
	MBL2	mannose binding lectin 2				ü	ü
	MBL3P	mannose-binding lectin family member 3, pseudogene				ü	ü
	MBL1P	mannose-binding lectin (protein A) 1, pseudogene				ü	ü
	COLEC10	collectin subfamily member 10				ü	ü
	COLEC11	collectin subfamily member 11				ü	ü
	COLEC12	collectin subfamily member 12				ü	ü
	SFTPA2	surfactant protein A2				ü	ü
	SFTPA1	surfactant protein A1				ü	ü
	SFTPD	pulmonary surfactant-associated protein D				ü	ü
	Group IV - Selectins
	SELE	selectin E	ü			ü
	SELL	selectin L	ü			ü
	SELP	selectin P	ü			ü
	Group V - NK Cell Receptors
	CLEC1A	C-type lectin domain family 1, member A				ü
	CLEC1B	C-type lectin domain family 1 member B				ü
	KLRG1	killer cell lectin like receptor G1				ü
	KLRG2	killer cell lectin like receptor G2				ü
	KLRD1	killer cell lectin like receptor D1				ü
	CLEC2D	C-type lectin domain family 2 member D				ü
	KLRB1	killer cell lectin like receptor B1				ü
	KLRF1	killer cell lectin like receptor F1				ü
	CLEC5A	C-type lectin domain family 5 member A				ü
	CLEC2B	C-type lectin domain family 2 member B				ü
	CD69	CD69 molecule, CLEC2C				ü
	CLEC2L	C-type lectin domain family 2 member L				ü
	KLRC1	killer cell lectin like receptor C1				ü
	KLRC2	killer cell lectin like receptor C2				ü
	KLRC3	killer cell lectin like receptor C3				ü
	KLRC4	killer cell lectin like receptor C4				ü
	KLRK1	killer cell lectin like receptor K1				ü
	CD69	CD69 antigen				ü
	CD72	CD72 antigen				ü
	CLECL1	C-type lectin-like domain family 1				ü
	KLRA1P	killer cell lectin like receptor A1, pseudogene				ü
	KLRB1	killer cell lectin like receptor B1				ü
	KLRF1	killer cell lectin like receptor F1				ü
	KLRF2	killer cell lectin like receptor F2				ü
	KLRG1	killer cell lectin like receptor G1				ü
	KLRG2	killer cell lectin like receptor G2				ü
	Group VI - Macrophage Mannose Receptor family
	MRC1	mannose receptor, C type				ü
	LY75	lymphocyte antigen 75				ü
	MRC2	mannose receptor, C type 2				ü
	PLA2R1	phospholipase A2 receptor 1				ü
	Group VII - Free CTLD / Reg Group
	REG1A	regenerating family member 1 alpha				ü
	REG1B	regenerating family member 1 beta				ü
	REG3A	regenerating family member 3 alpha				ü
	REG3G	regenerating family member 3 gamma				ü
	REG4	regenerating family member 4				ü
	Group VIII - Simple Type 1 Receptors
	LAYN	layilin				ü
	CHODL	chondrolectin				ü
	Group IX - Tetranectin family
	CLEC3A	C-type lectin domain family 3 member A				ü
	CLEC3B	C-type lectin domain family 3 member B				ü
	CLEC11A	C-type lectin domain family 11 member A				ü
	Group X - Polycystin family
	PKD1	polycystin 1				ü
	PKD1L2	polycystin 1 like 2 (gene/pseudogene)				ü
	PKD1L3	polycystin 1 like 3, transient receptor potential channel interacting				ü
	Group XI - Attractin family
	ATRN	Attractin				ü
	ATRNL1	Attractin like 1				ü
	Group XII - CTLD with acidic neck
	PRG2	proteoglycan 2, pro eosinophil major basic protein				ü
	PRG3	proteoglycan 3, pro eosinophil major basic protein 2				ü
	Group XIII - IDD
	DGCR2	DiGeorge syndrome critical region gene 2				ü
	Group XIV - Endosialin Family
	CD248	CD248 antigen, endosialin				ü
	CD93	CD93 molecule				ü
	THBD	thrombomodulin				ü
	CLEC14A	C-type lectin domain family 14 member A				ü
	Group XVI - Bimlec
	CD302	CD302 molecule				ü
	Group XVI - CL18A
	CLEC18A	C-type lectin domain family 18 member A				ü		ü
	CLEC18B	C-type lectin domain family 18 member B				ü		ü
	CLEC18C	C-type lectin domain family 18 member C				ü		ü
	Group XVII - Proteoglycans
	FREM1	FRAS1 related extracellular matrix 1				ü
S-type or Galectins			GBL
	LGALS1	lectin, galactoside-binding, soluble, 1	ü
	LGALS2	lectin, galactoside-binding, soluble, 2	ü
	LGALS3	lectin, galactoside-binding, soluble, 3	ü
	LGALS4	lectin, galactoside-binding, soluble, 4	ü
	LGALS7	lectin, galactoside-binding, soluble, 7	ü
	LGALS7B	lectin, galactoside-binding, soluble, 7B	ü
	LGALS8	lectin, galactoside-binding, soluble, 8	ü
	LGALS9	lectin, galactoside-binding, soluble, 9	ü
	LGALS9B	lectin, galactoside-binding, soluble, 9B	ü
	LGALS9C	lectin, galactoside-binding, soluble, 9C	ü
	CLC	Charcot-Leyden crystal galectin	ü
	LGALS12	lectin, galactoside-binding, soluble, 12	ü
	LGALS13	lectin, galactoside-binding, soluble, 13	ü
	LGALS14	lectin, galactoside-binding, soluble, 14	ü
	LGALS16	lectin, galactoside-binding, soluble, 16	ü
I-type lectins			CSD	ILD	ISD	VSD
	SIGLEC1	sialic acid binding Ig like lectin 1	ü	ü	ü	ü
	SIGLEC5	sialic acid binding Ig like lectin 5		ü		ü
	SIGLEC6	sialic acid binding Ig like lectin 6		ü	ü	ü
	SIGLEC7	sialic acid binding Ig like lectin 7		ü		ü
	SIGLEC8	sialic acid binding Ig like lectin 8		ü		ü
	SIGLEC9	sialic acid binding Ig like lectin 9		ü		ü
	SIGLEC10	sialic acid binding Ig like lectin 10	ü	ü		ü
	SIGLEC11	sialic acid binding Ig like lectin 11	ü	ü	ü	ü
	SIGLEC12	sialic acid binding Ig like lectin 12 (gene/pseudogene)	ü	ü	ü	ü
	SIGLEC14	sialic acid binding Ig like lectin 14		ü		ü
	SIGLEC15	sialic acid binding Ig like lectin 15		ü		ü
	SIGLEC16	sialic acid binding Ig like lectin 16 (gene/pseudogene)	ü		ü	ü
	SIGLEC17P	sialic acid binding Ig like lectin 17, pseudogene
	SIGLEC18P	sialic acid binding Ig like lectin 18, pseudogene
	SIGLEC20P	sialic acid binding Ig like lectin 20, pseudogene
	SIGLEC21P	sialic acid binding Ig like lectin 21, pseudogene
	SIGLEC22P	sialic acid binding Ig like lectin 22, pseudogene
	SIGLEC24P	sialic acid binding Ig like lectin 24, pseudogene
	SIGLEC25P	sialic acid binding Ig like lectin 25, pseudogene
	SIGLEC26P	sialic acid binding Ig like lectin 26, pseudogene
	SIGLEC27P	sialic acid binding Ig like lectin 27, pseudogene
	SIGLEC28P	sialic acid binding Ig like lectin 28, pseudogene
	SIGLEC29P	sialic acid binding Ig like lectin 29, pseudogene
	SIGLEC30P	sialic acid binding Ig like lectin 30, pseudogene
	SIGLEC31P	sialic acid binding Ig like lectin 31, pseudogene
	MAG	myelin associated glycoprotein	ü	ü
	CD22	CD22 antigen	ü			ü
	CD33	CD33 antigen
Fibrinogen C domain containing			FCD
	ITLN2	intelectin 2	ü
	ITLN1	intelectin 1 (galactofuranose binding)	ü
Proteases, serine			SD	TLD
	MASP1	mannan-binding lectin serine peptidase 1	ü	ü
	MASP2	mannan-binding lectin serine peptidase 2	ü	ü
Latrophilins
	LPHN1	adhesion G protein-coupled receptor L1
	LPHN2	adhesion G protein-coupled receptor L2
	LPHN3	adhesion G protein-coupled receptor L3
Jacalin-Like Lectin Domain Containing
	ZG16B	zymogen granule protein 16B
	ZG16	zymogen granule protein 16
Pentraxins			PPD
	CRP	C-reactive protein	ü
	APCS	amyloid P component, serum	ü
Annexin
	ANXA4	annexin A4
	ANXA5	annexin A5
	ANXA6	annexin A6
		Keys Used
		Sushi domain	SD
		Extracellular link domain	XLD
		V-set domain	VSD
		C-type lectin domain	CLD
		Collagen Tripple Helix	CTH
		CAP and C-type lectin domain	CCLD
		Galactoside-binding lectins	GBL
		C2-set domain	CSD
		Immunoglobulin-like domain	ILD
		I-set domain	ISD
		V-set domain	VSD
		Trypsin Like Domain	TLD
		Pentraxin protein domain	PPD
		F-box domains	FBD
		Fibrinogen C domain	FCD
		Mannose-6-phosphate receptor homology domain	MHD
Genes associated with glycosylation process - metabolic genes, glycosidases, transporters and transferases
Activated sugar donors	Function	Gene Symbol	Gene Name
UDP-Glucoronic acid	Metabolism	UGDH	UDP-glucose dehydrogenase
		GLCE	glucuronic acid epimerase
		DSE	dermatan sulfate epimerase
		DSEL	dermatan sulfate epimerase like
		GUSB	glucuronidase, beta
	UDP glucuronosyltransferase	B3GAT1	beta-1,3-glucuronyltransferase 1
		B3GAT2	beta-1,3-glucuronyltransferase 2
		B3GAT3	beta-1,3-glucuronyltransferase 3
		EXT1	Glucuronyltransferases N-Acetylglucosaminyltransferases GlcA/GlcNAc
		EXT2	Glucuronyltransferases N-Acetylglucosaminyltransferases GlcA/GlcNAc
		UGT1A1	UDP glucuronosyltransferase 1 family, polypeptide A1
		UGT1A10	UDP glucuronosyltransferase 1 family, polypeptide A10
		UGT1A3	UDP glucuronosyltransferase 1 family, polypeptide A3
		UGT1A4	UDP glucuronosyltransferase 1 family, polypeptide A4
		UGT1A5	UDP glucuronosyltransferase 1 family, polypeptide A5
		UGT1A6	UDP glucuronosyltransferase 1 family, polypeptide A6
		UGT1A7	UDP glucuronosyltransferase 1 family, polypeptide A7
		UGT1A8	UDP glucuronosyltransferase 1 family, polypeptide A8
		UGT1A9	UDP glucuronosyltransferase 1 family, polypeptide A9
		UGT2A1	UDP glucuronosyltransferase 2 family, polypeptide A1
		UGT2A3	UDP glucuronosyltransferase 2 family, polypeptide A3
		UGT2B10	UDP glucuronosyltransferase 2 family, polypeptide B10
		UGT2B11	UDP glucuronosyltransferase 2 family, polypeptide B11
		UGT2B15	UDP glucuronosyltransferase 2 family, polypeptide B15
		UGT2B17	UDP glucuronosyltransferase 2 family, polypeptide B17
		UGT2B28	UDP glucuronosyltransferase 2 family, polypeptide B28
		UGT2B4	UDP glucuronosyltransferase 2 family, polypeptide B4
		UGT2B7	UDP glucuronosyltransferase 2 family, polypeptide B7
		UGT1A	UDP glucuronosyltransferase 1 family, polypeptide A complex locus
		UGT2A2	UDP glucuronosyltransferase 2 family, polypeptide A2
		UGT3A1	UDP glycosyltransferase 3 family, polypeptide A1
		UGT3A2	UDP glycosyltransferase 3 family, polypeptide A2
		UGT8	UDP glycosyltransferase 8
		B4GAT1	beta-1,4-glucuronyltransferase 1
	Pseudogene-UDP glucuronosyltransferase	UGT2A3P7	UDP glucuronosyltransferase 2 family, polypeptide A3 pseudogene 7
		UGT1A2P	UDP glucuronosyltransferase 1 family, polypeptide A2 pseudogene
		UGT2B24P	UDP glucuronosyltransferase 2 family, polypeptide B24 pseudogene
		UGT2B25P	UDP glucuronosyltransferase 2 family, polypeptide B25 pseudogene
		UGT2B26P	UDP glucuronosyltransferase 2 family, polypeptide B26 pseudogene
		UGT2B27P	UDP glucuronosyltransferase 2 family, polypeptide B27 pseudogene
		UGT2B29P	UDP glucuronosyltransferase 2 family, polypeptide B29 pseudogene
		UGT1A11P	UDP glucuronosyltransferase 1 family, polypeptide A11 pseudogene
		UGT1A12P	UDP glucuronosyltransferase 1 family, polypeptide A12 pseudogene
		UGT1A13P	UDP glucuronosyltransferase 1 family, polypeptide A13 pseudogene
UDP-Galactose	Metabolism	GALM	galactose mutarotase (aldose 1-epimerase)
		GALE	UDP-galactose-4-epimerase
		GALK2	galactokinase 2
		GALK1	galactokinase 1
		GALT	galactose-1-phosphate uridylyltransferase
		GLA	galactosidase, alpha
		GALC	galactosylceramidase
		GLB1	galactosidase, beta 1
	Transporter	SLC35A2	UDP-Glactose transporter
		SLC35A4	UDP-Glactose transporter
		SLC35B1	UDP-Glactose transporter
	UDP galactosyltransferase	B4GALT1	UDP-Gal:betaGlcNAc beta 1,4- galactosyltransferase, polypeptide 1
		B4GALT2	UDP-Gal:betaGlcNAc beta 1,4- galactosyltransferase, polypeptide 2
		B4GALT3	beta-1,4-galactosyltransferase 3
		B4GALT4	beta-1,4-galactosyltransferase 4
		B4GALT5	beta-1,4-galactosyltransferase 5
		B4GALT6	UDP-galactose:beta-N-acetylglucosamine beta-1,4-galactosyltransferase 6
		B4GALT7	beta-1,4-galactosyltransferase 7
		A4GALT	Lactosylceramide 4-alpha-galactosyltransferase
		ABO	ABO blood group (transferase A, alpha 1-3-N-acetylgalactosaminyltransferase; transferase B, alpha 1-3-galactosyltransferase)
		B3GALT1	beta-1,3-galactosyltransferase 1
		B3GALT2	beta-1,3-galactosyltransferase 2
		B3GALT4	beta-1,3-galactosyltransferase 4
		B3GALT5	beta-1,3-galactosyltransferase 5
		B3GALT6	beta-1,3-galactosyltransferase 6
		C1GALT1	core 1 synthase, glycoprotein-N-acetylgalactosamine 3-beta-galactosyltransferase 1
		B3GALTL	beta 1,3-galactosyltransferase-like
		A3GALT2	alpha 1,3-galactosyltransferase 2
		GLT6D1	glycosyltransferase 6 domain containing 1
GDP-Mannose	Metabolism	MPI	mannose phosphate isomerase
		PMM1	phosphomannomutase 1
		PMM2	phosphomannomutase 2
		GMPPA	GDP-mannose pyrophosphorylase A
		GMPPB	GDP-mannose pyrophosphorylase B
		MAN1A1	mannosidase, alpha, class 1A, member 1
		MAN1A2	mannosidase, alpha, class 1A, member 2
		MAN1B1	mannosidase, alpha, class 1B, member 1
		MAN1C1	mannosidase, alpha, class 1C, member 1
		MAN2A1	mannosidase, alpha, class 2A, member 1
		MAN2A2	mannosidase, alpha, class 2A, member 2
		MAN2B1	mannosidase, alpha, class 2B, member 1(Lysosomal mannosidase)
		MAN2B2	mannosidase, alpha, class 2B, member2(Lysosomal mannosidase)
		MANBA	mannosidase, beta A, lysosomal
	Transporter	SLC35D2	UDP-N-acetylglucosamine/UDP-glucose/GDP-mannose transporter
	Mannosyltransferases	POMT1	protein-O-mannosyltransferase 1
		POMT2	protein-O-mannosyltransferase 2
		ALG1	asparagine-linked glycosylation 1, beta-1,4-mannosyltransferase homolog (S. cerevisiae)
		ALG11	asparagine-linked glycosylation 11, alpha-1,2-mannosyltransferase homolog (yeast)
		ALG2	asparagine-linked glycosylation 2, alpha-1,3-mannosyltransferase homolog (S. cerevisiae)
		ALG12	asparagine-linked glycosylation 12, alpha-1,6-mannosyltransferase homolog (S. cerevisiae)
		ALG9	asparagine-linked glycosylation 9, alpha-1,2-mannosyltransferase homolog (S. cerevisiae)
		ALG3	asparagine-linked glycosylation 3, alpha-1,3- mannosyltransferase homolog (S. cerevisiae)
		ALG14	asparagine-linked glycosylation 14 homolog (S. cerevisiae)
		ALG2	asparagine-linked glycosylation 2, alpha-1,3-mannosyltransferase homolog (S. cerevisiae)
		ALG1L	ALG1, chitobiosyldiphosphodolichol beta-mannosyltransferase-like
		ALG1L2	ALG1, chitobiosyldiphosphodolichol beta-mannosyltransferase-like 2
		TMTC1	transmembrane O-mannosyltransferase targeting cadherins 1
		TMTC2	transmembrane O-mannosyltransferase targeting cadherins 2
		TMTC3	transmembrane O-mannosyltransferase targeting cadherins 3
		TMTC4	transmembrane O-mannosyltransferase targeting cadherins 4
		DPY19L1	dpy-19 like C-mannosyltransferase 1
	Pseudogene-Mannosyltransferase	ALG1L10P	asparagine-linked glycosylation 1-like 10, pseudogene
		ALG1L11P	asparagine-linked glycosylation 1-like 11, pseudogene
		ALG1L12P	asparagine-linked glycosylation 1-like 12, pseudogene
		ALG1L13P	asparagine-linked glycosylation 1-like 13, pseudogene
		ALG1L14P	asparagine-linked glycosylation 1-like 14, pseudogene
		ALG1L15P	asparagine-linked glycosylation 1-like 15, pseudogene
		ALG1L3P	asparagine-linked glycosylation 1-like 3, pseudogene
		ALG1L5P	asparagine-linked glycosylation 1-like 5, pseudogene
		ALG1L7P	asparagine-linked glycosylation 1-like 7, pseudogene
		ALG1L8P	asparagine-linked glycosylation 1-like 8, pseudogene
		ALG1L9P	asparagine-linked glycosylation 1-like 9, pseudogene
		ALG3P1	ALG3, alpha-1,3- mannosyltransferase pseudogene 1
GDP-Fucose	Metabolism	GMDS	GDP-mannose 4,6-dehydratase
		TSTA3	GDP-L-fucose synthase
		FUK	fucokinase
		FPGT	fucose-1-phosphate guanylyltransferase
		FUCA1	fucosidase, alpha-L- 1
		FUCA2	fucosidase, alpha-L- 2
		FUOM	fucose mutarotase
	Transporter	SLC35C1	GDP-fucose transporter
		SLC35C2	GDP-fucose transporter
	Fucosyltransferase	FUT1	fucosyltransferase 1
		FUT2	fucosyltransferase 2
		FUT3	fucosyltransferase 3
		FUT4	fucosyltransferase 4
		FUT5	fucosyltransferase 5
		FUT6	fucosyltransferase 6
		FUT7	fucosyltransferase 7
		FUT8	fucosyltransferase 8 (alpha (1,6) fucosyltransferase)
		FUT9	fucosyltransferase 9
		POFUT1	O-Fucosyltansferases
		POFUT2	O-Fucosyltansferases
		FUT10	Fucosyltransferases (Unknown Activities)
		FUT11	Fucosyltransferases (Unknown Activities)
UDP-Xylulose	Metabolism	DCXR	dicarbonyl/L-xylulose reductase
		CRYL1	L-gulonate 3-dehydrogenase
		TKT	transketolase
		XYLB	xylulokinase homolog (H. influenzae)
		UXS1	UDP-glucuronate decarboxylase 1
		FAM20B	FAM20B glycosaminoglycan xylosylkinase
		PXYLP1	2-phosphoxylose phosphatase 1
	Transporter	SLC35B4	Bifunctional UDP-N-acetylglucosamine/UDP-Xyl
	Xylosyltransferases	XYLT1	xylosyltransferase 1
		XYLT2	xylosyltransferase 2
		XXYLT1	xyloside xylosyltransferase 1
		GXYLT1	glucoside xylosyltransferase 1
		GXYLT2	glucoside xylosyltransferase 2
	Pseudogene-Xylosyltransferase	GXYLT1P1	glucoside xylosyltransferase 1 pseudogene 1
		GXYLT1P2	glucoside xylosyltransferase 1 pseudogene 2
		GXYLT1P3	glucoside xylosyltransferase 1 pseudogene 3
		GXYLT1P4	glucoside xylosyltransferase 1 pseudogene 4
UDP-N-AcetylGlucosamine	Metabolism	GFPT1	glutamine-fructose-6-phosphate transaminase 1
		GFPT2	glutamine-fructose-6-phosphate transaminase 2
		GNPNAT1	glucosamine-phosphate N-acetyltransferase 1
		PGM3	phosphoglucomutase 3
		UAP1	UDP-N-acteylglucosamine pyrophosphorylase 1
		AMDHD2	amidohydrolase domain containing 2
		HGSNAT	heparan-alpha-glucosaminide N-acetyltransferase
		GNPDA1	glucosamine-6-phosphate deaminase 1
		GNPDA2	glucosamine-6-phosphate deaminase 2
		NAGLU	N-acetylglucosaminidase, alpha-
		NAGPA	N-acetylglucosamine-1-phosphodiester alpha-N-acetylglucosaminidase
		NAGK	N-acetylglucosamine kinase
		AGA	aspartylglucosaminidase
		ENGASE	endo-beta-N-acetylglucosaminidase
		OGA	O-GlcNAcase
	Transporter	SLC35D2	UDP-N-acetylglucosamine/UDP-glucose/GDP-mannose transporter
		SLC35B4	Bifunctional UDP-N-acetylglucosamine/UDP-Xyl
		SLC35A3	UDP-GlcNAc transporter
	N-acetylglucosaminyltransferase	B3GNT6	UDP-GlcNAc:betaGal beta-1,3-N-acetylglucosaminyltransferase 6 (core 3 synthase)
		GCNT1	glucosaminyl (N-acetyl) transferase 1, core 2 (beta-1,6-N-acetylglucosaminyltransferase)
		GCNT3	glucosaminyl (N-acetyl) transferase 3, mucin type
		GCNT4	glucosaminyl (N-acetyl) transferase 4, core 2 (beta-1,6-N-acetylglucosaminyltransferase)
		OGT	O-linked N-acetylglucosamine (GlcNAc) transferase (UDP-N-acetylglucosamine:polypeptide-N-acetylglucosaminyl transferase)
		MGAT2	mannosyl (alpha-1,6-)-glycoprotein beta-1,2-N-acetylglucosaminyltransferase
		MGAT3	mannosyl (beta-1,4-)-glycoprotein beta-1,4-N-acetylglucosaminyltransferase
		MGAT4A	mannosyl (alpha-1,3-)-glycoprotein beta-1,4-N-acetylglucosaminyltransferase, isozyme A
		MGAT4B	mannosyl (alpha-1,3-)-glycoprotein beta-1,4-N-acetylglucosaminyltransferase, isozyme B
		MGAT4C	MGAT4 family, member C
		MGAT4D	MGAT4 family, member D
		MGAT5	mannosyl (alpha-1,6-)-glycoprotein beta-1,6-N-acetyl-glucosaminyltransferase
		MGAT5B	mannosyl (alpha-1,6-)-glycoprotein beta-1,6-N-acetyl-glucosaminyltransferase, isozyme B
		MGAT1	mannosyl (alpha-1,3-)-glycoprotein beta-1,2-N-acetylglucosaminyltransferase
		ALG13	UDP-N-acetylglucosaminyltransferase subunit
		B3GNT1	beta 1,3
		B3GNT2	beta 1,3
		B3GNT3	beta 1,3
		B3GNT4	beta 1,3
		B3GNT5	Lactosylceramide 1,3-N-acetyl-beta-D-glucosaminyltransferase
		A4GNT	alpha 1,4
		B3GNT7	beta 1,3
		B3GNT8	beta 1,3
		GCNT2	blood I antigen
		MFNG	Protein O-linked fucose b1,3-N-acetylglucosaminyltransferases
		LFNG	Protein O-linked fucose b1,3-N-acetylglucosaminyltransferases
		RFNG	Protein O-linked fucose b1,3-N-acetylglucosaminyltransferases
		EXTL1	N-Acetylglucosaminyltransferases
		EXTL3	N-Acetylglucosaminyltransferases
		EXTL2	N-Acetylglucosaminyltransferases
		HAS1	N-Acetylglucosaminyltransferases/Hylauronan precursor
		HAS2	N-Acetylglucosaminyltransferases/Hylauronan precursor
		HAS3	N-Acetylglucosaminyltransferases/Hylauronan precursor
		POMGNT1	Protein O-linked mannose b1,2-N-acetylglucosaminyltransferases
		POMGNT2	protein O-linked mannose N-acetylglucosaminyltransferase 2 (beta 1,4-)
		EOGT	EGF domain-specific O-linked N-acetylglucosamine (GlcNAc) transferase
		B3GNT9	UDP-GlcNAc:betaGal beta-1,3-N-acetylglucosaminyltransferase 9
		B3GNTL1	UDP-GlcNAc:betaGal beta-1,3-N-acetylglucosaminyltransferase-like 1
	Psuedogene-N-acetylglucosaminyltransferase	B3GNT2P1	UDP-GlcNAc:betaGal beta-1,3-N-acetylglucosaminyltransferase 2 pseudogene 1
		B3GNTL1P1	UDP-GlcNAc:betaGal beta-1,3-N-acetylglucosaminyltransferase-like 1 pseudogene 1
		B3GNTL1P2	UDP-GlcNAc:betaGal beta-1,3-N-acetylglucosaminyltransferase-like 1 pseudogene 2
		GCNT1P1	GCNT1P1: glucosaminyl (N-acetyl) transferase 1, core 2 pseudogene 1
UDP-N-AcetylGalactosamine	Metabolism	GALE	UDP-galactose-4-epimerase
		GALK2	galactokinase 2
		UAP1	UDP-N-acteylglucosamine pyrophosphorylase 1
		NAGA	alpha-N-acetylgalactosaminidase
	Transporter	SLC35D1	UDP-GalNAc transporter
	UDP-N-acetylgalactosaminyltransferase	C1GALT1	core 1 synthase, glycoprotein-N-acetylgalactosamine 3-beta-galactosyltransferase, 1
		GALNT1	UDP-N-acetyl-alpha-D-galactosamine:polypeptide N-acetylgalactosaminyltransferase 1 (GalNAc-T1)
		GALNT10	UDP-N-acetyl-alpha-D-galactosamine:polypeptide N-acetylgalactosaminyltransferase 10 (GalNAc-T10)
		GALNT11	UDP-N-acetyl-alpha-D-galactosamine:polypeptide N-acetylgalactosaminyltransferase 11 (GalNAc-T11)
		GALNT12	UDP-N-acetyl-alpha-D-galactosamine:polypeptide N-acetylgalactosaminyltransferase 12 (GalNAc-T12)
		GALNT13	UDP-N-acetyl-alpha-D-galactosamine:polypeptide N-acetylgalactosaminyltransferase 13 (GalNAc-T13)
		GALNT14	UDP-N-acetyl-alpha-D-galactosamine:polypeptide N-acetylgalactosaminyltransferase 14 (GalNAc-T14)
		GALNT15	UDP-GalNAc:polypeptide N-acetylgalactosaminyltransferases
		GALNT2	UDP-N-acetyl-alpha-D-galactosamine:polypeptide N-acetylgalactosaminyltransferase 2 (GalNAc-T2)
		GALNT3	UDP-N-acetyl-alpha-D-galactosamine:polypeptide N-acetylgalactosaminyltransferase 3 (GalNAc-T3)
		GALNT4	UDP-N-acetyl-alpha-D-galactosamine:polypeptide N-acetylgalactosaminyltransferase 4 (GalNAc-T4)
		GALNT5	UDP-N-acetyl-alpha-D-galactosamine:polypeptide N-acetylgalactosaminyltransferase 5 (GalNAc-T5)
		GALNT6	UDP-N-acetyl-alpha-D-galactosamine:polypeptide N-acetylgalactosaminyltransferase 6 (GalNAc-T6)
		GALNT8	UDP-N-acetyl-alpha-D-galactosamine:polypeptide N-acetylgalactosaminyltransferase 8 (GalNAc-T8)
		GALNT9	UDP-N-acetyl-alpha-D-galactosamine:polypeptide N-acetylgalactosaminyltransferase 9 (GalNAc-T9)
		GALNTL6	UDP-N-acetyl-alpha-D-galactosamine:polypeptide N-acetylgalactosaminyltransferase-like 6
		GALNT7	UDP-N-acetyl-alpha-D-galactosamine:polypeptide N-acetylgalactosaminyltransferase 7 (GalNAc-T7)
		GALNTL5	UDP-N-acetyl-alpha-D-galactosamine:polypeptide N-acetylgalactosaminyltransferase-like 5
		B3GALNT1	beta 1,3
		B3GALNT2	beta 1,3
		B4GALNT1	beta 1,4
		B4GALNT2	beta 1,4
		B4GALNT3	beta 1,4
		B4GALNT4	beta 1,4
		WBSCR17	UDP-GalNAc:polypeptide N-acetylgalactosaminyltransferases
		ABO	ABO blood group (transferase A, alpha 1-3-N-acetylgalactosaminyltransferase; transferase B, alpha 1-3-galactosyltransferase)
		CSGALNACT1	N-Acetylgalactosaminyltransferases/Chondroitin
		CSGALNACT2	N-Acetylgalactosaminyltransferases/Chondroitin
		CHPF	N-Acetylgalactosaminyltransferases/Chondroitin
		CHSY1	N-Acetylgalactosaminyltransferases/Chondroitin
		CHSY3	N-Acetylgalactosaminyltransferases/Chondroitin
		CHPF2	N-Acetylgalactosaminyltransferases/Chondroitin
		GBGT1	globoside alpha-1,3-N-acetylgalactosaminyltransferase 1
		FKTN	glycosylation of alpha-dystroglycan/DAG1
		FKRP	glycosylation of alpha-dystroglycan/DAG1
		LARGE	glycosylation of alpha-dystroglycan/DAG1
		GYLTL1B	glycosylation of alpha-dystroglycan/DAG1
		C1GALT1C1	Core 1 beta1,3-galactosyltransferase 2
		GALNT16	polypeptide N-acetylgalactosaminyltransferase 16
		GALNT18	polypeptide N-acetylgalactosaminyltransferase 18
	Psuedogene/N-acetylgalactosaminyltransferase	B3GALNT1P1	beta-1,3-N-acetylgalactosaminyltransferase 1 pseudogene 1
		B3GALNT2P1	beta-1,3-N-acetylgalactosaminyltransferase 1 pseudogene 2
UDP-Glucose	Metabolism	GALE	UDP-galactose-4-epimerase
		HK1	hexokinase 1
		HK2	hexokinase 2
		HK3	hexokinase 3 (white cell)
		GCK	glucokinase (hexokinase 4)
		PGM1	phosphoglucomutase 1
		PGM2	phosphoglucomutase 2
		UGP2	UDP-glucose pyrophosphorylase 2
		AGL	amylo-alpha-1, 6-glucosidase, 4-alpha-glucanotransferase
		GAA	glucosidase, alpha; acid
		GBA	glucosidase, beta, acid
		MOGS	mannosyl-oligosaccharide glucosidase
		GANAB	glucosidase, alpha; neutral AB
		PGGHG	protein-glucosylgalactosylhydroxylysine glucosidase
		MGAM	Glucan 1,4-alpha-glucosidase.
	Transporter	SLC35D2	UDP-N-acetylglucosamine/UDP-glucose/GDP-mannose transporter
	Glucosyltransferase	ALG10	asparagine-linked glycosylation 10, alpha-1,2-glucosyltransferase homolog (S. pombe)
		ALG6	asparagine-linked glycosylation 6, alpha-1,3-glucosyltransferase homolog (S. cerevisiae)
		ALG8	asparagine-linked glycosylation 8, alpha-1,3-glucosyltransferase homolog (S. cerevisiae)
		UGCG	Glucosyltransferases
		ALG10B	asparagine-linked glycosylation 10, alpha-1,2-glucosyltransferase homolog B (yeast)
		UGGT1	UDP-glucose glycoprotein glucosyltransferase 1
		UGGT2	UDP-glucose glycoprotein glucosyltransferase 2
		GYG1	glycogenin 1
		GYG2	glycogenin 2
		POGLUT1	protein O-glucosyltransferase 1
CMP-Sialic acid	Metabolism	GNE	glucosamine (UDP-N-acetyl)-2-epimerase/N-acetylmannosamine kinase
		NANS	N-acetylneuraminic acid synthase
		NANP	N-acetylneuraminic acid phosphatase
		CMAS	cytidine monophosphate N-acetylneuraminic acid synthetase
		NPL	N-acetylneuraminate pyruvate lyase (dihydrodipicolinate synthase)
		NEU1	sialidase 1 (lysosomal sialidase)
		NEU2	neuraminidase 2 (cytosolic sialidase)
		NEU3	plasma membrane sialidase
		NEU4	neuraminidase 4 (sialidase)
		KL	klotho
	Transporter	SLC35A1	CMP-sialic acid from the cytosol into Golgi vesicles where glycosyltransferases function
	Sialyltransferases	ST3GAL1	beta-Gal alpha 2,3-sialyltransferases
		ST3GAL2	beta-Gal alpha 2,3-sialyltransferases
		ST3GAL3	beta-Gal alpha 2,3-sialyltransferases
		ST3GAL4	beta-Gal alpha 2,3-sialyltransferases
		ST3GAL5	beta-Gal alpha 2,3-sialyltransferases
		ST3GAL6	beta-Gal alpha 2,3-sialyltransferases
		ST6GAL1	beta-Gal alpha 2,6-sialyltransferases
		ST6GAL2	beta-Gal alpha 2,6-sialyltransferases
		ST6GALNAC1	beta-GalNAc alpha 2,6-sialyltransferases
		ST6GALNAC2	beta-GalNAc alpha 2,6-sialyltransferases
		ST6GALNAC3	beta-GalNAc alpha 2,6-sialyltransferases
		ST6GALNAC4	beta-GalNAc alpha 2,6-sialyltransferases
		ST6GALNAC5	beta-GalNAc alpha 2,6-sialyltransferases
		ST6GALNAC6	beta-GalNAc alpha 2,6-sialyltransferases
		ST8SIA1	alpha NeuAc alpha 2,8-sialyltransferases
		ST8SIA2	alpha NeuAc alpha 2,8-sialyltransferases
		ST8SIA3	alpha NeuAc alpha 2,8-sialyltransferases
		ST8SIA4	alpha NeuAc alpha 2,8-sialyltransferases
		ST8SIA5	alpha NeuAc alpha 2,8-sialyltransferases
		ST8SIA6	alpha NeuAc alpha 2,8-sialyltransferases
	Psuedogene- sialyltransferase	ST6GALNAC2P1	ST6 (alpha-N-acetyl-neuraminyl-2,3-beta-galactosyl-1,3)-N-acetylgalactosaminide alpha-2,6-sialyltransferase 2 pseudogene 1
		ST6GALNAC4P1	ST6 (alpha-N-acetyl-neuraminyl-2,3-beta-galactosyl-1,3)-N-acetylgalactosaminide alpha-2,6-sialyltransferase 4 pseudogene 1
Lipid Donor Dolichol	Metabolism	DHDDS	dehydrodolichyl diphosphate synthase
		DPM1	dolichyl-phosphate mannosyltransferase polypeptide 1
		DPM2	dolichyl-phosphate mannosyltransferase polypeptide 2
		DPM3	dolichyl-phosphate mannosyltransferase polypeptide 3
		SRD5A3	steroid 5 alpha-reductase 3
		DOLK	dolichol kinase
		DOLPP1	dolichyldiphosphatase 1
		MPDU1	mannose-P-dolichol utilization defect 1
		DPAGT1	dolichyl-phosphate (UDP-N-acetylglucosamine) N-acetylglucosaminephosphotransferase 1 (GlcNAc-1-P transferase)
		ALG5	dolichyl-phosphate beta-glucosyltransferase
Sulfate Donor PAPS	Metabolism	PAPSS1	3'-phosphoadenosine 5'-phosphosulfate synthase 1
		PAPSS2	3'-phosphoadenosine 5'-phosphosulfate synthase 2
		ARSA	arylsulfatase A
		ARSB	arylsulfatase B
		ARSK	arylsulfatase K
		GALNS	galactosamine (N-acetyl)-6-sulfatase
		IDS	iduronate 2-sulfatase
	Transporter	SLC35B2	PAPS transporter
		SLC35B3	PAPS transporter
	sulfotransferase	HS2ST1	2-O-sulfotransferase
		HS3ST1	3-O-sulfotransferase
		HS3ST2	3-O-sulfotransferase
		HS3ST3A1	3-O-sulfotransferase
		HS3ST3B1	3-O-sulfotransferase
		HS3ST4	3-O-sulfotransferase
		HS3ST5	3-O-sulfotransferase
		HS6ST1	6-O-sulfotransferase
		HS6ST2	6-O-sulfotransferase
		HS6ST3	6-O-sulfotransferase
		NDST1	N-deacetylase/N-sulfotransferase
		NDST2	N-deacetylase/N-sulfotransferase
		NDST3	N-deacetylase/N-sulfotransferase
		NDST4	N-deacetylase/N-sulfotransferase
		CHST10	HNK- sulfotransferase
		CHST4	HNK- sulfotransferase
		CHST5	HNK- sulfotransferase
		UST	Gal 2-O-sulfotransferase
		GAL3ST1	Gal 3-O-sulfotransferase
		GAL3ST2	Gal 3-O-sulfotransferase
		GAL3ST3	Gal 3-O-sulfotransferase
		GAL3ST4	Gal 3-O-sulfotransferase
		CHST8	GalNAc 4-O-sulfotransferase
		CHST9	GalNAc 4-O-sulfotransferase
		CHST12	GalNAc 4-O-sulfotransferase
		CHST13	GalNAc 4-O-sulfotransferase
		CHST11	GalNAc 4-O-sulfotransferase
		CHST1	Gal 6-O-sulfotransferase
		CHST3	Gal 6-O-sulfotransferase
		CHST7	Gal 6-O-sulfotransferase
		CHST6	GlcNAc 6-O-sulfotransferase
		CHST2	GlcNAc 6-O-sulfotransferase
		CHST14	Carbohydrate sulfotransferase 14
		CHST15	carbohydrate (N-acetylgalactosamine 4-sulfate 6-O) sulfotransferase 15
		HS3ST6	heparan sulfate (glucosamine) 3-O-sulfotransferase 6
		TPST1	tyrosylprotein sulfotransferase 1
		TPST2	tyrosylprotein sulfotransferase 2
Phosphatidylinositol glycan anchor biosynthesis		PIGA	phosphatidylinositol glycan anchor biosynthesis, class A
		PIGB	phosphatidylinositol glycan anchor biosynthesis, class B
		PIGC	phosphatidylinositol glycan anchor biosynthesis, class C
		PIGF	phosphatidylinositol glycan anchor biosynthesis, class F
		PIGG	phosphatidylinositol glycan anchor biosynthesis, class G
		PIGH	phosphatidylinositol glycan anchor biosynthesis, class H
		PIGK	phosphatidylinositol glycan anchor biosynthesis, class K
		PIGL	phosphatidylinositol glycan anchor biosynthesis, class L
		PIGM	phosphatidylinositol glycan anchor biosynthesis, class M
		PIGN	phosphatidylinositol glycan anchor biosynthesis, class N
		PIGO	phosphatidylinositol glycan anchor biosynthesis, class O
		PIGP	phosphatidylinositol glycan anchor biosynthesis, class P
		PIGQ	phosphatidylinositol glycan anchor biosynthesis, class Q
		PIGS	phosphatidylinositol glycan anchor biosynthesis, class S
		PIGT	phosphatidylinositol glycan anchor biosynthesis, class T
		PIGU	phosphatidylinositol glycan anchor biosynthesis, class U
		PIGV	phosphatidylinositol glycan anchor biosynthesis, class V
		PIGW	phosphatidylinositol glycan anchor biosynthesis, class W
		PIGX	phosphatidylinositol glycan anchor biosynthesis, class X
		PIGY	phosphatidylinositol glycan anchor biosynthesis, class Y
		PIGZ	phosphatidylinositol glycan anchor biosynthesis, class Z
Glycosyltransferase family 6 domain containing		GLT1D1	glycosyltransferase 1 domain containing 1
		GLT8D1	glycosyltransferase 8 domain containing 1
		GLT8D2	glycosyltransferase 8 domain containing 2
		GTDC1	glycosyltransferase-like domain containing 1
Hexosamine Degradation		HEXA	hexosaminidase A (alpha polypeptide)
		HEXB	hexosaminidase B (beta polypeptide)
Glycosylation reactions for the major glycotransferase and glycosidase enzymes extracted from BRENDA enzyme database (https://www.brenda-enzymes.org/index.php) and ExPASy bioinformatics resource portal (https://www.expasy.org/) and subjected to manually formatting. Additional information for few enzymes was manually curated from public databases like Pubmed for enriching the reaction database whe…
Gene Symbol	EnzymeIDs	Reaction	Chemical Reaction
DCXR	1.1.1.10	Xylitol+NADP(+)=L-xylulose+NADPH.	Dehydrogenase
UGDH	1.1.1.22	UDP-Glc+2NAD(+)+H(2)O=UDP-GlcA+2NADH.	Dehydrogenase
TSTA3	1.1.1.271	GDP-β-L-Fuc+NADP(+)=GDP-4-dehydro-α-D-Rha+NADPH.	Epimerase
SRD5A3	1.3.1.22	Ditrans,polycis-dolichol + NADP+ = ditrans,polycis-polyprenol + NADPH.	Dehydrogenase
SRD5A3	1.3.1.94	A 3-oxo-5-α-steroid + NADP+ = a 3-oxo-Delta4-steroid + NADPH	Dehydrogenase
TKT	2.2.1.1	Sedoheptulose7-phosphate+D-glyceraldehyde3-phosphate=D-ribose5-phosphate+D-xylulose5-phosphate.	Transferase
GNPNAT1	2.3.1.4	Acetyl-CoA+D-GlcN-6-phosphate=CoA+GlcNAc-6-phosphate.	Acetylation
UGGT2	2.4.1-(niprot/Q9NYU1)	UDP-Glu+N-glycan-misfolded protein=Gluα(1->2/3)N-glycan-misfolded protein	Transferase
A4GNT	2.4.1-(PMID:10430883)	UDP-GlcNAc+Galβ1->4GlcNAcβ1->6(Galβ1->3)GalNAc) = GlcNAcα1->4Galβ1->4GlcNAcβ1->6(GlcNAca lpha1->4Galβ1->3)GalNAc	Transferase
B3GALTL	2.4.1-(uniprot/Q6Y288)	UDP-D-Glu+α-L-Fuc-R=UDP+α-D-Glu-β(1->3)-α-L-Fuc-R.	Transferase
UGGT1	2.4.1-(uniprot/Q9NYU2)	UDP-Glu+N-glycan-misfolded protein=Gluα(1->2)N-glycan-misfolded protein	Transferase
MGAT4D	2.4.1.-		No transferase activity
B3GNT1	2.4.1.-(PMID: 25279697)	UDP-D-GlcA+D-Xyl-(1->4)-R=GlcAβ(1->4)-D-Xylα(1->4)-R	Transferase
B4GAT1	2.4.1.-(uniprot/O43505)	UDP-D-GlcA+D-Xyl-(1->4)-R=GlcAβ(1->4)-D-Xylα(1->4)-R	Transferase
B4GALNT2	2.4.1.-(uniprot/Q8NHY0)	UDP-GalNAc+Neu-α2,3-Gal-β1,4-GlcNAc=Neu-α2,3-[GalNAc-β1,4]Gal-β1,4-GlcNAc	Transferase
POMGNT1	2.4.1.-(uniprot/Q8WZA1)	UDP-GlcNAc+ O-α-D-Man-protein = UDP + GlcNAc-β(1->2)-O-α-D-Man-protein	Transferase
MGAT1	2.4.1.101	UDP-GlcNAc+α-D-Man-(1->3)-[α-D-Man-(1->3)-(α-D-Man-(1->6))-α-D-Man-(1->6)]-β-D-Man-(1->4)-β-D-GlcNAc-(1->4)-α-D-GlcNAc-N-Asn-[protein]=UDP+D-GlcNAc-β(1->2)-α-D-Man-(1->3)-[α-D-Man-(1->3)-(α-D-Man-(1->6))-α-D-Man-(1->6)]-β-D-Man-(1->4)-β-D-GlcNAc-(1->4)-α-D-GlcNAc-N-Asn-[protein].	Transferase
GCNT1	2.4.1.102	UDP-GlcNAc+O(3)-(β-D-Gal-(1->3)-GalNAc)-L-seryl/threonyl-[protein]=UDP+O(3)-(β-D-Gal-(1->3)-(GlcNAc-(1->6))-GalNAc)-L-seryl/threonyl-[protein].	Transferase
GCNT3	2.4.1.102	UDP-GlcNAc+O(3)-(β-D-Gal-(1->3)-GalNAc)-L-seryl/threonyl-[protein]=UDP+O(3)-(β-D-Gal-(1->3)-(GlcNAc-(1->6))-GalNAc)-L-seryl/threonyl-[protein].	Transferase
GCNT4	2.4.1.102	UDP-GlcNAc+O(3)-(β-D-Gal-(1->3)-GalNAc)-L-seryl/threonyl-[protein]=UDP+O(3)-(β-D-Gal-(1->3)-(GlcNAc-(1->6))-GalNAc)-L-seryl/threonyl-[protein].	Transferase
POMT1	2.4.1.109	DolD-Man-phosphate+protein=Dolphosphate+O-D-Man-protein.	Transferase
POMT2	2.4.1.109	DolD-Man-phosphate+protein=Dolphosphate+O-D-Man-protein.	Transferase
ALG5	2.4.1.117	UDP-Glc+Dol-phosphate=UDP+Dolβ-D-Glu-phosphate.	Transferase
C1GALT1	2.4.1.122	UDP-α-D-Gal+GalNAc-R=UDP+β-D-Gal-(1->3)-GalNAc-R.	Transferase
C1GALT1	2.4.1.122	UDP-α-D-Gal+GalNAc-R=UDP+β-D-Gal-(1->3)-GalNAc-R.	Transferase
ALG11	2.4.1.131	2GDP-α-D-Man+D-Man-α-(1->3)-(D-Man-α-(1->6))-D-Man-β-(1->4)-D-GlcNAc-β-(1->4)-D-GlcNAc-diphosphodolichol=2GDP+D-Man-α-(1->2)-D-Man-α-(1->2)-D-Man-α-(1->3)-(D-Man-α-(1->6))-D-Man-β-(1->4)-D-GlcNAc-β-(1->4)-D-GlcNAc-diphosphodolichol.	Transferase
ALG2	2.4.1.132	GDP-D-Man+D-Man-β-(1->4)-D-GlcNAc-β-(1->4)-D-GlcNAc-diphosphodolichol=GDP+D-Man-α-(1->3)-D-Man-β-(1->4)-D-GlcNAc-β-(1->4)-GlcNAc-diphosphodolichol.	Transferase
B4GALT1	2.4.1.133	UDP-α-D-Gal+ β-D-GlcNAc-glycopeptide = UDP + β-D-Gal-(1->4)-GlcNAc-glycopeptide.	Transferase
B4GALT7	2.4.1.133	UDP-α-D-Gal+O-β-D-xylosyl-[protein]=UDP+4-β-D-Gal-O-β-D-xylosyl-[protein].	Transferase
B3GALT1	2.4.1.134	UDP-α-D-Gal+ β-D-GlcNAc-glycopeptide = UDP + β-D-Gal-(1->3)-GlcNAc-glycopeptide.	Transferase
B3GALT6	2.4.1.134	UDP-α-D-Gal + 4-β-D-Gal-O-β-D-xylosyl-[protein] = UDP + 3-β-D-Gal-4-β-D-Gal-O-β-D-xylosyl-[protein].	Transferase
B3GAT1	2.4.1.135	UDP-α-D-GlcA+[protein]-3-O-(β-D-Gal-(1->3)-β-D-Gal-(1->4)-β-D-xylosyl)-L-Ser=UDP+[protein]-3-O-(β-D-GlcA-(1->3)-β-D-Gal-(1->3)-β-D-Gal-(1->4)-β-D-Xyl)-L-Ser.	Transferase
B3GAT2	2.4.1.135	UDP-α-D-GlcA+[protein]-3-O-(β-D-Gal-(1->3)-β-D-Gal-(1->4)-β-D-xylosyl)-L-Ser=UDP+[protein]-3-O-(β-D-GlcA-(1->3)-β-D-Gal-(1->3)-β-D-Gal-(1->4)-β-D-Xyl)-L-Ser.	Transferase
B3GAT3	2.4.1.135	UDP-α-D-GlcA+[protein]-3-O-(β-D-Gal-(1->3)-β-D-Gal-(1->4)-β-D-xylosyl)-L-Ser=UDP+[protein]-3-O-(β-D-GlcA-(1->3)-β-D-Gal-(1->3)-β-D-Gal-(1->4)-β-D-Xyl)-L-Ser.	Transferase
ALG13	2.4.1.141	UDP-GlcNAc+GlcNAc-diphosphodolichol=UDP + GlcNAcβ(1->4)-GlcNAc-diphosphodolichol	Transferase
ALG14	2.4.1.141	UDP-GlcNAc+GlcNAc-diphosphodolichol=UDP + GlcNAcβ(1->4)-GlcNAc-diphosphodolichol	Transferase
ALG1	2.4.1.142	GDP-Man+chitobiosyldiphosphodolichol=GDP+β-1,4-D-Manchitobiosyldiphosphodolichol.	Transferase
MGAT2	2.4.1.143	UDP-GlcNAc+β-D-GlcNAc-(1->2)-α-D-Man-(1->3)-(α-D-Man-(1->6))-β-D-Man-(1->4)-β-D-GlcNAc-(1->4)-β-D-GlcNAc-N-Asn-[protein]=UDP+β-D-GlcNAc-(1->2)-α-D-Man-(1->3)-(β-D-GlcNAc-(1->2)-α-D-Man-(1->6))-β-D-Man-(1->4)-β-D-GlcNAc-(1->4)-β-D-GlcNAc-N-Asn-[protein].	Transferase
MGAT3	2.4.1.144	UDP-GlcNAc+β-D-GlcNAc-(1->2)-α-D-Man-(1->3)-(β-D-GlcNAc-(1->2)-α-D-Man-(1->6))-β-D-Man-(1->4)-β-D-GlcNAc-(1->4)-β-D-GlcNAc-N-Asn-[protein]=UDP+β-D-GlcNAc-(1->2)-α-D-Man-(1->3)-(β-D-GlcNAc-(1->2)-α-D-Man-(1->6))-(β-D-GlcNAc-(1->4))-β-D-Man-(1->4)-β-D-GlcNAc-(1->4)-β-D-GlcNAc-N-Asn-[protein].	Transferase
MGAT4A	2.4.1.145	UDP-GlcNAc+β-D-GlcNAc-(1->2)-α-D-Man-(1->3)-(β-D-GlcNAc-(1->2)-α-D-Man-(1->6))-β-D-Man-(1->4)-β-D-GlcNAc-(1->4)-β-D-GlcNAc-N-Asn-[protein]=UDP+β-D-GlcNAc-(1->2)-(β-D-GlcNAc-(1->4))-α-D-Man-(1->3)-(β-D-GlcNAc-(1->2)-α-D-Man-(1->6))-β-D-Man-(1->4)-β-D-GlcNAc-(1->4)-β-D-GlcNAc-N-Asn-[protein].	Transferase
MGAT4B	2.4.1.145	UDP-GlcNAc+β-D-GlcNAc-(1->2)-α-D-Man-(1->3)-(β-D-GlcNAc-(1->2)-α-D-Man-(1->6))-β-D-Man-(1->4)-β-D-GlcNAc-(1->4)-β-D-GlcNAc-N-Asn-[protein]=UDP+β-D-GlcNAc-(1->2)-(β-D-GlcNAc-(1->4))-α-D-Man-(1->3)-(β-D-GlcNAc-(1->2)-α-D-Man-(1->6))-β-D-Man-(1->4)-β-D-GlcNAc-(1->4)-β-D-GlcNAc-N-Asn-[protein].	Transferase
MGAT4C	2.4.1.145	UDP-GlcNAc+β-D-GlcNAc-(1->2)-α-D-Man-(1->3)-(β-D-GlcNAc-(1->2)-α-D-Man-(1->6))-β-D-Man-(1->4)-β-D-GlcNAc-(1->4)-β-D-GlcNAc-N-Asn-[protein]=UDP+β-D-GlcNAc-(1->2)-(β-D-GlcNAc-(1->4))-α-D-Man-(1->3)-(β-D-GlcNAc-(1->2)-α-D-Man-(1->6))-β-D-Man-(1->4)-β-D-GlcNAc-(1->4)-β-D-GlcNAc-N-Asn-[protein].	Transferase
B3GNT3	2.4.1.146	UDP-GlcNAc + 3-O-(β-D-Gal-(1->3)-(GlcNAc-(1->6))-GalNAc)-L-seryl/threonyl-[protein] = UDP + 3-O-(GlcNAc-(1->3)-β-D-Gal-(1->3)-(GlcNAc-(1->6))-GalNAc)-L-seryl/threonyl-[protein].	Transferase
B3GNT6	2.4.1.147	UDP-GlcNAc + O(3)-(GalNAc)-L-threonyl/L-seryl-[protein] = UDP + O(3)-(GlcNAc-(1->3)-GalNAc)-L-threonyl/L-seryl-[protein].	Transferase
B3GNT2	2.4.1.149	UDP-GlcNAc+β-D-Gal-(1->4)-GlcNAc-R=UDP+GlcNAc-(1->3)-β-D-Gal-(1->4)-GlcNAc-R.	Transferase
B3GNT4	2.4.1.149	UDP-GlcNAc + β-D-Gal-(1->4)-N-acetyl- β-D-glucosaminyl-R = UDP + GlcNAc-(1->3)-β-D-Gal-(1->4)-GlcNAc-R.	Transferase
B3GNT7	2.4.1.149	UDP-GlcNAc + β-D-Gal-(1->4)-GlcNAc-R = UDP + GlcNAc-(1->3)-β-D-Gal-(1->4)-GlcNAc-R.	Transferase
B3GNT8	2.4.1.149	UDP-GlcNAc + β-D-Gal-(1->4)-GlcNAc-R = UDP + GlcNAc-(1->3)-β-D-Gal-(1->4)-GlcNAc-R.	Transferase
B3GNT9	2.4.1.149	UDP-GlcNAc + β-D-Gal-(1->4)-GlcNAc-R = UDP + GlcNAc-(1->3)-β-D-Gal-(1->4)-GlcNAc-R.	Transferase
GCNT2	2.4.1.150	UDP-GlcNAc+β-D-Gal-(1->4)-β-D-GlcNAc-(1->3)-β-D-Gal-(1->4)-β-D-GlcNAc-R=UDP+β-D-Gal-(1->4)-β-D-GlcNAc-(1->3)-(β-D-GlcNAc-(1->6))-β-D-Gal-(1->4)-β-D-GlcNAc-R.	Transferase
GCNT3	2.4.1.150	UDP-GlcNAc+β-D-Gal-(1->4)-β-D-GlcNAc-(1->3)-β-D-Gal-(1->4)-β-D-GlcNAc-R=UDP+β-D-Gal-(1->4)-β-D-GlcNAc-(1->3)-(β-D-GlcNAc-(1->6))-β-D-Gal-(1->4)-β-D-GlcNAc-R.	Transferase
FUT4	2.4.1.152	GDP-β-L-Fuc + (1->4)-β-D-Gal-GlcNAc-R =GDP + (1->4)-β-D-Gal-(α-(1->3)-L-Fuc)-GlcNAc-R.	Transferase
MGAT5	2.4.1.155	UDP-GlcNAc+β-D-GlcNAc-(1->2)-(β-D-GlcNAc-(1->4))-α-D-Man-(1->3)-(β-D-GlcNAc-(1->2)-α-D-Man-(1->6))-β-D-Man-(1->4)-β-D-GlcNAc-(1->4)-β-D-GlcNAc-N-Asn-[protein]=UDP+β-D-GlcNAc-(1->2)-(β-D-GlcNAc-(1->4))-α-D-Man-(1->3)-[β-D-GlcNAc-(1->2)-(β-D-GlcNAc-(1->6))-α-D-Man-(1->6)]-β-D-Man-(1->4)-β-D-GlcNAc-(1->4)-β-D-GlcNAc-N-Asn-[protein].	Transferase
MGAT5B	2.4.1.155	UDP-GlcNAc + β-D-GlcNAc-(1->2)-(β-D-GlcNAc-(1->4))-α-D-Man-(1->3)-(β-D-GlcNAc-(1->2)-α-D-Man-(1->6))-β-D-Man-(1->4)-β-D-GlcNAc-(1->4)-β-D-GlcNAc-N-Asn-[protein] = UDP + β-D-GlcNAc-(1->2)-(β-D-GlcNAc-(1->4))-α-D-Man-(1->3)-[β-D-GlcNAc-(1->2)-(β-D-GlcNAc-(1->6))-α-D-Man-(1->6)]-β-D-Man-(1->4)-β-D-GlcNAc-(1->4)-β-D-GlcNAc-N-Asn-[protein]	Transferase
UGT1A	2.4.1.17	UDP-GlcA + acceptor = UDP + acceptor β-D-glucuronoside	Transferase
UGT1A1	2.4.1.17	UDP-GlcA+acceptor=UDP+acceptorβ-D-glucuronoside.	Transferase
UGT1A10	2.4.1.17	UDP-GlcA + acceptor = UDP + acceptor β-D-glucuronoside	Transferase
UGT1A3	2.4.1.17	UDP-GlcA + acceptor = UDP + acceptor β-D-glucuronoside	Transferase
UGT1A4	2.4.1.17	UDP-GlcA + acceptor = UDP + acceptor β-D-glucuronoside	Transferase
UGT1A5	2.4.1.17	UDP-GlcA + acceptor = UDP + acceptor β-D-glucuronoside	Transferase
UGT1A6	2.4.1.17	UDP-GlcA + acceptor = UDP + acceptor β-D-glucuronoside	Transferase
UGT1A7	2.4.1.17	UDP-GlcA + acceptor = UDP + acceptor β-D-glucuronoside	Transferase
UGT1A8	2.4.1.17	UDP-GlcA + acceptor = UDP + acceptor β-D-glucuronoside	Transferase
UGT1A9	2.4.1.17	UDP-GlcA + acceptor = UDP + acceptor β-D-glucuronoside	Transferase
UGT2A1	2.4.1.17	UDP-GlcA + acceptor = UDP + acceptor β-D-glucuronoside	Transferase
UGT2A2	2.4.1.17	UDP-GlcA + acceptor = UDP + acceptor β-D-glucuronoside	Transferase
UGT2A3	2.4.1.17	UDP-GlcA + acceptor = UDP + acceptor β-D-glucuronoside	Transferase
UGT2B10	2.4.1.17	UDP-GlcA + acceptor = UDP + acceptor β-D-glucuronoside.	Transferase
UGT2B11	2.4.1.17	UDP-GlcA + acceptor = UDP + acceptor β-D-glucuronoside.	Transferase
UGT2B15	2.4.1.17	UDP-GlcA + acceptor = UDP + acceptor β-D-glucuronoside.	Transferase
UGT2B17	2.4.1.17	UDP-GlcA + acceptor = UDP + acceptor β-D-glucuronoside.	Transferase
UGT2B4	2.4.1.17	UDP-GlcA + acceptor = UDP + acceptor β-D-glucuronoside	Transferase
UGT2B7	2.4.1.17	UDP-GlcA + acceptor = UDP + acceptor β-D-glucuronoside	Transferase
UGT3A1	2.4.1.17	UDP-GlcA + acceptor = UDP + acceptor β-D-glucuronoside	Transferase
UGT3A2	2.4.1.17	UDP-GlcA + acceptor = UDP + acceptor β-D-glucuronoside	Transferase
CSGALNACT2	2.4.1.174	UDP-GalNAc + [protein]-3-O-(β-D-GlcA-(1->3)-β-D-Gal-(1->3)-β-D-Gal-(1->4)-β-D-Xyl)-L-Ser = UDP + [protein]-3-O-(β-D-GalNAc-(1->4)-β-D-GlcA-(1->3)-β-D-Gal-(1->3)-β-D-Gal-(1->4)-β-D-Xyl)-L-Ser	Transferase
CHPF	2.4.1.175	(1)UDP-GalNAc+[protein]-3-O-(β-D-GlcA-(1->3)-β-D-GalNAc-(1->4)-β-D-GlcA-(1->3)-β-D-Gal-(1->3)-β-D-Gal-(1->4)-β-D-Xyl)-L-Ser=UDP+[protein]-3-O-(β-D-GalNAc-(1->4)-β-D-GlcA-(1->3)-β-D-GalNAc-(1->4)-β-D-GlcA-(1->3)-β-D-Gal-(1->3)-β-D-Gal-(1->4)-β-D-Xyl)-L-Ser.	Transferase
CHPF	2.4.1.175	(2)UDP-GalNAc+[protein]-3-O-(β-D-GlcA-(1->3)-(β-D-GalNAc-(1->4)-β-D-GlcA-(1->3))(n)-β-D-GalNAc-(1->4)-β-D-GlcA-(1->3)-β-D-Gal-(1->3)-β-D-Gal-(1->4)-β-D-Xyl)-L-Ser=UDP+[protein]-3-O-((β-D-GalNAc-(1->4)-β-D-GlcA-(1->3))(n+1)-β-D-GalNAc-(1->4)-β-D-GlcA-(1->3)-β-D-Gal-(1->3)-β-D-Gal-(1->4)-β-D-Xyl)-L-Ser.	Transferase
CHSY1	2.4.1.175	(1)UDP-GalNAc+[protein]-3-O-(β-D-GlcA-(1->3)-β-D-GalNAc-(1->4)-β-D-GlcA-(1->3)-β-D-Gal-(1->3)-β-D-Gal-(1->4)-β-D-Xyl)-L-Ser=UDP+[protein]-3-O-(β-D-GalNAc-(1->4)-β-D-GlcA-(1->3)-β-D-GalNAc-(1->4)-β-D-GlcA-(1->3)-β-D-Gal-(1->3)-β-D-Gal-(1->4)-β-D-Xyl)-L-Ser.	Transferase
CHSY1	2.4.1.175	(2)UDP-GalNAc+[protein]-3-O-(β-D-GlcA-(1->3)-(β-D-GalNAc-(1->4)-β-D-GlcA-(1->3))(n)-β-D-GalNAc-(1->4)-β-D-GlcA-(1->3)-β-D-Gal-(1->3)-β-D-Gal-(1->4)-β-D-Xyl)-L-Ser=UDP+[protein]-3-O-((β-D-GalNAc-(1->4)-β-D-GlcA-(1->3))(n+1)-β-D-GalNAc-(1->4)-β-D-GlcA-(1->3)-β-D-Gal-(1->3)-β-D-Gal-(1->4)-β-D-Xyl)-L-Ser.	Transferase
CHSY3	2.4.1.175	(1)UDP-GalNAc+[protein]-3-O-(β-D-GlcA-(1->3)-β-D-GalNAc-(1->4)-β-D-GlcA-(1->3)-β-D-Gal-(1->3)-β-D-Gal-(1->4)-β-D-Xyl)-L-Ser=UDP+[protein]-3-O-(β-D-GalNAc-(1->4)-β-D-GlcA-(1->3)-β-D-GalNAc-(1->4)-β-D-GlcA-(1->3)-β-D-Gal-(1->3)-β-D-Gal-(1->4)-β-D-Xyl)-L-Ser.	Transferase
CHSY3	2.4.1.175	(2)UDP-GalNAc+[protein]-3-O-(β-D-GlcA-(1->3)-(β-D-GalNAc-(1->4)-β-D-GlcA-(1->3))(n)-β-D-GalNAc-(1->4)-β-D-GlcA-(1->3)-β-D-Gal-(1->3)-β-D-Gal-(1->4)-β-D-Xyl)-L-Ser=UDP+[protein]-3-O-((β-D-GalNAc-(1->4)-β-D-GlcA-(1->3))(n+1)-β-D-GalNAc-(1->4)-β-D-GlcA-(1->3)-β-D-Gal-(1->3)-β-D-Gal-(1->4)-β-D-Xyl)-L-Ser.	Transferase
GYG1	2.4.1.186	UDP-α-D-Glu + glycogenin = UDP + α-D-Gluglycogenin.	Transferase
GYG2	2.4.1.186	UDP-α-D-Glu + glycogenin = UDP + α-D-Gluglycogenin.	Transferase
PIGA	2.4.1.198	UDP-GlcNAc+1-phosphatidyl-1D-myo-inositol=UDP+6-(GlcNAc)-1-phosphatidyl-1D-myo-inositol.	Transferase
PIGC	2.4.1.198	UDP-GlcNAc+1-phosphatidyl-1D-myo-inositol=UDP+6-(GlcNAc)-1-phosphatidyl-1D-myo-inositol.	Transferase
PIGH	2.4.1.198	UDP-GlcNAc+1-phosphatidyl-1D-myo-inositol=UDP+6-(GlcNAc)-1-phosphatidyl-1D-myo-inositol.	Transferase
PIGP	2.4.1.198	UDP-GlcNAc+1-phosphatidyl-1D-myo-inositol=UDP+6-(GlcNAc)-1-phosphatidyl-1D-myo-inositol.	Transferase
B3GNT5	2.4.1.206	UDP-GlcNAc+β-D-Gal-(1->4)-β-D-Glu-(1<->1)-ceramide=UDP+GlcNAc-(1->3)-β-D-Gal-(1->4)-β-D-Glu-(1<->1)-ceramide.	Transferase
HAS1	2.4.1.212	UDP-GlcNAc + β-D-GlcA-(1->3)-GlcNAc-(1->4)-[nascent hyaluronan] = UDP + GlcNAcβ(1->4)-D-GlcAβ(1->3)-GlcNAcβ(1->4)-[nascent hyaluronan]; (2) UDP-α-D-GlcA + GlcNAcβ(1->4)-D-GlcAβ(1->3)-[nascent hyaluronan] = UDP + D-GlcAβ(1->3)-GlcNAcβ(1->4)-D-GlcAβ(1->3)-[nascent hyaluronan]	Transferase
HAS2	2.4.1.212	UDP-GlcNAc + β-D-GlcA-(1->3)-GlcNAc-(1->4)-[nascent hyaluronan] = UDP + GlcNAcβ(1->4)-D-GlcAβ(1->3)-GlcNAcβ(1->4)-[nascent hyaluronan]; (2) UDP-α-D-GlcA + GlcNAcβ(1->4)-D-GlcAβ(1->3)-[nascent hyaluronan] = UDP + D-GlcAβ(1->3)-GlcNAcβ(1->4)-D-GlcAβ(1->3)-[nascent hyaluronan]	Transferase
HAS3	2.4.1.212	UDP-GlcNAc + β-D-GlcA-(1->3)-GlcNAc-(1->4)-[nascent hyaluronan] = UDP + GlcNAcβ(1->4)-D-GlcAβ(1->3)-GlcNAcβ(1->4)-[nascent hyaluronan]; (2) UDP-α-D-GlcA + GlcNAcβ(1->4)-D-GlcAβ(1->3)-[nascent hyaluronan] = UDP + D-GlcAβ(1->3)-GlcNAcβ(1->4)-D-GlcAβ(1->3)-[nascent hyaluronan]	Transferase
FUT10	2.4.1.214	GDP-L-Fuc + N(4)-(GlcNAc-(1->2)-α-D-Man-(1->3)-(GlcNAc-(1->2)-α-D-Man-(1->6))-β-D-Man-(1->4)-GlcNAc-(1->4)-GlcNAc)asparagine = GDP + N(4)-(GlcNAc-(1->2)-α-D-Man-(1->3)-(GlcNAc-(1->2)-α-D-Man-(1->6))-β-D-Man-(1->4)-GlcNAc-(1->4)-(α-L-Fuc-(1->3))-GlcNAc)asparagine.	Transferase
FUT11	2.4.1.214	GDP-L-Fuc + N(4)-(GlcNAc-(1->2)-α-D-Man-(1->3)-(GlcNAc-(1->2)-α-D-Man-(1->6))-β-D-Man-(1->4)-GlcNAc-(1->4)-GlcNAc)asparagine = GDP + N(4)-(GlcNAc-(1->2)-α-D-Man-(1->3)-(GlcNAc-(1->2)-α-D-Man-(1->6))-β-D-Man-(1->4)-GlcNAc-(1->4)-(α-L-Fuc-(1->3))-GlcNAc)asparagine.	Transferase
FUT7	2.4.1.214	GDP-L-Fuc + N(4)-(GlcNAc-(1->2)-α-D-Man-(1->3)-(GlcNAc-(1->2)-α-D-Man-(1->6))-β-D-Man-(1->4)-GlcNAc-(1->4)-GlcNAc)asparagine = GDP + N(4)-(GlcNAc-(1->2)-α-D-Man-(1->3)-(GlcNAc-(1->2)-α-D-Man-(1->6))-β-D-Man-(1->4)-GlcNAc-(1->4)-(α-L-Fuc-(1->3))-GlcNAc)asparagine.	Transferase
FUT9	2.4.1.214	GDP-L-Fuc + N(4)-(GlcNAc-(1->2)-α-D-Man-(1->3)-(GlcNAc-(1->2)-α-D-Man-(1->6))-β-D-Man-(1->4)-GlcNAc-(1->4)-GlcNAc)asparagine = GDP + N(4)-(GlcNAc-(1->2)-α-D-Man-(1->3)-(GlcNAc-(1->2)-α-D-Man-(1->6))-β-D-Man-(1->4)-GlcNAc-(1->4)-(α-L-Fuc-(1->3))-GlcNAc)asparagine.	Transferase
POFUT1	2.4.1.221	Transfers an α-L-Fuc residue from GDP-β-L-Fuc to the Ser hydroxy group of a protein acceptor.	Transferase
POFUT2	2.4.1.221	Transfers an α-L-Fuc residue from GDP-β-L-Fuc to the Ser hydroxy group of a protein acceptor.	Transferase
LFNG	2.4.1.222	Transfers aβ-D-GlcNAc residue from UDP-D-GlcNAc to the Fuc residue of a Fucated protein acceptor.	Transferase
MFNG	2.4.1.222	Transfers aβ-D-GlcNAc residue from UDP-D-GlcNAc to the Fuc residue of a Fucated protein acceptor.	Transferase
RFNG	2.4.1.222	Transfers aβ-D-GlcNAc residue from UDP-D-GlcNAc to the Fuc residue of a Fucated protein acceptor.	Transferase
EXTL2	2.4.1.223	UDP-GlcNAc+[protein]-3-O-(β-D-GlcA-(1->3)-β-D-Gal-(1->3)-β-D-Gal-(1->4)-β-D-Xyl)-L-Ser=UDP+[protein]-3-O-(α-D-GlcNAc-(1->4)-β-D-GlcA-(1->3)-β-D-Gal-(1->3)-β-D-Gal-(1->4)-β-D-Xyl)-L-Ser.	Transferase
EXTL3	2.4.1.223	UDP-GlcNAc+[protein]-3-O-(β-D-GlcA-(1->3)-β-D-Gal-(1->3)-β-D-Gal-(1->4)-β-D-Xyl)-L-Ser=UDP+[protein]-3-O-(α-D-GlcNAc-(1->4)-β-D-GlcA-(1->3)-β-D-Gal-(1->3)-β-D-Gal-(1->4)-β-D-Xyl)-L-Ser.	Transferase
EXT1	2.4.1.224	UDP-GlcNAc+β-D-glucuronosyl-(1->4)-GlcNAc-proteoglycan=UDP+GlcNAc-(1->4)-β-D-glucuronosyl-(1->4)-GlcNAc-proteoglycan.	Transferase
EXT2	2.4.1.224	UDP-GlcNAc+β-D-glucuronosyl-(1->4)-GlcNAc-proteoglycan=UDP+GlcNAc-(1->4)-β-D-glucuronosyl-(1->4)-GlcNAc-proteoglycan.	Transferase
EXTL1	2.4.1.224	UDP-GlcNAc+β-D-glucuronosyl-(1->4)-GlcNAc-proteoglycan=UDP+GlcNAc-(1->4)-β-D-glucuronosyl-(1->4)-GlcNAc-proteoglycan.	Transferase
EXT1	2.4.1.225	UDP-GlcA+GlcNAcβ(1->4)-D-GlcAβ(1->4)-GlcNAc-proteoglycan=UDP+GlcAβ(1->4)GlcNAcβ(1->4)-D-GlcAβ(1->4)-GlcNAc-proteoglycan.	Transferase
EXT2	2.4.1.225	UDP-GlcA+GlcNAcβ(1->4)-D-GlcAβ(1->4)-GlcNAc-proteoglycan=UDP+GlcAβ(1->4)GlcNAcβ(1->4)-D-GlcAβ(1->4)-GlcNAc-proteoglycan.	Transferase
CHPF	2.4.1.226	(1)UDP-α-D-GlcA+[protein]-3-O-(β-D-GalNAc-(1->4)-β-D-GlcA-(1->3)-β-D-Gal-(1->3)-β-D-Gal-(1->4)-β-D-Xyl)-L-Ser=UDP+[protein]-3-O-(β-D-GlcA-(1->3)-β-D-GalNAc-(1->4)-β-D-GlcA-(1->3)-β-D-Gal-(1->3)-β-D-Gal-(1->4)-β-D-Xyl)-L-Ser.	Transferase
CHPF	2.4.1.226	(2)UDP-α-D-GlcA+[protein]-3-O-((β-D-GalNAc-(1->4)-β-D-GlcA-(1->3))(n)-β-D-GalNAc-(1->4)-β-D-GlcA-(1->3)-β-D-Gal-(1->3)-β-D-Gal-(1->4)-β-D-Xyl)-L-Ser=UDP+[protein]-3-O-(β-D-GlcA-(1->3)-(β-D-GalNAc-(1->4)-β-D-GlcA-(1->3))(n)-β-D-GalNAc-(1->4)-β-D-GlcA-(1->3)-β-D-Gal-(1->3)-β-D-Gal-(1->4)-β-D-Xyl)-L-Ser.	Transferase
CHPF2	2.4.1.226	(1)UDP-α-D-GlcA+[protein]-3-O-(β-D-GalNAc-(1->4)-β-D-GlcA-(1->3)-β-D-Gal-(1->3)-β-D-Gal-(1->4)-β-D-Xyl)-L-Ser=UDP+[protein]-3-O-(β-D-GlcA-(1->3)-β-D-GalNAc-(1->4)-β-D-GlcA-(1->3)-β-D-Gal-(1->3)-β-D-Gal-(1->4)-β-D-Xyl)-L-Ser.	Transferase
CHPF2	2.4.1.226	(2)UDP-α-D-GlcA+[protein]-3-O-((β-D-GalNAc-(1->4)-β-D-GlcA-(1->3))(n)-β-D-GalNAc-(1->4)-β-D-GlcA-(1->3)-β-D-Gal-(1->3)-β-D-Gal-(1->4)-β-D-Xyl)-L-Ser=UDP+[protein]-3-O-(β-D-GlcA-(1->3)-(β-D-GalNAc-(1->4)-β-D-GlcA-(1->3))(n)-β-D-GalNAc-(1->4)-β-D-GlcA-(1->3)-β-D-Gal-(1->3)-β-D-Gal-(1->4)-β-D-Xyl)-L-Ser.	Transferase
CHSY1	2.4.1.226	(1)UDP-α-D-GlcA+[protein]-3-O-(β-D-GalNAc-(1->4)-β-D-GlcA-(1->3)-β-D-Gal-(1->3)-β-D-Gal-(1->4)-β-D-Xyl)-L-Ser=UDP+[protein]-3-O-(β-D-GlcA-(1->3)-β-D-GalNAc-(1->4)-β-D-GlcA-(1->3)-β-D-Gal-(1->3)-β-D-Gal-(1->4)-β-D-Xyl)-L-Ser.	Transferase
CHSY1	2.4.1.226	(2)UDP-α-D-GlcA+[protein]-3-O-((β-D-GalNAc-(1->4)-β-D-GlcA-(1->3))(n)-β-D-GalNAc-(1->4)-β-D-GlcA-(1->3)-β-D-Gal-(1->3)-β-D-Gal-(1->4)-β-D-Xyl)-L-Ser=UDP+[protein]-3-O-(β-D-GlcA-(1->3)-(β-D-GalNAc-(1->4)-β-D-GlcA-(1->3))(n)-β-D-GalNAc-(1->4)-β-D-GlcA-(1->3)-β-D-Gal-(1->3)-β-D-Gal-(1->4)-β-D-Xyl)-L-Ser.	Transferase
CHSY3	2.4.1.226	(1)UDP-α-D-GlcA+[protein]-3-O-(β-D-GalNAc-(1->4)-β-D-GlcA-(1->3)-β-D-Gal-(1->3)-β-D-Gal-(1->4)-β-D-Xyl)-L-Ser=UDP+[protein]-3-O-(β-D-GlcA-(1->3)-β-D-GalNAc-(1->4)-β-D-GlcA-(1->3)-β-D-Gal-(1->3)-β-D-Gal-(1->4)-β-D-Xyl)-L-Ser.	Transferase
CHSY3	2.4.1.226	(2)UDP-α-D-GlcA+[protein]-3-O-((β-D-GalNAc-(1->4)-β-D-GlcA-(1->3))(n)-β-D-GalNAc-(1->4)-β-D-GlcA-(1->3)-β-D-Gal-(1->3)-β-D-Gal-(1->4)-β-D-Xyl)-L-Ser=UDP+[protein]-3-O-(β-D-GlcA-(1->3)-(β-D-GalNAc-(1->4)-β-D-GlcA-(1->3))(n)-β-D-GalNAc-(1->4)-β-D-GlcA-(1->3)-β-D-Gal-(1->3)-β-D-Gal-(1->4)-β-D-Xyl)-L-Ser.	Transferase
A4GALT	2.4.1.228	UDP-α-D-Gal+β-D-Gal-(1->4)-D-Glu-(1<->1)-ceramide=UDP+α-D-Gal-(1->4)-β-D-Gal-(1->4)-D-Glu-(1<->1)-ceramide.	Transferase
B4GALNT3	2.4.1.244	UDP-GalNAc + GlcNAc group = UDP + GalNAc-(1->4)-GlcNAc group	Transferase
B4GALNT4	2.4.1.244	UDP-GalNAc + GlcNAc group = UDP + GalNAc-(1->4)-GlcNAc group	Transferase
EOGT	2.4.1.255	(1)UDP-GlcNAc+[protein]-L-Ser=UDP+[protein]-3-O-(GlcNAc)-L-Ser.	Transferase
EOGT	2.4.1.255	(2)UDP-GlcNAc+[protein]-L-Thr=UDP+[protein]-3-O-(GlcNAc)-L-Thr.	Transferase
OGT	2.4.1.255	(1)UDP-GlcNAc+[protein]-L-Ser=UDP+[protein]-3-O-(GlcNAc)-L-Ser.	Transferase
OGT	2.4.1.255	(2)UDP-GlcNAc+[protein]-L-Thr=UDP+[protein]-3-O-(GlcNAc)-L-Thr.	Transferase
ALG10	2.4.1.256	Dolβ-D-Gluphosphate+D-Glc-α-(1->3)-D-Glc-α-(1->3)-D-Man-α-(1->2)-D-Man-α-(1->2)-D-Man-α-(1->3)-[D-Man-α-(1->2)-D-Man-α-(1->3)-(D-Man-α-(1->2)-D-Man-α-(1->6))-D-Man-α-(1->6)]-D-Man-β-(1->4)-D-GlcNAc-β-(1->4)-D-GlcNAc-diphosphodolichol=D-Glc-α-(1->2)-D-Glc-α-(1->3)-D-Glc-α-(1->3)-D-Man-α-(1->2)-D-Man-α-(1->2)-D-Man-α-(1->3)-[D-Man-α-(1->2)-D-Man-α-(1->3)-(D-Man-α-(1->2)-D-Man-α-(1->6))-D-Man-α-(1->…	Transferase
ALG10B	2.4.1.256	Dolβ-D-Gluphosphate+D-Glc-α-(1->3)-D-Glc-α-(1->3)-D-Man-α-(1->2)-D-Man-α-(1->2)-D-Man-α-(1->3)-[D-Man-α-(1->2)-D-Man-α-(1->3)-(D-Man-α-(1->2)-D-Man-α-(1->6))-D-Man-α-(1->6)]-D-Man-β-(1->4)-D-GlcNAc-β-(1->4)-D-GlcNAc-diphosphodolichol=D-Glc-α-(1->2)-D-Glc-α-(1->3)-D-Glc-α-(1->3)-D-Man-α-(1->2)-D-Man-α-(1->2)-D-Man-α-(1->3)-[D-Man-α-(1->2)-D-Man-α-(1->3)-(D-Man-α-(1->2)-D-Man-α-(1->6))-D-Man-α-(1->…	Transferase
ALG2	2.4.1.257	GDP-D-Man+D-Man-α-(1->3)-D-Man-β-(1->4)-D-GlcNAc-β-(1->4)-D-GlcNAc-diphosphodolichol=GDP+D-Man-α-(1->3)-(D-Man-α-(1->6))-D-Man-β-(1->4)-D-GlcNAc-β-(1->4)-D-GlcNAc-diphosphodolichol.	Transferase
ALG3	2.4.1.258	Dolβ-D-Manphosphate+D-Man-α-(1->2)-D-Man-α-(1->2)-D-Man-α-(1->3)-(D-Man-α-(1->6))-D-Man-β-(1->4)-D-GlcNAc-β-(1->4)-D-GlcNAc-diphosphodolichol=D-Man-α-(1->2)-D-Man-α-(1->2)-D-Man-α-(1->3)-(D-Man-α-(1->3)-D-Man-α-(1->6))-D-Man-β-(1->4)-D-GlcNAc-β-(1->4)-D-GlcNAc-diphosphodolichol+Dolphosphate.	Transferase
ALG9	2.4.1.259	Dolβ-D-Manphosphate+D-Man-α-(1->2)-D-Man-α-(1->2)-D-Man-α-(1->3)-(D-Man-α-(1->3)-D-Man-α-(1->6))-D-Man-β-(1->4)-D-GlcNAc-β-(1->4)-D-GlcNAc-diphosphodolichol=D-Man-α-(1->2)-D-Man-α-(1->2)-D-Man-α-(1->3)-(D-Man-α-(1->2)-D-Man-α-(1->3)-D-Man-α-(1->6))-D-Man-β-(1->4)-D-GlcNAc-β-(1->4)-D-GlcNAc-diphosphodolichol+Dolphosphate.	Transferase
ALG12	2.4.1.260	Dolβ-D-Manphosphate+D-Man-α-(1->2)-D-Man-α-(1->2)-D-Man-α-(1->3)-(D-Man-α-(1->2)-D-Man-α-(1->3)-D-Man-α-(1->6))-D-Man-β-(1->4)-D-GlcNAc-β-(1->4)-D-GlcNAc-diphosphodolichol=D-Man-α-(1->2)-D-Man-α-(1->2)-D-Man-α-(1->3)-(D-Man-α-(1->2)-D-Man-α-(1->3)-(D-Man-α-(1->6))-D-Man-α-(1->6))-D-Man-β-(1->4)-D-GlcNAc-β-(1->4)-D-GlcNAc-diphosphodolichol+Dolphosphate.	Transferase
ALG9	2.4.1.261	Dolβ-D-Manphosphate+D-Man-α-(1->2)-D-Man-α-(1->2)-D-Man-α-(1->3)-(D-Man-α-(1->2)-D-Man-α-(1->3)-(D-Man-α-(1->6))-D-Man-α-(1->6))-D-Man-β-(1->4)-D-GlcNAc-β-(1->4)-D-GlcNAc-diphosphodolichol=D-Man-α-(1->2)-D-Man-α-(1->2)-D-Man-α-(1->3)-[D-Man-α-(1->2)-D-Man-α-(1->3)-(D-Man-α-(1->2)-D-Man-α-(1->6))-D-Man-α-(1->6)]-D-Man-β-(1->4)-D-GlcNAc-β-(1->4)-D-GlcNAc-diphosphodolichol+Dolphosphate.	Transferase
ALG8	2.4.1.265	Dolβ-D-Gluphosphate+D-Glc-α-(1->3)-D-Man-α-(1->2)-D-Man-α-(1->2)-D-Man-α-(1->3)-[D-Man-α-(1->2)-D-Man-α-(1->3)-(D-Man-α-(1->2)-D-Man-α-(1->6))-D-Man-α-(1->6)]-D-Man-β-(1->4)-D-GlcNAc-β-(1->4)-D-GlcNAc-diphosphodolichol=D-Glc-α-(1->3)-D-Glc-α-(1->3)-D-Man-α-(1->2)-D-Man-α-(1->2)-D-Man-α-(1->3)-[D-Man-α-(1->2)-D-Man-α-(1->3)-(D-Man-α-(1->2)-D-Man-α-(1->6))-D-Man-α-(1->6)]-D-Man-β-(1->4)-D-GlcNAc-β-…	Transferase
ALG6	2.4.1.267	Dolβ-D-Gluphosphate+D-Man-α-(1->2)-D-Man-α-(1->2)-D-Man-α-(1->3)-[D-Man-α-(1->2)-D-Man-α-(1->3)-(D-Man-α-(1->2)-D-Man-α-(1->6))-D-Man-α-(1->6)]-D-Man-β-(1->4)-D-GlcNAc-β-(1->4)-D-GlcNAc-diphosphodolichol=D-Glc-α-(1->3)-D-Man-α-(1->2)-D-Man-α-(1->2)-D-Man-α-(1->3)-[D-Man-α-(1->2)-D-Man-α-(1->3)-(D-Man-α-(1->2)-D-Man-α-(1->6))-D-Man-α-(1->6)]-D-Man-β-(1->4)-D-GlcNAc-β-(1->4)-D-GlcNAc-diphosphodolic…	Transferase
B4GALT6	2.4.1.274	UDP-α-D-Gal + β-D-Glu-(1<->1)-ceramide = UDP + β-D-Gal-(1->4)-β-D-Glu-(1<->1)-ceramide.	Transferase
B4GALT4	2.4.1.275	UDP-α-D-Gal+GlcNAc-(1->3)-β-D-Gal-(1->4)-β-D-Glu-(1<->1)-ceramide=UDP+β-D-Gal-(1->4)-GlcNAc-(1->3)-β-D-Gal-(1->4)-β-D-Glu-(1<->1)-ceramide.	Transferase
POMGNT2	2.4.1.312	UDP-GlcNAc+3-O-(α-D-Man)-L-threonyl-[protein]=UDP+3-O-(GlcNAcβ(1->4)-α-D-Man)-L-threonyl-[protein].	Transferase
B3GALNT2	2.4.1.313	UDP-GalNAc + 3-O-(GlcNAc-(1->4)-α-D-Man)-L-threonyl-[protein] = UDP + 3-O-(GalNAcβ(1->3)-GlcNAc-(1->4)-α-D-Man)-L-threonyl-[protein].	Transferase
ABO	2.4.1.37	UDP-α-D-Gal+α-L-Fuc-(1->2)-D-Gal-R=UDP+α-D-Gal-(1->3)-(α-L-Fuc-(1->2))-D-Gal-R.	Transferase
B4GALT1	2.4.1.38	UDP-α-D-Gal+GlcNAc glycopeptide=UDP+β-D-Gal-(1->4)-GlcNAc glycopeptide.	Transferase
B4GALT2	2.4.1.38	UDP-α-D-Gal+GlcNAc glycopeptide=UDP+β-D-Gal-(1->4)-GlcNAc glycopeptide.	Transferase
B4GALT3	2.4.1.38	UDP-α-D-Gal+GlcNAc glycopeptide = UDP +β-D-Gal-(1->4)-GlcNAc glycopeptide.	Transferase
B4GALT5	2.4.1.38	UDP-α-D-Gal+GlcNAc glycopeptide=UDP+β-D-Gal-(1->4)-GlcNAc glycopeptide.	Transferase
ABO	2.4.1.40	UDP-GalNAc+glycoprotein-α-L-Fuc-(1->2)-D-Gal=UDP+glycoprotein-GalNAcα(1->3)-(α-L-Fuc-(1->2))-β-D-Gal.	Transferase
GALNT1	2.4.1.41	UDP-GalNAc+polypeptide=UDP+GalNAc-polypeptide.	Transferase
GALNT10	2.4.1.41	UDP-GalNAc+polypeptide=UDP+GalNAc-polypeptide.	Transferase
GALNT11	2.4.1.41	UDP-GalNAc+polypeptide=UDP+GalNAc-polypeptide.	Transferase
GALNT12	2.4.1.41	UDP-GalNAc+polypeptide=UDP+GalNAc-polypeptide.	Transferase
GALNT13	2.4.1.41	UDP-GalNAc+polypeptide=UDP+GalNAc-polypeptide.	Transferase
GALNT14	2.4.1.41	UDP-GalNAc+polypeptide=UDP+GalNAc-polypeptide.	Transferase
GALNT15	2.4.1.41	UDP-GalNAc+polypeptide=UDP+GalNAc-polypeptide.	Transferase
GALNT16	2.4.1.41	UDP-GalNAc+polypeptide=UDP+GalNAc-polypeptide.	Transferase
GALNT18	2.4.1.41	UDP-GalNAc+polypeptide=UDP+GalNAc-polypeptide.	Transferase
GALNT2	2.4.1.41	UDP-GalNAc+polypeptide=UDP+GalNAc-polypeptide.	Transferase
GALNT3	2.4.1.41	UDP-GalNAc+polypeptide=UDP+GalNAc-polypeptide.	Transferase
GALNT4	2.4.1.41	UDP-GalNAc+polypeptide=UDP+GalNAc-polypeptide.	Transferase
GALNT5	2.4.1.41	UDP-GalNAc+polypeptide=UDP+GalNAc-polypeptide.	Transferase
GALNT6	2.4.1.41	UDP-GalNAc+polypeptide=UDP+GalNAc-polypeptide.	Transferase
GALNT7	2.4.1.41	UDP-GalNAc+polypeptide=UDP+GalNAc-polypeptide.	Transferase
GALNT8	2.4.1.41	UDP-GalNAc+polypeptide=UDP+GalNAc-polypeptide.	Transferase
GALNT9	2.4.1.41	UDP-GalNAc+polypeptide=UDP+GalNAc-polypeptide.	Transferase
WBSCR17	2.4.1.41	UDP-GalNAc+polypeptide=UDP+GalNAc-polypeptide.	Transferase
UGT8	2.4.1.47	UDP-α-D-Gal+N-acylsphingosine=UDP+β-D-Gal-ceramide.	Transferase
B3GALT2	2.4.1.62	UDP-α-D-Gal + GalNAc-(1->4)-(NeuNAc-(2->3))-β-D-Gal-(1->4)-β-D-Glu-(1<->1)-ceramide = UDP + β-D-Gal-(1->3)-GalNAc-(1->4)-(NeuNAc-(2->3))-β-D-Gal-(1->4)-β-D-Glu-(1<->1)-ceramide.	Transferase
B3GALT4	2.4.1.62	UDP-α-D-Gal+GalNAc-(1->4)-(NeuNAc-(2->3))-β-D-Gal-(1->4)-β-D-Glu-(1<->1)-ceramide=UDP+β-D-Gal-(1->3)-GalNAc-(1->4)-(NeuNAc-(2->3))-β-D-Gal-(1->4)-β-D-Glu-(1<->1)-ceramide.	Transferase
FUT3	2.4.1.65	GDP-β-L-Fuc+β-D-Gal-(1->3)-GlcNAc-R=GDP+β-D-Gal-(1->3)-(α-L-Fuc-(1->4))-GlcNAc-R.	Transferase
FUT5	2.4.1.65	GDP-β-L-Fuc+β-D-Gal-(1->3)-GlcNAc-R=GDP+β-D-Gal-(1->3)-(α-L-Fuc-(1->4))-GlcNAc-R.	Transferase
FUT6	2.4.1.65	GDP-β-L-Fuc+β-D-Gal-(1->3)-GlcNAc-R=GDP+β-D-Gal-(1->3)-(α-L-Fuc-(1->4))-GlcNAc-R.	Transferase
FUT7	2.4.1.65	GDP-β-L-Fuc + β-D-Gal-(1->3)-GlcNAc-R =GDP + β-D-Gal-(1->3)-(α-L-Fuc-(1->4))-GlcNAc-R.	Transferase
FUT8	2.4.1.68	GDP-β-L-Fuc + N(4)-(GlcNAc-(1->2)-α-D-Man-(1->3)-(GlcNAc-(1->2)-α-D-Man-(1->6))-β-D-Man-(1->4)-GlcNAc-(1->4)-GlcNAc)asparagine = GDP + N(4)-(GlcNAc-(1->2)-α-D-Man-(1->3)-(GlcNAc-(1->2)-α-D-Man-(1->6))-β-D-Man-(1->4)-GlcNAc-(1->4)-(α-L-Fuc-(1->6))-GlcNAc)asparagine.	Transferase
FUT1	2.4.1.69	GDP-β-L-Fuc+β-D-Gal-(1->3)-GlcNAc-R=GDP+α-L-Fuc-(1->2)-β-D-Gal-(1->3)-GlcNAc-R.	Transferase
FUT2	2.4.1.69	GDP-β-L-Fuc + β-D-Gal-(1->3)-GlcNAc-R = GDP + α-L-Fuc-(1->2)-β-D-Gal-(1->3)-GlcNAc-R.	Transferase
CSGALNACT1	2.4.1.74	UDP-α-D-Gal+GAG=UDP+D-GalGAG.	Transferase
B3GALNT1	2.4.1.79	UDP-GalNAc+α-D-Gal-(1->4)-β-D-Gal-(1->4)-β-D-Glu-(1<->1)-ceramide=UDP+GalNAcβ(1->3)-α-D-Gal-(1->4)-β-D-Gal-(1->4)-β-D-Glu-(1<->1)-ceramide.	Transferase
UGCG	2.4.1.80	UDP-Glc+N-acylsphingosine=UDP+D-Glu-N-acylsphingosine.	Transferase
DPM1	2.4.1.83	GDP-Man+Dolphosphate=GDP+DolD-Manphosphate.	Transferase
B3GALT5	2.4.1.86	UDP-α-D-Gal + GlcNAc-R = UDP + β-D-Gal-(1->3)-GlcNAc-R.	Transferase
A3GALT2	2.4.1.87	UDP-α-D-Gal + β-D-Gal-(1->4)-β-GlcNAc-R = UDP + α-D-Gal-(1->3)-β-D-Gal-(1->4)-β-GlcNAc-R.	Transferase
GBGT1	2.4.1.88	UDP-GalNAc + GalNAc-(1->3)-D- Gal-(1->4)-D-Gal-(1->4)-D-Glu-(1<->1)-ceramide = UDP + GalNAc-(1->3)-GalNAc-(1->3)-D-Gal-(1->4)-D-Gal-(1->4)-D-Glu-(1<->1)-ceramide.	Transferase
B4GALT5	2.4.1.90	UDP-α-D-Gal+GlcNAc=UDP+LacNAc.	Transferase
B4GALNT1	2.4.1.92	UDP-GalNAc+O-(NeuNAc)-(2->3)-O-β-D-galactopyranosyl-(1->4)-β-D-glucopyranosyl-(1<->1)-ceramide=UDP+O-2-(acetylamino)-2-deoxy-β-D-galactopyranosyl-(1->4)-O-(NeuNAc-(2->3))-O-β-D-galactopyranosyl-(1->4)-β-D-glucopyranosyl-(1<->1)-ceramide.	Transferase
B4GALNT4	2.4.1.92	UDP-GalNAc+O-(NeuNAc)-(2->3)-O-β-D-galactopyranosyl-(1->4)-β-D-glucopyranosyl-(1<->1)-ceramide=UDP+O-2-(acetylamino)-2-deoxy-β-D-galactopyranosyl-(1->4)-O-(NeuNAc-(2->3))-O-β-D-galactopyranosyl-(1->4)-β-D-glucopyranosyl-(1<->1)-ceramide.	Transferase
UGT1A	2.4.1.95	UDP-α-D-Gal + sn-glycerol 3-phosphate = UDP + 1-O-α-D-Gal-sn-glycerol 3-phosphate.	Transferase
PIGB	2.4.1-uniprot/Q92521	Man2-GlcN-acyl-PI + GDP-Man = Man α (1->3) Man2-GlcN-acyl-PI	Transferase
PIGM	2.4.1-uniprot/Q9H3S5	GlcN-acyl-PI+ GDP-Man = Man α (1->4)-GlcN-acyl-PI	Transferase
POGLUT1	2.4.2.26	UDP-α-D-Xyl + [protein]-L-Ser = UDP + [protein]-3-O-(β-D-xylosyl)-L-Ser	Transferase
XYLT1	2.4.2.26	UDP-α-D-Xyl+[protein]-L-Ser=UDP+[protein]-3-O-(β-D-xylosyl)-L-Ser.	Transferase
XYLT2	2.4.2.26	UDP-α-D-Xyl+[protein]-L-Ser=UDP+[protein]-3-O-(β-D-xylosyl)-L-Ser.	Transferase
GXYLT1	2.4.2.n2	UDP-α-D-Xyl+β-D-Glu-R=UDP+α-D-Xyl-(1->3)-β-D-Glu-R.	Transferase
LARGE	2.4.2.n2	UDP-α-D-Xyl+β-D-Glu-R=UDP+α-D-Xyl-(1->3)-β-D-Glu-R.	Transferase
LARGE	2.4.2.n3	UDP-α-D-Xyl+α-D-Xyl-(1->3)-β-D-Glu-R=UDP+α-D-Xyl-(1->3)-α-D-Xyl-(1->3)-β-D-Glu-R.	Transferase
XXYLT1	2.4.2.n3	UDP-α-D-Xyl+α-D-Xyl-(1->3)-β-D-Glu-R=UDP+α-D-Xyl-(1->3)-α-D-Xyl-(1->3)-β-D-Glu-R.	Transferase
ST8SIA2	2.4.99-(uniprot/Q92186)	CMP-β-NeuNAc + acetyl-Neuα(2->6)-β-D-Gal-R = CMP + NeuNAcα(2->8)NeuNAcα(2->6)-β-D-Gal-R.	Transferase
ST6GALNAC3	2.4.99.-
ST6GALNAC5	2.4.99.-
ST6GALNAC6	2.4.99.-
ST8SIA5	2.4.99.-(uniprot/O15466)	CMP-β-NeuNAc + acetyl-Neuα(2->6)-β-D-Gal-R = CMP + NeuNAcα(2->8)NeuNAcα(2->6)-β-D-Gal-R.	Transferase
ST8SIA3	2.4.99.-(uniprot/O43173)	CMP-β-NeuNAc + acetyl-Neuα(2->6)-β-D-Gal-R = CMP + NeuNAcα(2->8)NeuNAcα(2->6)-β-D-Gal-R.	Transferase
ST8SIA6	2.4.99.-(uniprot/P61647)	CMP-β-NeuNAc + acetyl-Neuα(2->6)-β-D-Gal-R = CMP + NeuNAcα(2->8)NeuNAcα(2->6)-β-D-Gal-R.	Transferase
ST6GAL1	2.4.99.1	CMP-β-NeuNAc +β-D-Gal-R=CMP+NeuNAcα(2->6)-β-D-Gal-R.	Transferase
ST6GAL2	2.4.99.2	CMP-β-NeuNAc + D-Galβ(1->3)-GalNAc-R=CMP+anNeuNAcα(2->3)-β-D-Gal-(1->3)-GalNAc-R.	Transferase
ST6GALNAC1	2.4.99.3	CMP-NeuNAc+glycano-(1->3)-(GalNAc)-glycoprotein=CMP+glycano-(α(2->6)-NeuNAc)-(GalNAc)-glycoprotein.	Transferase
ST3GAL1	2.4.99.4	CMP-NeuNAc+β-D-Gal-1,3-GalNAc-R=CMP+NeuNAcα2,3-β-D-Gal-1,3-GalNAc-R.	Transferase
ST3GAL2	2.4.99.4	CMP-NeuNAc+β-D-Gal-1,3-GalNAc-R=CMP+NeuNAcα2,3-β-D-Gal-1,3-GalNAc-R.	Transferase
ST3GAL4	2.4.99.4	CMP-NeuNAc+β-D-Gal-1,3-GalNAc-R=CMP+NeuNAcα2,3-β-D-Gal-1,3-GalNAc-R.	Transferase
ST3GAL3	2.4.99.6	CMP-NeuNAc+β-D-Gal-(1->4)-GlcNAc-R=CMP+NeuNAcα(2->3)-β-D-Gal-(1->4)-GlcNAc-R.	Transferase
ST3GAL6	2.4.99.6	CMP-NeuNAc+β-D-Gal-(1->4)-GlcNAc-R=CMP+NeuNAcα(2->3)-β-D-Gal-(1->4)-GlcNAc-R.	Transferase
ST6GALNAC2	2.4.99.7	CMP-NeuNAc+NeuNAcα(2->3)-β-D-Gal-(1->3)-GalNAc-R=CMP+NeuNAcα(2->3)-β-D-Gal-(1->3)-(NeuNAcα(2->6))-GalNAc-R.	Transferase
ST6GALNAC4	2.4.99.7	CMP-NeuNAc+NeuNAcα(2->3)-β-D-Gal-(1->3)-GalNAc-R=CMP+NeuNAcα(2->3)-β-D-Gal-(1->3)-(NeuNAcα(2->6))-GalNAc-R.	Transferase
ST8SIA1	2.4.99.8	CMP-NeuNAc+NeuNAcα(2->3)-β-D-Gal-R=CMP+NeuNAcα(2->8)-NeuNAcα(2->3)-β-D-Gal-R.	Transferase
ST8SIA4	2.4.99.8	CMP-NeuNAc+NeuNAcα(2->3)-β-D-Gal-R=CMP+NeuNAcα(2->8)-NeuNAcα(2->3)-β-D-Gal-R.	Transferase
ST3GAL5	2.4.99.9	CMP-NeuNAc+β-D-Gal-(1->4)-β-D-Glu-(1<->1)-ceramide=CMP+NeuNAcα(2->3)-β-D-Gal-(1->4)-β-D-Glu-(1<->1)-ceramide.	Transferase
NANS	2.5.1.56	PEP+ManNAc+H(2)O=phosphate+NeuNAc.	Transferase
NANS	2.5.1.57	PEP+N-acyl-D-ManN-6-phosphate+H(2)O=N-acylNeu-9-phosphate+phosphate.	Transferase
DHDDS	2.5.1.87	(2E,6E)-farnesyl diphosphate + n isopentenyl diphosphate = n diphosphate+ ditrans,polycis-polyprenyl diphosphate (n = 10-55).	Transferase
GFPT1	2.6.1.16	Gln+D-Fru6-phosphate=Glu+D-GlcN6-phosphate.	Transaminase
GFPT2	2.6.1.16	Gln + D-Fru 6-phosphate = Glu + D-GlcN 6-phosphate.	Transaminase
GCK	2.7.1.1	ATP+D-hexose=ADP+D-hexose6-phosphate	Kinase
HK1	2.7.1.1	ATP+D-hexose=ADP+D-hexose6-phosphate	Kinase
HK2	2.7.1.1	ATP+D-hexose=ADP+D-hexose6-phosphate	Kinase
HK3	2.7.1.1	ATP+D-hexose=ADP+D-hexose6-phosphate	Kinase
DOLK	2.7.1.108	CTP + dolichol = CDP + Dol phosphate.	Kinase
XYLB	2.7.1.17	ATP + D-xylulose = ADP + D-xylulose 5-phosphate	Kinase
GCK	2.7.1.2	ATP+D-Glu=ADP+D-Glu6-phosphate.	Kinase
PAPSS1	2.7.1.25	ATP+adenylylsulfate=ADP+3'-phosphoadenylylsulfate.
PAPSS2	2.7.1.25	ATP+adenylylsulfate=ADP+3'-phosphoadenylylsulfate.
FUK	2.7.1.52	ATP+L-Fuc=ADP+β-L-Fuc1-phosphate.	Kinase
NAGK	2.7.1.59	ATP+GlcNAc=ADP+GlcNAc6-phosphate.	Kinase
GALK1	2.7.1.6	ATP+α-D-Gal=ADP+α-D-Gal1-phosphate.	Kinase
GALK2	2.7.1.6	ATP+α-D-Gal=ADP+α-D-Gal1-phosphate.	Kinase
GALK2	2.7.1.6	ATP+α-D-Gal=ADP+α-D-Gal1-phosphate.	Kinase
GNE	2.7.1.60	ATP+N-acyl-D-ManN=ADP+N-acyl-D-ManN6-phosphate.	Epimerase
GALT	2.7.7.12	UDP-α-D-Glu+α-D-Gal1-phosphate=α-D-Glu-1-phosphate+UDP-α-D-Gal.	Transferase
GMPPA	2.7.7.22	GDP+α-D-Man1-phosphate=phosphate+GDP-Man.	Pyrophosphorylase
GMPPB	2.7.7.22	GDP+α-D-Man1-phosphate=phosphate+GDP-Man.	Pyrophosphorylase
UAP1	2.7.7.23	UTP+GlcNAc1-phosphate=diphosphate+UDP-GlcNAc.	Pyrophosphorylase
FPGT	2.7.7.30	GTP+β-L-Fuc1-phosphate=diphosphate+GDP-L-Fuc.	Transferase
PAPSS1	2.7.7.4	ATP+sulfate=diphosphate+adenylylsulfate.	Synthetase
PAPSS2	2.7.7.4	ATP+sulfate=diphosphate+adenylylsulfate.	Synthetase
CMAS	2.7.7.43	CTP+N-acylNeu=diphosphate+CMP-N-acylNeu.	Synthetase
UGP2	2.7.7.9	UTP+α-D-Glu1-phosphate=diphosphate+UDP-Glc.	Pyrophosphorylase
DPAGT1	2.7.8.15	UDP-GlcNAc+Dolphosphate=UMP+GlcNAc-diphosphodolichol.	Transferase
GAL3ST2	2.8.2-(PMID:11029462)	Galβ1-3GlcNAc+ 3'-phosphoadenylyl sulfate = (SO(4)-3)Galβ1-3GlcNAc+ADP	Transferase
GAL3ST4	2.8.2-(PMID:11333265)	Galβ1-3GalNAc+ 3'-phosphoadenylyl sulfate = (SO(4)-3)Galβ1-3GalNAc+ADP	Transferase
GAL3ST3	2.8.2-(PMID:11356829)	Galβ1-4GlcNAc+ 3'-phosphoadenylyl sulfate = (SO(4)-3)Galβ1-4GlcNAc+ADP	Transferase
HS6ST3	2.8.2-(uniprot/Q8IZP7)	3'-phosphoadenylyl sulfate + [heparan sulfate]-GlcN = ADP + [heparan sulfate]-GlcN 6-sulfate.	Transferase
HS6ST2	2.8.2-(uniprot/Q96MM7)	3'-phosphoadenylyl sulfate + [heparan sulfate]-GlcN = ADP + [heparan sulfate]-GlcN 6-sulfate.	Transferase
CHST10	2.8.2.-	3'-phospho-5'-adenylylsulfate+GlcA=ADP+3-O-sulfo-GlcA	Transferase
CHST8	2.8.2.-	3'-phospho-5'-adenylylsulfate+GalNAc=ADP+4-O-sulfo-GalNAc	Transferase
CHST9	2.8.2.-(uniprot/Q7L1S5)	3'-phospho-5'-adenylylsulfate+GalNAc=ADP+4-O-sulfo-GalNAc	Transferase
CHST4	2.8.2.-(Uniprot/Q8NCG5)	3'-phospho-5'-adenylylsulfate+GlcNAc=ADP+6-O-sulfo-GlcNAc	Transferase
CHST5	2.8.2.-(uniprot/Q9GZS9	3'-phospho-5'-adenylylsulfate+GlcNAc=ADP+6-O-sulfo-GlcNAc	Transferase
CHST2	2.8.2.-(uniprot/Q9Y4C5)	3'-phospho-5'-adenylylsulfate+GlcNAc=ADP+6-O-sulfo-GlcNAc	Transferase
GAL3ST1	2.8.2.11	3'-phosphoadenylyl sulfate + a Galceramide = ADP + a Galceramidesulfate.	Transferase
CHST3	2.8.2.17	3'-phosphoadenylylsulfate+chondroitin=ADP+chondroitin6'-sulfate.	Transferase
CHST7	2.8.2.17	3'-phosphoadenylylsulfate+chondroitin=ADP+chondroitin6'-sulfate.	Transferase
TPST1	2.8.2.20	3'-phosphoadenylylsulfate+proteintyrosine=ADP+proteintyrosine-O-sulfate.	Transferase
TPST2	2.8.2.20	3'-phosphoadenylylsulfate+proteintyrosine=ADP+proteintyrosine-O-sulfate.	Transferase
CHST1	2.8.2.21	3'-phosphoadenylylsulfate+keratan=ADP+keratan6'-sulfate.	Transferase
HS3ST1	2.8.2.23	3'-phosphoadenylylsulfate+[heparansulfate]-GlcN=ADP+[heparansulfate]-GlcN3-sulfate.	Transferase
HS3ST2	2.8.2.23	3'-phosphoadenylylsulfate+[heparansulfate]-GlcN=ADP+[heparansulfate]-GlcN3-sulfate.	Transferase
HS3ST3A1	2.8.2.23	3'-phosphoadenylylsulfate+[heparansulfate]-GlcN=ADP+[heparansulfate]-GlcN3-sulfate.	Transferase
HS3ST3B1	2.8.2.23	3'-phosphoadenylylsulfate+[heparansulfate]-GlcN=ADP+[heparansulfate]-GlcN3-sulfate.	Transferase
HS3ST4	2.8.2.23	3'-phosphoadenylylsulfate+[heparansulfate]-GlcN=ADP+[heparansulfate]-GlcN3-sulfate.	Transferase
HS3ST5	2.8.2.23	3'-phosphoadenylyl sulfate + [heparan sulfate]-GlcN = ADP + [heparan sulfate]-GlcN 3-sulfate.	Transferase
HS3ST6	2.8.2.23	3'-phosphoadenylyl sulfate + [heparan sulfate]-GlcN = ADP + [heparan sulfate]-GlcN 3-sulfate.	Transferase
CHST15	2.8.2.33	(1)3-phospho-5-adenylylsulfate+[dermatan]-4-O-sulfo-GalNAc=ADP+[dermatan]-4,6-di-O-sulfo-GalNAc.	Transferase
CHST15	2.8.2.33	(2)3-phospho-5-adenylylsulfate+[chondroitin]-4-O-sulfo-GalNAc=ADP+[chondroitin]-4,6-di-O-sulfo-GalNAc.	Transferase
CHST14	2.8.2.35	3'-phospho-5'-adenylylsulfate+[dermatan]-GalNAc=ADP+[dermatan]-4-O-sulfo-GalNAc.	Transferase
CHST11	2.8.2.5	3'-phosphoadenylylsulfate+chondroitin=ADP+chondroitin4'-sulfate.	Transferase
CHST12	2.8.2.5	3'-phosphoadenylylsulfate+chondroitin=ADP+chondroitin4'-sulfate.	Transferase
CHST13	2.8.2.5	3'-phosphoadenylylsulfate+chondroitin=ADP+chondroitin4'-sulfate.	Transferase
NDST1	2.8.2.8	3'-phosphoadenylylsulfate+[heparansulfate]-GlcN=ADP+[heparansulfate]-N-sulfoGlcN.	Transferase
NDST2	2.8.2.8	3'-phosphoadenylylsulfate+[heparansulfate]-GlcN=ADP+[heparansulfate]-N-sulfoGlcN.	Transferase
NDST3	2.8.2.8	3'-phosphoadenylylsulfate+[heparansulfate]-GlcN=ADP+[heparansulfate]-N-sulfoGlcN.	Transferase
NDST4	2.8.2.8	3'-phosphoadenylylsulfate+[heparansulfate]-GlcN=ADP+[heparansulfate]-N-sulfoGlcN.	Transferase
HS6ST1	2.8.2.-uniprot/O60243	3'-phosphoadenylyl sulfate + [heparan sulfate]-GlcN = ADP + [heparan sulfate]-GlcN 6-sulfate.	Transferase
CHST6	2.8.2.-uniprot/Q9GZX3	3'-phospho-5'-adenylylsulfate+GlcNAc=ADP+6-O-sulfo-GlcNAc	Transferase
NANP	3.1.3.29	N-acylNeu9-phosphate+H(2)O=N-acylNeu+phosphate.	Phosphatase
NAGPA	3.1.4.45	GlycoproteinGlcNAc-phospho-D-Man+H(2)O=GlcNAc+glycoproteinphospho-D-Man.	Glucosidase
GALNS	3.1.6.4	Hydrolysis of the 6-sulfate groups of the GalNAc-6-sulfate units of chondroitin sulfate and of the Gal-6-sulfate units of keratan sulfate	Glucosidase
MOGS	3.2.1.106	Glc(3)Man(9)GlcNAc(2)-[protein]+H(2)O=Glc(2)Man(9)GlcNAc(2)-[protein]+β-D-glucopyranose.	Glucosidase
MAN1A1	3.2.1.113	Hydrolysis of the terminal (1->2)-linked α-D-Man residues in the oligo-Man oligosaccharide Man(9)(GlcNAc)(2).	Glycosidase
MAN1A2	3.2.1.113	Hydrolysis of the terminal (1->2)-linked α-D-Man residues in the oligo-Man oligosaccharide Man9(GlcNAc)2	Glycosidase
MAN1B1	3.2.1.113	Hydrolysis of the terminal (1->2)-linked α-D-Man residues in the oligo-Man oligosaccharide Man9(GlcNAc)2	Glycosidase
MAN1C1	3.2.1.113	Hydrolysis of the terminal (1->2)-linked α-D-Man residues in the oligo-Man oligosaccharide Man9(GlcNAc)2.	Glycosidase
MAN2A1	3.2.1.114	Man(5)GlcNAc(3)-[protein]+2H(2)O=Man(3)GlcNAc(3)-[protein]+2α-D-mannopyranose.	Glycosidase
MAN2A2	3.2.1.114	Man(5)GlcNAc(3)-[protein]+2H(2)O=Man(3)GlcNAc(3)-[protein]+2α-D-mannopyranose.	Glycosidase
OGA	3.2.1.169	[Protein]-3-O-(GlcNAc)-L-Ser/Thr + H(2)O <=> [protein]-L-serine + GlcNAc	Hydrolysis
NEU1	3.2.1.18	Hydrolysis of α-(2->3)-,α-(2->6)-,α-(2->8)-glycosidic linkages of terminal sialicacid residues in oligosaccharides,glycoproteins,glycolipids,colominicacidandsyntheticsubstrates.	Hydrolysis
NEU2	3.2.1.18	Hydrolysis of α-(2->3)-,α-(2->6)-,α-(2->8)-glycosidic linkages of terminal sialicacid residues in oligosaccharides,glycoproteins,glycolipids,colominicacidandsyntheticsubstrates.	Hydrolysis
NEU3	3.2.1.18	Hydrolysis of α-(2->3)-,α-(2->6)-,α-(2->8)-glycosidic linkages of terminal sialicacid residues in oligosaccharides,glycoproteins,glycolipids,colominicacidandsyntheticsubstrates.	Hydrolysis
NEU4	3.2.1.18	Hydrolysis of α-(2->3)-,α-(2->6)-,α-(2->8)-glycosidic linkages of terminal sialicacid residues in oligosaccharides,glycoproteins,glycolipids,colominicacidandsyntheticsubstrates.	Hydrolysis
GNE	3.2.1.183	UDP-GlcNAc+H(2)O=ManNAc+UDP.	Epimerase
GAA	3.2.1.20	Hydrolysis of terminal, non-reducing (1->4)-linked α-D-Glu residues with release of α-D-Glu.	Hydrolysis
GBA	3.2.1.21	Hydrolysis of terminal, non-reducing β-D-Glu residues with release of β-D-Glu.	Hydrolysis
GLA	3.2.1.22	Hydrolysis of terminal, non-reducing α-D-Gal residues in α-D-galactosides,including galactose oligosaccharides, galactomannans and galactolipids.	Hydrolysis
GLB1	3.2.1.23	Hydrolysis of terminal non-reducing β-D-Gal residues in β-D-galactosides.	Hydrolysis
MAN2B1	3.2.1.24	Hydrolysis of terminal, non-reducing α-D-Man residues in α-D-mannosides.	Hydrolysis
MAN2B2	3.2.1.24	Hydrolysis of terminal, non-reducing α-D-Man residues in α-D-mannosides.	Hydrolysis
MANBA	3.2.1.25	Hydrolysis of terminal, non-reducing β-D-Man residues in β-D-mannosides.	Hydrolysis
MGAM	3.2.1.3	Hydrolysis of terminal (1->4)-linked α-D-Glu residues successively from non-reducing ends of the chains with release of β-D-Glu	Hydrolysis
GUSB	3.2.1.31	Aβ-D-glucuronoside+H(2)O=D-GlcA+an alcohol.	Glycosidase
NAGLU	3.2.1.50	Hydrolysis of terminal non-reducing GlcNAc residues in N-acetyl-α-D-glucosaminides.	Hydrolysis
FUCA1	3.2.1.51	Anα-L-fucoside+H(2)O=L-Fuc+an alcohol.	Glycosidase
FUCA2	3.2.1.51	Anα-L-fucoside+H(2)O=L-Fuc+an alcohol.	Glycosidase
HEXA	3.2.1.52	Hydrolysis of terminal non-reducing N-acetyl-D-hexosamine residues in N-acetyl-β-D-hexosaminides.	Hydrolysis
HEXB	3.2.1.52	Hydrolysis of terminal non-reducing N-acetyl-D-hexosamine residues in N-acetyl-β-D-hexosaminides.	Hydrolysis
GANAB	3.2.1.84	Hydrolysis of terminal (1->3)-α-D-glucosidic links in (1->3)-α-D-glucans.	Hydrolysis
AMDHD2	3.5.1.25	GlcNAc6-phosphate+H(2)O=D-GlcN6-phosphate+acetate.	Deacetylase
PIGL	3.5.1.89	6-(GlcNAc)-1-phosphatidyl-1D-myo-inositol+H(2)O=6-(α-D-glucosaminyl)-1-phosphatidyl-1D-myo-inositol+acetate.	Deacetylase
GNPDA1	3.5.99.6	α-D-GlcN6-phosphate+H(2)O=D-Fru6-phosphate+NH(3).	Deaminase
GNPDA2	3.5.99.6	α-D-GlcN6-phosphate+H(2)O=D-Fru6-phosphate+NH(3).	Deaminase
DOLPP1	3.6.1.43	Doldiphosphate+H(2)O=Dolphosphate+phosphate.	Phosphatase
UXS1	4.1.1.35	UDP-D-GlcA=UDP-D-Xyl+CO(2).	Decarboxylase
NPL	4.1.3.3	NeuNAc=ManNAc+Pyr.	Lyase
GMDS	4.2.1.47	GDP-α-D-Man=GDP-4-dehydro-α-D-Rha+H(2)O.	Dehydration
GNE	5.1.3.14	UDP-GlcNAc=UDP-ManNAc	Epimerase
DSE	5.1.3.19	hondroitin D-glucuronate <=> dermatan L-iduronate	Epimerase
GALE	5.1.3.2	UDP-α-D-Glu=UDP-α-D-Gal.	Epimerase
GALE	5.1.3.2	UDP-α-D-Glu=UDP-α-D-Gal.	Epimerase
GALE	5.1.3.2	UDP-α-D-Glu=UDP-α-D-Gal.	Epimerase
FUOM	5.1.3.29	α-L-Fuc=β-L-Fuc.	Epimerase
GALM	5.1.3.3	α-D-Glu=β-D-Glu.	Epimerase
MPI	5.3.1.8	D-Man-6-phosphate=D-Fru-6-phosphate.	Epimerase
PMM2	5.3.1.8	D-Man-6-phosphate=D-Fru-6-phosphate.	Epimerase
PGM1	5.4.2.2	α-D-Glu1-phosphate=α-D-Glu-6-phosphate.	Epimerase
PGM2	5.4.2.2	α-D-Glu1-phosphate=α-D-Glu-6-phosphate.	Epimerase
PGM3	5.4.2.3	GlcNAc1-phosphate=GlcNAc6-phosphate.	Epimerase
PMM1	5.4.2.8	α-D-Man1-phosphate=D-Man-6-phosphate.	Epimerase
UST	PMID: 10187838	3'-phospho-5'-adenylylsulfate+GlcA=ADP+2-O-sulfo-GlcA	Transferase
UST	PMID: 10187838	3'-phospho-5'-adenylylsulfate+[dermatan]-GalNAc=ADP+[dermatan]-2-O-sulfo-GalNAc.	Transferase
KL	PMID: 18606998	Removes α2-6Neu5Ac from proteins	Glycosidase
B3GNT2P1
GYLTL1B
ALG1L
ALG1L10P
ALG1L11P
ALG1L12P
ALG1L13P
ALG1L14P
ALG1L15P
ALG1L2
ALG1L3P
ALG1L5P
ALG1L7P
ALG1L8P
ALG1L9P
ALG3P1
B3GALNT1P1
B3GALNT2P1
B3GNTL1
B3GNTL1P1
B3GNTL1P2
C1GALT1C1
CRYL1
DPM2
DPM3
FKRP
FKTN
GALNTL5
GALNTL6
GCNT1P1
GLT1D1
GLT6D1
GLT8D1
GLT8D2
GTDC1
GXYLT1P1
GXYLT1P2
GXYLT1P3
GXYLT1P4
GXYLT2
HS2ST1
MPDU1
PIGF
PIGG
PIGK
PIGN
PIGO
PIGQ
PIGS
PIGT
PIGU
PIGV
PIGW
PIGX
PIGY
PIGZ
SLC35A1
SLC35A2
SLC35A3
SLC35A4
SLC35B1
SLC35B2
SLC35B3
SLC35B4
SLC35B4
SLC35C1
SLC35C2
SLC35D1
SLC35D2
SLC35D2
SLC35D2
ST6GALNAC2P1
ST6GALNAC4P1
UGT1A11P
UGT1A12P
UGT1A13P
UGT1A2P
UGT2A3P7
UGT2B24P
UGT2B25P
UGT2B26P
UGT2B27P
UGT2B28
UGT2B29P
